# Supplementary material for: Development and Characterization of a Spontaneously Metastatic Patient-Derived Xenograft Model of Human Prostate Cancer
Source: Sci Rep. 2018 Dec 3;8:17535. doi: 10.1038/s41598-018-35695-8 (PMC6277427; doi:10.1038/s41598-018-35695-8)
Supplement: Supplementary file 2 — human transcriptome xenograft pair 1 [file 41598_2018_35695_MOESM2_ESM.xlsx]

## Sheet: gene_exp
test_id	gene_id	gene	locus	sample_1	sample_2	status	value_1	value_2	log2(fold_change)	test_stat	p_value	q_value	significant
1/2-SBSRNA4	1/2-SBSRNA4	1/2-SBSRNA4	chr4:110351118-110461615	535-1-16	79-2-17	OK	3.62045	4.55594	0.331579	0.167387	0.4632	0.997756	no
A1BG	A1BG	A1BG	chr19:58858171-58874214	535-1-16	79-2-17	OK	1.56439	1.61968	0.050115	0.0494445	0.96075	0.997756	no
A1BG-AS1	A1BG-AS1	A1BG-AS1	chr19:58858171-58874214	535-1-16	79-2-17	NOTEST	0.410599	0.396679	-0.0497609	0	1	1	no
A1CF	A1CF	A1CF	chr10:52559168-52645435	535-1-16	79-2-17	NOTEST	0.0634881	0.105439	0.731856	0	1	1	no
A2LD1	A2LD1	A2LD1	chr13:100741268-101241046	535-1-16	79-2-17	OK	4.09003	3.57408	-0.194539	-0.232577	0.8131	0.997756	no
A2M	A2M	A2M	chr12:9217772-9268558	535-1-16	79-2-17	NOTEST	0.0485145	0.0107412	-2.17526	0	1	1	no
A2ML1	A2ML1	A2ML1	chr12:8975149-9029381	535-1-16	79-2-17	NOTEST	0.266989	0.25316	-0.0767327	0	1	1	no
A2MP1	A2MP1	A2MP1	chr12:9381128-9386803	535-1-16	79-2-17	NOTEST	0	0	0	0	1	1	no
A4GALT	A4GALT	A4GALT	chr22:43088126-43116876	535-1-16	79-2-17	OK	2.66542	2.85785	0.100566	0.209068	0.8376	0.997756	no
A4GNT	A4GNT	A4GNT	chr3:137842559-137851229	535-1-16	79-2-17	NOTEST	0	0.0304627	inf	0	1	1	no
AA06	AA06	AA06	chr17:31340105-32483825	535-1-16	79-2-17	NOTEST	0	0	0	0	1	1	no
AAA1	AAA1	AAA1	chr7:34386123-34917944	535-1-16	79-2-17	NOTEST	0.0319374	0	#NAME?	0	1	1	no
AAAS	AAAS	AAAS	chr12:53701239-53715412	535-1-16	79-2-17	OK	22.2272	25.8133	0.215787	0.584741	0.54945	0.997756	no
AACS	AACS	AACS	chr12:125549924-125627871	535-1-16	79-2-17	OK	14.8843	18.0556	0.278661	0.761444	0.4512	0.997756	no
AACSP1	AACSP1	AACSP1	chr5:178191863-178203277	535-1-16	79-2-17	NOTEST	0.109539	0.0970069	-0.175291	0	1	1	no
AADAC	AADAC	AADAC	chr3:151347319-151546276	535-1-16	79-2-17	NOTEST	0	0.034041	inf	0	1	1	no
AADACL2	AADACL2	AADACL2	chr3:151347319-151546276	535-1-16	79-2-17	NOTEST	0	0	0	0	1	1	no
AADACL3	AADACL3	AADACL3	chr1:12776117-12788726	535-1-16	79-2-17	NOTEST	0	0	0	0	1	1	no
AADACL4	AADACL4	AADACL4	chr1:12704565-12727097	535-1-16	79-2-17	NOTEST	0	0	0	0	1	1	no
AADAT	AADAT	AADAT	chr4:170981372-171011372	535-1-16	79-2-17	OK	13.8252	13.5018	-0.0341502	-0.091248	0.9257	0.997756	no
AAGAB	AAGAB	AAGAB	chr15:67493366-67547074	535-1-16	79-2-17	OK	33.5492	28.3425	-0.243311	-0.680445	0.5015	0.997756	no
AAK1	AAK1	AAK1	chr2:69685126-69870977	535-1-16	79-2-17	OK	4.70616	3.80693	-0.305923	-0.851815	0.38565	0.997756	no
AAMP	AAMP	AAMP	chr2:219128851-219134893	535-1-16	79-2-17	OK	110.906	130.411	0.233727	0.647253	0.517	0.997756	no
AANAT	AANAT	AANAT	chr17:74449432-74466199	535-1-16	79-2-17	NOTEST	0.0420597	0.0838066	0.994626	0	1	1	no
AARS	AARS	AARS	chr16:70286296-70323412	535-1-16	79-2-17	OK	23.3657	26.657	0.190127	0.531419	0.59565	0.997756	no
AARS2	AARS2	AARS2	chr6:44266462-44281063	535-1-16	79-2-17	OK	4.65196	4.78093	0.0394544	0.10216	0.9184	0.997756	no
AARSD1	AARSD1	AARSD1	chr17:41102542-41132545	535-1-16	79-2-17	OK	22.8954	21.8384	-0.0681904	-0.182471	0.85535	0.997756	no
AASDH	AASDH	AASDH	chr4:57204456-57253638	535-1-16	79-2-17	OK	8.29259	7.32971	-0.178066	-0.469553	0.63735	0.997756	no
AASDHPPT	AASDHPPT	AASDHPPT	chr11:105921824-105969419	535-1-16	79-2-17	OK	28.6376	23.5696	-0.280985	-0.738868	0.4575	0.997756	no
AASS	AASS	AASS	chr7:121713597-121784344	535-1-16	79-2-17	OK	4.77421	3.95541	-0.271436	-0.70943	0.4763	0.997756	no
AATF	AATF	AATF	chr17:35306174-35414171	535-1-16	79-2-17	OK	13.9183	19.6475	0.49736	1.33327	0.17495	0.997756	no
AATK	AATK	AATK	chr17:79008946-79156964	535-1-16	79-2-17	OK	10.2602	13.9596	0.4442	0.843332	0.38535	0.997756	no
AATK-AS1	AATK-AS1	AATK-AS1	chr17:79008946-79156964	535-1-16	79-2-17	OK	0.0523331	0.938483	4.16454	0.402675	0.4932	0.997756	no
ABAT	ABAT	ABAT	chr16:8768443-8878432	535-1-16	79-2-17	OK	6.91958	5.99019	-0.208083	-0.554602	0.56655	0.997756	no
ABCA1	ABCA1	ABCA1	chr9:107543283-107690527	535-1-16	79-2-17	OK	0.838658	0.408501	-1.03774	-2.20375	0.0317	0.997756	no
ABCA10	ABCA10	ABCA10	chr17:67144147-67323323	535-1-16	79-2-17	NOTEST	0.413734	0.265227	-0.641476	0	1	1	no
ABCA11P	ABCA11P	ABCA11P	chr4:419223-533320	535-1-16	79-2-17	OK	9.80181	8.74144	-0.165176	-0.180601	0.85865	0.997756	no
ABCA12	ABCA12	ABCA12	chr2:215796265-216003151	535-1-16	79-2-17	NOTEST	0.109577	0.0363909	-1.5903	0	1	1	no
ABCA13	ABCA13	ABCA13	chr7:48211056-48687091	535-1-16	79-2-17	NOTEST	0.0635847	0.0450495	-0.497169	0	1	1	no
ABCA17P	ABCA17P	ABCA17P	chr16:2390922-2476700	535-1-16	79-2-17	NOTEST	0.126404	0.179911	0.509236	0	1	1	no
ABCA2	ABCA2	ABCA2	chr9:139901685-139931234	535-1-16	79-2-17	OK	17.982	25.1578	0.48445	1.33992	0.17285	0.997756	no
ABCA3	ABCA3	ABCA3	chr16:2325878-2390747	535-1-16	79-2-17	OK	7.45495	9.75438	0.387851	1.07028	0.29115	0.997756	no
ABCA4	ABCA4	ABCA4	chr1:94458393-94586705	535-1-16	79-2-17	NOTEST	0	0.0134246	inf	0	1	1	no
ABCA5	ABCA5	ABCA5	chr17:67144147-67323323	535-1-16	79-2-17	OK	2.55213	1.87883	-0.441867	-1.08233	0.2668	0.997756	no
ABCA6	ABCA6	ABCA6	chr17:67074846-67138015	535-1-16	79-2-17	NOTEST	0.0141305	0.00938556	-0.590294	0	1	1	no
ABCA7	ABCA7	ABCA7	chr19:1040101-1065570	535-1-16	79-2-17	OK	3.2205	3.21586	-0.00208041	-0.00539369	0.9959	0.998692	no
ABCA8	ABCA8	ABCA8	chr17:66863430-66951533	535-1-16	79-2-17	NOTEST	0.0260896	0.0259934	-0.0053294	0	1	1	no
ABCA9	ABCA9	ABCA9	chr17:66970772-67057136	535-1-16	79-2-17	OK	0.696333	0.493867	-0.495653	-0.960065	0.33795	0.997756	no
ABCB1	ABCB1	ABCB1	chr7:87133178-87461613	535-1-16	79-2-17	NOTEST	0.223242	0.0741393	-1.5903	0	1	1	no
ABCB10	ABCB10	ABCB10	chr1:229652328-229694442	535-1-16	79-2-17	OK	9.23594	9.54844	0.0480064	0.12912	0.8964	0.997756	no
ABCB11	ABCB11	ABCB11	chr2:169779448-169887833	535-1-16	79-2-17	NOTEST	0	0	0	0	1	1	no
ABCB4	ABCB4	ABCB4	chr7:87031360-87105019	535-1-16	79-2-17	NOTEST	0.0573218	0.0791476	0.465463	0	1	1	no
ABCB5	ABCB5	ABCB5	chr7:20655244-20796637	535-1-16	79-2-17	OK	0.418834	0.602665	0.524978	0.744913	0.41635	0.997756	no
ABCB6	ABCB6	ABCB6	chr2:220074487-220083712	535-1-16	79-2-17	OK	15.4887	19.7094	0.347667	0.9446	0.3408	0.997756	no
ABCB7	ABCB7	ABCB7	chrX:74273104-74376132	535-1-16	79-2-17	OK	9.18969	7.96331	-0.206649	-0.529018	0.59135	0.997756	no
ABCB8	ABCB8	ABCB8	chr7:150725509-150744869	535-1-16	79-2-17	OK	7.59792	8.84486	0.219235	0.591193	0.55475	0.997756	no
ABCB9	ABCB9	ABCB9	chr12:123405497-123451056	535-1-16	79-2-17	OK	2.13242	2.59394	0.282655	0.625807	0.5152	0.997756	no
ABCC1	ABCC1	ABCC1	chr16:16043433-16236930	535-1-16	79-2-17	OK	18.3291	22.0769	0.268401	0.748945	0.441	0.997756	no
ABCC10	ABCC10	ABCC10	chr6:43395291-43423786	535-1-16	79-2-17	OK	1.92404	3.23327	0.748855	1.77325	0.07	0.997756	no
ABCC11	ABCC11	ABCC11	chr16:48200821-48269088	535-1-16	79-2-17	NOTEST	0.135167	0.134668	-0.00533533	0	1	1	no
ABCC12	ABCC12	ABCC12	chr16:48116883-48180681	535-1-16	79-2-17	NOTEST	0	0	0	0	1	1	no
ABCC13	ABCC13	ABCC13	chr21:15646119-15673692	535-1-16	79-2-17	NOTEST	0.192147	0.0729278	-1.39767	0	1	1	no
ABCC2	ABCC2	ABCC2	chr10:101542462-101611662	535-1-16	79-2-17	NOTEST	0.163288	0.147896	-0.142836	0	1	1	no
ABCC3	ABCC3	ABCC3	chr17:48712217-48769063	535-1-16	79-2-17	NOTEST	0.342165	0.163744	-1.06325	0	1	1	no
ABCC4	ABCC4	ABCC4	chr13:95672082-95953687	535-1-16	79-2-17	OK	20.3634	24.7022	0.278659	0.773631	0.43095	0.997756	no
ABCC5	ABCC5	ABCC5	chr3:183637723-183735727	535-1-16	79-2-17	OK	22.0745	22.4918	0.0270221	0.0655346	0.945	0.997756	no
ABCC6	ABCC6	ABCC6	chr16:16243421-16317328	535-1-16	79-2-17	NOTEST	0.02929	0.0389093	0.409706	0	1	1	no
ABCC6P1	ABCC6P1	ABCC6P1	chr16:18582569-18609607	535-1-16	79-2-17	NOTEST	0.0856131	0.0189547	-2.17528	0	1	1	no
ABCC6P2	ABCC6P2	ABCC6P2	chr16:14916288-14918559	535-1-16	79-2-17	NOTEST	0	0	0	0	1	1	no
ABCC8	ABCC8	ABCC8	chr11:17414431-17498449	535-1-16	79-2-17	NOTEST	0.0452136	0.0900935	0.994667	0	1	1	no
ABCC9	ABCC9	ABCC9	chr12:21950323-22089628	535-1-16	79-2-17	OK	0.779926	1.00664	0.368135	0.808279	0.40745	0.997756	no
ABCD1	ABCD1	ABCD1	chrX:152990322-153010216	535-1-16	79-2-17	OK	1.24743	1.8228	0.5472	1.1422	0.25315	0.997756	no
ABCD2	ABCD2	ABCD2	chr12:39945021-40013843	535-1-16	79-2-17	NOTEST	0.0980472	0.0651237	-0.590293	0	1	1	no
ABCD3	ABCD3	ABCD3	chr1:94883932-94984219	535-1-16	79-2-17	OK	11.1949	9.10219	-0.29856	-0.76309	0.42705	0.997756	no
ABCD4	ABCD4	ABCD4	chr14:74751979-74769767	535-1-16	79-2-17	OK	6.23917	5.49718	-0.182661	-0.463338	0.63265	0.997756	no
ABCE1	ABCE1	ABCE1	chr4:145915726-146050676	535-1-16	79-2-17	OK	46.3928	39.7409	-0.223276	-0.599102	0.54335	0.997756	no
ABCF1	ABCF1	ABCF1	chr6_ssto_hap7:1871447-1891586	535-1-16	79-2-17	OK	16.6245	20.3659	0.292845	0.810174	0.40915	0.997756	no
ABCF2	ABCF2	ABCF2	chr7:150904922-150924317	535-1-16	79-2-17	OK	12.1251	17.5006	0.529413	1.42651	0.1505	0.997756	no
ABCF3	ABCF3	ABCF3	chr3:183903862-183911795	535-1-16	79-2-17	OK	28.5151	36.4673	0.354879	0.991197	0.3201	0.997756	no
ABCG1	ABCG1	ABCG1	chr21:43619798-43717354	535-1-16	79-2-17	OK	1.12034	0.629315	-0.832076	-1.42426	0.1333	0.997756	no
ABCG2	ABCG2	ABCG2	chr4:89011415-89080011	535-1-16	79-2-17	NOTEST	0.0851015	0.0791349	-0.104871	0	1	1	no
ABCG4	ABCG4	ABCG4	chr11:119019749-119033374	535-1-16	79-2-17	NOTEST	0.0211111	0	#NAME?	0	1	1	no
ABCG5	ABCG5	ABCG5	chr2:44039610-44065958	535-1-16	79-2-17	NOTEST	0	0.0188352	inf	0	1	1	no
ABCG8	ABCG8	ABCG8	chr2:44066102-44105605	535-1-16	79-2-17	NOTEST	0.0292211	0	#NAME?	0	1	1	no
ABHD1	ABHD1	ABHD1	chr2:27346656-27357542	535-1-16	79-2-17	OK	1.6774	1.07567	-0.640987	-0.266131	0.65605	0.997756	no
ABHD10	ABHD10	ABHD10	chr3:111697827-111712210	535-1-16	79-2-17	OK	48.5705	34.4528	-0.495458	-1.38763	0.16715	0.997756	no
ABHD11	ABHD11	ABHD11	chr7:73150424-73153190	535-1-16	79-2-17	OK	27.7012	37.8801	0.451493	1.22711	0.2131	0.997756	no
ABHD11-AS1	ABHD11-AS1	ABHD11-AS1	chr7:73149398-73150330	535-1-16	79-2-17	OK	0.795194	0.880054	0.146286	0.118648	0.86605	0.997756	no
ABHD12	ABHD12	ABHD12	chr20:25228705-25371618	535-1-16	79-2-17	OK	43.4663	47.1727	0.118058	0.201534	0.83325	0.997756	no
ABHD12B	ABHD12B	ABHD12B	chr14:51338877-51371688	535-1-16	79-2-17	NOTEST	0.0564332	0.037481	-0.590384	0	1	1	no
ABHD13	ABHD13	ABHD13	chr13:108870762-108886603	535-1-16	79-2-17	OK	3.14739	2.53112	-0.314378	-0.772358	0.43545	0.997756	no
ABHD14A	ABHD14A	ABHD14A	chr3:52009041-52023218	535-1-16	79-2-17	OK	16.4544	15.9697	-0.0431344	-0.0670336	0.9461	0.997756	no
ABHD14A-ACY1	ABHD14A-ACY1	ABHD14A-ACY1	chr3:52009041-52023218	535-1-16	79-2-17	OK	0.745945	6.07574	3.02592	1.92633	0.2572	0.997756	no
ABHD14B	ABHD14B	ABHD14B	chr3:52002525-52008646	535-1-16	79-2-17	OK	11.8105	13.7765	0.222141	0.585824	0.55005	0.997756	no
ABHD15	ABHD15	ABHD15	chr17:27887688-27894042	535-1-16	79-2-17	OK	3.10455	2.59272	-0.259917	-0.594876	0.5475	0.997756	no
ABHD16A	ABHD16A	ABHD16A	chr6_ssto_hap7:2985531-3001955	535-1-16	79-2-17	OK	21.222	21.1987	-0.00158812	-0.004283	0.9954	0.998692	no
ABHD16B	ABHD16B	ABHD16B	chr20:62492565-62494341	535-1-16	79-2-17	OK	4.02328	6.68052	0.731586	1.64868	0.10375	0.997756	no
ABHD2	ABHD2	ABHD2	chr15:89631380-89745591	535-1-16	79-2-17	OK	15.6085	17.4439	0.160386	0.447003	0.64835	0.997756	no
ABHD3	ABHD3	ABHD3	chr18:19230857-19284766	535-1-16	79-2-17	OK	5.87478	4.056	-0.534478	-1.22843	0.2142	0.997756	no
ABHD4	ABHD4	ABHD4	chr14:23067146-23081265	535-1-16	79-2-17	OK	10.8876	12.7225	0.224692	0.596462	0.5494	0.997756	no
ABHD5	ABHD5	ABHD5	chr3:43732374-43764217	535-1-16	79-2-17	OK	7.96524	5.82892	-0.450491	-1.2128	0.22495	0.997756	no
ABHD6	ABHD6	ABHD6	chr3:58223258-58280461	535-1-16	79-2-17	OK	0.624108	0.632702	0.0197311	0.0300665	0.96275	0.997756	no
ABHD8	ABHD8	ABHD8	chr19:17402939-17414282	535-1-16	79-2-17	OK	13.4937	15.2411	0.175684	0.467089	0.6403	0.997756	no
ABI1	ABI1	ABI1	chr10:26986594-27150016	535-1-16	79-2-17	OK	17.1187	17.1002	-0.00155585	-0.00401164	0.99635	0.998692	no
ABI2	ABI2	ABI2	chr2:204193002-204296892	535-1-16	79-2-17	OK	13.4264	13.0152	-0.0448782	-0.125561	0.8998	0.997756	no
ABI3	ABI3	ABI3	chr17:47283595-47300587	535-1-16	79-2-17	NOTEST	0	0	0	0	1	1	no
ABI3BP	ABI3BP	ABI3BP	chr3:100468178-100712334	535-1-16	79-2-17	NOTEST	0.235941	0.268652	0.18731	0	1	1	no
ABL1	ABL1	ABL1	chr9:133589267-133763062	535-1-16	79-2-17	OK	14.2	16.5142	0.217817	0.611419	0.5292	0.997756	no
ABL2	ABL2	ABL2	chr1:179068461-179198819	535-1-16	79-2-17	OK	3.30138	3.33207	0.0133493	0.0358377	0.97075	0.997756	no
ABLIM1	ABLIM1	ABLIM1	chr10:116190868-116444414	535-1-16	79-2-17	OK	1.40993	1.16313	-0.277615	-0.631262	0.52	0.997756	no
ABLIM2	ABLIM2	ABLIM2	chr4:7967036-8160559	535-1-16	79-2-17	OK	0.63232	0.722225	0.191793	0.312565	0.74025	0.997756	no
ABLIM3	ABLIM3	ABLIM3	chr5:148521053-148639999	535-1-16	79-2-17	OK	1.84605	2.02432	0.132992	0.298569	0.7695	0.997756	no
ABO	ABO	ABO	chr9:136130562-136150630	535-1-16	79-2-17	NOTEST	0	0	0	0	1	1	no
ABP1	ABP1	ABP1	chr7:150549572-150558379	535-1-16	79-2-17	NOTEST	0.0323315	0	#NAME?	0	1	1	no
ABR	ABR	ABR	chr17:906758-1090616	535-1-16	79-2-17	OK	6.87241	7.15407	0.0579466	0.155684	0.87125	0.997756	no
ABRA	ABRA	ABRA	chr8:107771710-107782472	535-1-16	79-2-17	NOTEST	0.0846069	0.0936595	0.14665	0	1	1	no
ABT1	ABT1	ABT1	chr6:26597170-26600277	535-1-16	79-2-17	OK	13.3391	12.8257	-0.0566187	-0.149789	0.8794	0.997756	no
ABTB1	ABTB1	ABTB1	chr3:127391780-127399769	535-1-16	79-2-17	OK	8.82742	10.8206	0.29372	0.748186	0.44365	0.997756	no
ABTB2	ABTB2	ABTB2	chr11:34172533-34379555	535-1-16	79-2-17	NOTEST	0.214362	0.437313	1.02861	0	1	1	no
ACAA1	ACAA1	ACAA1	chr3:38080695-38178733	535-1-16	79-2-17	OK	30.9216	29.2693	-0.0792239	-0.213041	0.8278	0.997756	no
ACAA2	ACAA2	ACAA2	chr18:47309873-47340251	535-1-16	79-2-17	OK	31.7857	29.4183	-0.11166	-0.304457	0.75795	0.997756	no
ACACA	ACACA	ACACA	chr17:35441926-35766902	535-1-16	79-2-17	OK	53.0974	55.5491	0.0651207	0.165776	0.86265	0.997756	no
ACACB	ACACB	ACACB	chr12:109577201-109706030	535-1-16	79-2-17	OK	0.708146	0.776885	0.133655	0.29147	0.772	0.997756	no
ACAD10	ACAD10	ACAD10	chr12:112123856-112194911	535-1-16	79-2-17	OK	6.02541	5.80668	-0.0533467	-0.138299	0.88945	0.997756	no
ACAD11	ACAD11	ACAD11	chr3:132276981-132593050	535-1-16	79-2-17	OK	6.01928	6.72805	0.160597	0.198757	0.838	0.997756	no
ACAD8	ACAD8	ACAD8	chr11:134123433-134135746	535-1-16	79-2-17	OK	19.441	22.2383	0.193944	0.527554	0.59245	0.997756	no
ACAD9	ACAD9	ACAD9	chr3:128598332-128631957	535-1-16	79-2-17	OK	19.4158	22.086	0.1859	0.508979	0.6058	0.997756	no
ACADL	ACADL	ACADL	chr2:211052715-211090215	535-1-16	79-2-17	OK	4.84416	6.37226	0.395559	0.95509	0.33585	0.997756	no
ACADM	ACADM	ACADM	chr1:76190042-76229355	535-1-16	79-2-17	OK	44.8733	33.6008	-0.417363	-1.1651	0.2357	0.997756	no
ACADS	ACADS	ACADS	chr12:121163570-121177811	535-1-16	79-2-17	OK	10.7841	10.4793	-0.0413721	-0.105183	0.9153	0.997756	no
ACADSB	ACADSB	ACADSB	chr10:124768428-124817806	535-1-16	79-2-17	OK	14.8503	15.8369	0.0927983	0.259819	0.79065	0.997756	no
ACADVL	ACADVL	ACADVL	chr17:7093209-7128585	535-1-16	79-2-17	OK	122.216	147.024	0.266609	0.702276	0.46655	0.997756	no
ACAN	ACAN	ACAN	chr15:89346673-89418585	535-1-16	79-2-17	NOTEST	0	0	0	0	1	1	no
ACAP1	ACAP1	ACAP1	chr17:7239847-7254793	535-1-16	79-2-17	NOTEST	0.499362	0.559699	0.164568	0	1	1	no
ACAP2	ACAP2	ACAP2	chr3:194995464-195163817	535-1-16	79-2-17	OK	8.74992	7.26645	-0.268019	-0.737492	0.46475	0.997756	no
ACAP3	ACAP3	ACAP3	chr1:1227763-1243269	535-1-16	79-2-17	OK	20.4377	26.9748	0.400382	1.11976	0.2611	0.997756	no
ACAT1	ACAT1	ACAT1	chr11:107992257-108018891	535-1-16	79-2-17	OK	85.7867	73.4811	-0.223381	-0.619952	0.5387	0.997756	no
ACAT2	ACAT2	ACAT2	chr6:160181290-160210735	535-1-16	79-2-17	OK	47.9005	51.1584	0.0949295	0.127375	0.89675	0.997756	no
ACBD3	ACBD3	ACBD3	chr1:226332379-226374423	535-1-16	79-2-17	OK	41.7989	35.88	-0.220285	-0.613219	0.54005	0.997756	no
ACBD4	ACBD4	ACBD4	chr17:43209966-43221543	535-1-16	79-2-17	OK	6.52677	7.29905	0.161341	0.374432	0.70135	0.997756	no
ACBD5	ACBD5	ACBD5	chr10:27484142-27531068	535-1-16	79-2-17	OK	18.673	17.2155	-0.117244	-0.323212	0.73735	0.997756	no
ACBD6	ACBD6	ACBD6	chr1:180257351-180472022	535-1-16	79-2-17	OK	25.3943	29.2035	0.201641	0.547011	0.5758	0.997756	no
ACBD7	ACBD7	ACBD7	chr10:15117473-15130775	535-1-16	79-2-17	OK	3.27161	3.86313	0.239768	0.571817	0.5631	0.997756	no
ACCN1	ACCN1	ACCN1	chr17:31340105-32483825	535-1-16	79-2-17	NOTEST	0	0.0384266	inf	0	1	1	no
ACCN2	ACCN2	ACCN2	chr12:50451486-50477394	535-1-16	79-2-17	OK	3.7925	3.60962	-0.0713048	-0.171737	0.8606	0.997756	no
ACCN3	ACCN3	ACCN3	chr7:150745604-150749843	535-1-16	79-2-17	OK	1.38838	1.82483	0.394357	0.727554	0.4529	0.997756	no
ACCN4	ACCN4	ACCN4	chr2:220378891-220403494	535-1-16	79-2-17	NOTEST	0.0817151	0.0361775	-1.17551	0	1	1	no
ACCN5	ACCN5	ACCN5	chr4:156750880-156787425	535-1-16	79-2-17	NOTEST	0	0	0	0	1	1	no
ACCS	ACCS	ACCS	chr11:44087728-44105569	535-1-16	79-2-17	OK	3.26564	4.39585	0.428776	0.940218	0.33735	0.997756	no
ACCSL	ACCSL	ACCSL	chr11:44069530-44081527	535-1-16	79-2-17	NOTEST	0	0	0	0	1	1	no
ACD	ACD	ACD	chr16:67679029-67694718	535-1-16	79-2-17	OK	4.40146	5.56461	0.3383	0.762737	0.44305	0.997756	no
ACE	ACE	ACE	chr17:61554421-61575741	535-1-16	79-2-17	OK	1.128	0.991546	-0.186017	-0.373209	0.7059	0.997756	no
ACE2	ACE2	ACE2	chrX:15579155-15620192	535-1-16	79-2-17	NOTEST	0.0653338	0.0723247	0.14666	0	1	1	no
ACER1	ACER1	ACER1	chr19:6306509-6333640	535-1-16	79-2-17	NOTEST	0.0811975	0	#NAME?	0	1	1	no
ACER2	ACER2	ACER2	chr9:19408924-19452500	535-1-16	79-2-17	OK	3.74802	3.26512	-0.198992	-0.458966	0.6381	0.997756	no
ACER3	ACER3	ACER3	chr11:76571916-76734850	535-1-16	79-2-17	OK	78.652	52.9151	-0.571804	-1.5613	0.11835	0.997756	no
ACHE	ACHE	ACHE	chr7:100487614-100493541	535-1-16	79-2-17	NOTEST	0.0359472	0.0347045	-0.0507571	0	1	1	no
ACIN1	ACIN1	ACIN1	chr14:23527773-23569665	535-1-16	79-2-17	OK	39.6683	42.1263	0.086736	0.190354	0.844	0.997756	no
ACLY	ACLY	ACLY	chr17:40023178-40075272	535-1-16	79-2-17	OK	72.8039	84.5294	0.215439	0.5804	0.5409	0.997756	no
ACMSD	ACMSD	ACMSD	chr2:135596185-135676176	535-1-16	79-2-17	NOTEST	0.068653	0	#NAME?	0	1	1	no
ACN9	ACN9	ACN9	chr7:96745904-96811075	535-1-16	79-2-17	OK	18.3504	14.6618	-0.323743	-0.861638	0.3926	0.997756	no
ACO1	ACO1	ACO1	chr9:32384600-32450832	535-1-16	79-2-17	OK	14.6276	14.8735	0.0240585	0.0657722	0.95155	0.997756	no
ACO2	ACO2	ACO2	chr22:41865128-41940479	535-1-16	79-2-17	OK	29.3104	40.9881	0.48379	0.904269	0.35485	0.997756	no
ACOT1	ACOT1	ACOT1	chr14:73945188-74025651	535-1-16	79-2-17	OK	1.33542	2.72911	1.03114	1.12369	0.2559	0.997756	no
ACOT11	ACOT11	ACOT11	chr1:55013806-55100417	535-1-16	79-2-17	NOTEST	0.144964	0.396032	1.44993	0	1	1	no
ACOT12	ACOT12	ACOT12	chr5:80256507-81047072	535-1-16	79-2-17	NOTEST	0.0402715	0.0267484	-0.590309	0	1	1	no
ACOT13	ACOT13	ACOT13	chr6:24667262-24719403	535-1-16	79-2-17	OK	8.77559	6.10653	-0.523143	-0.708743	0.46925	0.997756	no
ACOT2	ACOT2	ACOT2	chr14:74034323-74042362	535-1-16	79-2-17	OK	11.9432	12.8255	0.102828	0.262487	0.78685	0.997756	no
ACOT4	ACOT4	ACOT4	chr14:74058409-74062470	535-1-16	79-2-17	OK	1.40899	0.902405	-0.642817	-1.02546	0.3169	0.997756	no
ACOT6	ACOT6	ACOT6	chr14:74083547-74086592	535-1-16	79-2-17	NOTEST	0.0896957	0.0595718	-0.59041	0	1	1	no
ACOT7	ACOT7	ACOT7	chr1:6324331-6453826	535-1-16	79-2-17	OK	21.2473	26.0557	0.29432	0.786036	0.4219	0.997756	no
ACOT8	ACOT8	ACOT8	chr20:44462469-44486048	535-1-16	79-2-17	OK	34.4505	27.171	-0.342459	-0.716357	0.46455	0.997756	no
ACOT9	ACOT9	ACOT9	chrX:23721776-23761407	535-1-16	79-2-17	OK	28.9088	30.3503	0.0702006	0.19181	0.8448	0.997756	no
ACOX1	ACOX1	ACOX1	chr17:73937588-74002080	535-1-16	79-2-17	OK	13.712	13.935	0.0232749	0.0542666	0.9568	0.997756	no
ACOX2	ACOX2	ACOX2	chr3:58490862-58522929	535-1-16	79-2-17	NOTEST	0.136628	0.0680605	-1.00536	0	1	1	no
ACOX3	ACOX3	ACOX3	chr4:8368008-8442452	535-1-16	79-2-17	OK	20.4836	22.4796	0.134145	0.370226	0.70155	0.997756	no
ACOXL	ACOXL	ACOXL	chr2:111490149-111875799	535-1-16	79-2-17	OK	1.02766	0.858712	-0.259117	-0.44004	0.65865	0.997756	no
ACP1	ACP1	ACP1	chr2:264868-278282	535-1-16	79-2-17	OK	94.9293	87.0455	-0.125084	-0.344346	0.71845	0.997756	no
ACP2	ACP2	ACP2	chr11:47260852-47290584	535-1-16	79-2-17	OK	11.4012	12.0875	0.0843359	0.199541	0.8353	0.997756	no
ACP5	ACP5	ACP5	chr19:11685474-11689801	535-1-16	79-2-17	NOTEST	0.307085	0.375711	0.290986	0	1	1	no
ACP6	ACP6	ACP6	chr1:147119167-147142634	535-1-16	79-2-17	OK	12.9048	15.2675	0.242549	0.630978	0.52255	0.997756	no
ACPL2	ACPL2	ACPL2	chr3:140950681-141013486	535-1-16	79-2-17	OK	22.9997	19.3872	-0.24651	-0.682052	0.4857	0.997756	no
ACPP	ACPP	ACPP	chr3:132036210-132087146	535-1-16	79-2-17	OK	1461.4	1171.62	-0.31885	-0.620006	0.52295	0.997756	no
ACPT	ACPT	ACPT	chr19:51293671-51298481	535-1-16	79-2-17	OK	0.43988	0.709523	0.689739	0.831696	0.41655	0.997756	no
ACR	ACR	ACR	chr22:51176651-51183727	535-1-16	79-2-17	NOTEST	0.0616032	0.0409153	-0.590367	0	1	1	no
ACRBP	ACRBP	ACRBP	chr12:6747241-6756580	535-1-16	79-2-17	NOTEST	0.470072	0.312216	-0.590338	0	1	1	no
ACRC	ACRC	ACRC	chrX:70430034-70948962	535-1-16	79-2-17	OK	0.43533	0.594357	0.449219	0.0799174	0.8596	0.997756	no
ACRV1	ACRV1	ACRV1	chr11:125495030-125550793	535-1-16	79-2-17	OK	2.16618	1.22805	-0.818785	-0.4454	0.75675	0.997756	no
ACSBG1	ACSBG1	ACSBG1	chr15:78463186-78527049	535-1-16	79-2-17	NOTEST	0	0.0690692	inf	0	1	1	no
ACSBG2	ACSBG2	ACSBG2	chr19:6135709-6193112	535-1-16	79-2-17	NOTEST	0.0860223	0.323769	1.91218	0	1	1	no
ACSF2	ACSF2	ACSF2	chr17:48503518-48552200	535-1-16	79-2-17	OK	2.33181	2.34662	0.00913588	0.018613	0.98535	0.998168	no
ACSF3	ACSF3	ACSF3	chr16:89160216-89222171	535-1-16	79-2-17	OK	2.25126	3.2433	0.526728	1.22147	0.2153	0.997756	no
ACSL1	ACSL1	ACSL1	chr4:185676748-185747215	535-1-16	79-2-17	OK	21.4153	24.8657	0.215513	0.59963	0.5421	0.997756	no
ACSL3	ACSL3	ACSL3	chr2:223725731-223808119	535-1-16	79-2-17	OK	89.7709	81.6154	-0.137407	-0.368652	0.6995	0.997756	no
ACSL4	ACSL4	ACSL4	chrX:108884563-108976621	535-1-16	79-2-17	OK	1.08974	0.723937	-0.590045	-1.16431	0.23705	0.997756	no
ACSL5	ACSL5	ACSL5	chr10:114133915-114188138	535-1-16	79-2-17	NOTEST	0.262765	0.395567	0.59015	0	1	1	no
ACSL6	ACSL6	ACSL6	chr5:131285666-131347761	535-1-16	79-2-17	NOTEST	0.271492	0.282265	0.0561396	0	1	1	no
ACSM1	ACSM1	ACSM1	chr16:20634558-20702578	535-1-16	79-2-17	OK	1.59578	1.52523	-0.0652407	-0.120117	0.90165	0.997756	no
ACSM2A	ACSM2A	ACSM2A	chr16:20462858-20498991	535-1-16	79-2-17	NOTEST	0	0.0519241	inf	0	1	1	no
ACSM2B	ACSM2B	ACSM2B	chr16:20548082-20587695	535-1-16	79-2-17	NOTEST	0.0321438	0	#NAME?	0	1	1	no
ACSM3	ACSM3	ACSM3	chr16:20775311-20860990	535-1-16	79-2-17	NOTEST	0.409962	0.247539	-0.727833	0	1	1	no
ACSM4	ACSM4	ACSM4	chr12:7456927-7480969	535-1-16	79-2-17	NOTEST	0	0	0	0	1	1	no
ACSM5	ACSM5	ACSM5	chr16:20420855-20452281	535-1-16	79-2-17	NOTEST	0.0324627	0.0431231	0.409678	0	1	1	no
ACSS1	ACSS1	ACSS1	chr20:24986865-25038818	535-1-16	79-2-17	OK	14.9981	17.9504	0.259229	0.708858	0.46975	0.997756	no
ACSS2	ACSS2	ACSS2	chr20:33462765-33515769	535-1-16	79-2-17	OK	5.72784	7.93592	0.470406	1.18568	0.23135	0.997756	no
ACSS3	ACSS3	ACSS3	chr12:81471808-81649582	535-1-16	79-2-17	NOTEST	0	0.0337725	inf	0	1	1	no
ACTA1	ACTA1	ACTA1	chr1:229566992-229569843	535-1-16	79-2-17	OK	1.84073	5.59421	1.60365	3.1185	0.0046	0.795964	no
ACTA2	ACTA2	ACTA2	chr10:90694830-90775542	535-1-16	79-2-17	OK	7.63417	7.42576	-0.0399323	-0.0733141	0.9405	0.997756	no
ACTB	ACTB	ACTB	chr7:5566778-5570232	535-1-16	79-2-17	OK	391.056	403.331	0.0445901	0.114735	0.9068	0.997756	no
ACTBL2	ACTBL2	ACTBL2	chr5:56775842-56778636	535-1-16	79-2-17	NOTEST	0.0833015	0.0922145	0.146651	0	1	1	no
ACTC1	ACTC1	ACTC1	chr15:35080296-35087927	535-1-16	79-2-17	NOTEST	0.309267	0.534082	0.788208	0	1	1	no
ACTG1	ACTG1	ACTG1	chr17:79476996-79479892	535-1-16	79-2-17	OK	978.414	978.571	0.000231269	0.000524708	0.99915	0.999296	no
ACTG2	ACTG2	ACTG2	chr2:74120092-74146780	535-1-16	79-2-17	OK	5.97271	7.6438	0.355904	0.781748	0.42525	0.997756	no
ACTL10	ACTL10	ACTL10	chr20:32244892-32262264	535-1-16	79-2-17	NOTEST	0.157647	0.366475	1.21702	0	1	1	no
ACTL6A	ACTL6A	ACTL6A	chr3:179280707-179306193	535-1-16	79-2-17	OK	73.3364	59.6602	-0.297759	-0.826396	0.39675	0.997756	no
ACTL6B	ACTL6B	ACTL6B	chr7:100240725-100254084	535-1-16	79-2-17	NOTEST	0	0	0	0	1	1	no
ACTL7A	ACTL7A	ACTL7A	chr9:111624602-111626035	535-1-16	79-2-17	NOTEST	0	0.0388224	inf	0	1	1	no
ACTL7B	ACTL7B	ACTL7B	chr9:111616868-111618275	535-1-16	79-2-17	NOTEST	0	0	0	0	1	1	no
ACTL8	ACTL8	ACTL8	chr1:18081807-18153558	535-1-16	79-2-17	NOTEST	0	0.0288108	inf	0	1	1	no
ACTL9	ACTL9	ACTL9	chr19:8807750-8809172	535-1-16	79-2-17	NOTEST	0	0	0	0	1	1	no
ACTN1	ACTN1	ACTN1	chr14:69340839-69446083	535-1-16	79-2-17	OK	3.39147	4.34241	0.356586	0.871379	0.3672	0.997756	no
ACTN2	ACTN2	ACTN2	chr1:236849769-236927558	535-1-16	79-2-17	NOTEST	0.166387	0.14367	-0.211786	0	1	1	no
ACTN3	ACTN3	ACTN3	chr11:66314390-66330797	535-1-16	79-2-17	NOTEST	0.0271084	0.432129	3.99465	0	1	1	no
ACTN4	ACTN4	ACTN4	chr19:39138266-39235114	535-1-16	79-2-17	OK	33.5716	45.1957	0.428943	1.14997	0.244	0.997756	no
ACTR10	ACTR10	ACTR10	chr14:58666832-58702353	535-1-16	79-2-17	OK	26.9043	20.0047	-0.4275	-1.17597	0.233	0.997756	no
ACTR1A	ACTR1A	ACTR1A	chr10:104238985-104262512	535-1-16	79-2-17	OK	24.1976	26.202	0.114815	0.319918	0.74935	0.997756	no
ACTR1B	ACTR1B	ACTR1B	chr2:98272401-98280561	535-1-16	79-2-17	OK	38.3994	44.7086	0.21947	0.614165	0.53555	0.997756	no
ACTR2	ACTR2	ACTR2	chr2:65454828-65498390	535-1-16	79-2-17	OK	107.096	93.7905	-0.191384	-0.515911	0.60145	0.997756	no
ACTR3	ACTR3	ACTR3	chr2:114647536-114716167	535-1-16	79-2-17	OK	72.2587	62.7351	-0.203899	-0.563103	0.577	0.997756	no
ACTR3B	ACTR3B	ACTR3B	chr7:152456850-152552463	535-1-16	79-2-17	OK	5.62191	4.97871	-0.175287	-0.41351	0.66695	0.997756	no
ACTR3BP2	ACTR3BP2	ACTR3BP2	chr2:92129158-92130496	535-1-16	79-2-17	NOTEST	0	0	0	0	1	1	no
ACTR3BP5	ACTR3BP5	ACTR3BP5	chr10:38989726-38991371	535-1-16	79-2-17	NOTEST	0.049868	0	#NAME?	0	1	1	no
ACTR3C	ACTR3C	ACTR3C	chr7:149944300-150035245	535-1-16	79-2-17	OK	1.80041	1.79589	-0.00362043	-0.00249841	0.98965	0.998168	no
ACTR5	ACTR5	ACTR5	chr20:37377096-37401089	535-1-16	79-2-17	OK	8.09152	8.81729	0.123925	0.317904	0.7495	0.997756	no
ACTR6	ACTR6	ACTR6	chr12:100594573-100618201	535-1-16	79-2-17	OK	31.7409	22.159	-0.51845	-1.40534	0.16775	0.997756	no
ACTR8	ACTR8	ACTR8	chr3:53901093-53916229	535-1-16	79-2-17	OK	5.81947	5.8468	0.00676011	0.0174716	0.98505	0.998168	no
ACTRT1	ACTRT1	ACTRT1	chrX:127184940-127186382	535-1-16	79-2-17	NOTEST	0	0	0	0	1	1	no
ACTRT2	ACTRT2	ACTRT2	chr1:2938045-2939467	535-1-16	79-2-17	NOTEST	0	0	0	0	1	1	no
ACVR1	ACVR1	ACVR1	chr2:158592957-158732374	535-1-16	79-2-17	OK	7.32707	6.17757	-0.246198	-0.622778	0.52425	0.997756	no
ACVR1B	ACVR1B	ACVR1B	chr12:52345450-52390863	535-1-16	79-2-17	OK	7.20183	9.51582	0.401964	1.08698	0.27105	0.997756	no
ACVR1C	ACVR1C	ACVR1C	chr2:158383278-158485399	535-1-16	79-2-17	NOTEST	0.238995	0.0837885	-1.51216	0	1	1	no
ACVR2A	ACVR2A	ACVR2A	chr2:148602569-149271044	535-1-16	79-2-17	OK	5.56771	4.08689	-0.44608	-0.411816	0.6852	0.997756	no
ACVR2B	ACVR2B	ACVR2B	chr3:38492517-38534633	535-1-16	79-2-17	OK	1.35967	1.35252	-0.00760019	-0.0172569	0.98455	0.998168	no
ACVRL1	ACVRL1	ACVRL1	chr12:52301201-52317145	535-1-16	79-2-17	NOTEST	0.0733679	0.134015	0.869168	0	1	1	no
ACY1	ACY1	ACY1	chr3:52009041-52023218	535-1-16	79-2-17	OK	16.1451	17.3595	0.104631	0.209781	0.83135	0.997756	no
ACY3	ACY3	ACY3	chr11:67410025-67418130	535-1-16	79-2-17	NOTEST	0	0	0	0	1	1	no
ACYP1	ACYP1	ACYP1	chr14:75519927-75530736	535-1-16	79-2-17	OK	64.0559	44.2463	-0.533774	-1.38916	0.16265	0.997756	no
ACYP2	ACYP2	ACYP2	chr2:54342409-54532435	535-1-16	79-2-17	OK	12.7671	9.55701	-0.417801	-0.989169	0.3081	0.997756	no
ADA	ADA	ADA	chr20:43248162-43280376	535-1-16	79-2-17	OK	3.40849	3.59341	0.0762212	0.156011	0.87565	0.997756	no
ADAD1	ADAD1	ADAD1	chr4:123300120-123350947	535-1-16	79-2-17	NOTEST	0	0	0	0	1	1	no
ADAD2	ADAD2	ADAD2	chr16:84224722-84230772	535-1-16	79-2-17	NOTEST	0	0	0	0	1	1	no
ADAL	ADAL	ADAL	chr15:43622871-43646096	535-1-16	79-2-17	OK	6.43003	4.93227	-0.382574	-0.864193	0.3784	0.997756	no
ADAM1	ADAM1	ADAM1	chr12:112336866-112339706	535-1-16	79-2-17	OK	4.33801	4.00483	-0.115294	-0.274586	0.78685	0.997756	no
ADAM10	ADAM10	ADAM10	chr15:58888509-59042177	535-1-16	79-2-17	OK	59.2438	72.6293	0.293888	0.804732	0.41445	0.997756	no
ADAM11	ADAM11	ADAM11	chr17:42836567-42859214	535-1-16	79-2-17	OK	0.514134	0.796812	0.632094	1.14467	0.2558	0.997756	no
ADAM12	ADAM12	ADAM12	chr10:127702901-128077127	535-1-16	79-2-17	NOTEST	0.15702	0.162429	0.0488543	0	1	1	no
ADAM15	ADAM15	ADAM15	chr1:155006281-155042029	535-1-16	79-2-17	OK	95.4729	137.268	0.523834	1.29323	0.1899	0.997756	no
ADAM17	ADAM17	ADAM17	chr2:9629410-9695917	535-1-16	79-2-17	OK	9.04267	9.91517	0.132888	0.357349	0.72255	0.997756	no
ADAM18	ADAM18	ADAM18	chr8:39442086-39587583	535-1-16	79-2-17	NOTEST	0	0.0652733	inf	0	1	1	no
ADAM19	ADAM19	ADAM19	chr5:156904311-157002783	535-1-16	79-2-17	NOTEST	0.194887	0.304579	0.644176	0	1	1	no
ADAM2	ADAM2	ADAM2	chr8:39601254-39695779	535-1-16	79-2-17	NOTEST	0.353958	0.0979575	-1.85335	0	1	1	no
ADAM20	ADAM20	ADAM20	chr14:70989077-71001732	535-1-16	79-2-17	NOTEST	0.111154	0.0738286	-0.590315	0	1	1	no
ADAM21	ADAM21	ADAM21	chr14:70918873-70926622	535-1-16	79-2-17	OK	1.34472	0.621327	-1.11388	-1.91076	0.0644	0.997756	no
ADAM21P1	ADAM21P1	ADAM21P1	chr14:70712469-70714518	535-1-16	79-2-17	NOTEST	0.0389637	0.0517586	0.409668	0	1	1	no
ADAM22	ADAM22	ADAM22	chr7:87563565-87832204	535-1-16	79-2-17	OK	0.643745	0.407976	-0.658006	-1.23931	0.1941	0.997756	no
ADAM23	ADAM23	ADAM23	chr2:207308367-207482679	535-1-16	79-2-17	NOTEST	0.42962	0.167855	-1.35585	0	1	1	no
ADAM28	ADAM28	ADAM28	chr8:24151579-24212726	535-1-16	79-2-17	NOTEST	0	0.0250785	inf	0	1	1	no
ADAM29	ADAM29	ADAM29	chr4:175839508-175899331	535-1-16	79-2-17	NOTEST	0	0	0	0	1	1	no
ADAM30	ADAM30	ADAM30	chr1:120436155-120439147	535-1-16	79-2-17	NOTEST	0	0	0	0	1	1	no
ADAM32	ADAM32	ADAM32	chr8:38965049-39142436	535-1-16	79-2-17	NOTEST	0.171023	0.151457	-0.175278	0	1	1	no
ADAM33	ADAM33	ADAM33	chr20:3648619-3662738	535-1-16	79-2-17	NOTEST	0.288873	0.442781	0.616158	0	1	1	no
ADAM3A	ADAM3A	ADAM3A	chr8:39308563-39380470	535-1-16	79-2-17	NOTEST	0.12626	0.0437483	-1.5291	0	1	1	no
ADAM5P	ADAM5P	ADAM5P	chr8:39172181-39260375	535-1-16	79-2-17	NOTEST	0	0	0	0	1	1	no
ADAM6	ADAM6	ADAM6	chr14:106435818-106438358	535-1-16	79-2-17	NOTEST	0.13164	0.0291444	-2.1753	0	1	1	no
ADAM7	ADAM7	ADAM7	chr8:24298508-24367077	535-1-16	79-2-17	OK	0.87885	0.883085	0.00693432	0.0126727	0.9778	0.998102	no
ADAM8	ADAM8	ADAM8	chr10:135075919-135090407	535-1-16	79-2-17	NOTEST	0.583635	0.323957	-0.849265	0	1	1	no
ADAM9	ADAM9	ADAM9	chr8:38854504-38962779	535-1-16	79-2-17	OK	90.4523	88.8058	-0.0265036	-0.0713866	0.94015	0.997756	no
ADAMDEC1	ADAMDEC1	ADAMDEC1	chr8:24241797-24263526	535-1-16	79-2-17	NOTEST	0	0	0	0	1	1	no
ADAMTS1	ADAMTS1	ADAMTS1	chr21:28208605-28217728	535-1-16	79-2-17	OK	154.054	106.816	-0.528316	-1.37554	0.1614	0.997756	no
ADAMTS10	ADAMTS10	ADAMTS10	chr19:8645125-8675588	535-1-16	79-2-17	NOTEST	0.0891925	0.082939	-0.104872	0	1	1	no
ADAMTS12	ADAMTS12	ADAMTS12	chr5:33527286-33892124	535-1-16	79-2-17	NOTEST	0.0151473	0.0201219	0.409705	0	1	1	no
ADAMTS13	ADAMTS13	ADAMTS13	chr9:136243283-136324508	535-1-16	79-2-17	OK	1.12292	1.31715	0.230172	0.223511	0.819	0.997756	no
ADAMTS14	ADAMTS14	ADAMTS14	chr10:72432558-72522195	535-1-16	79-2-17	NOTEST	0	0	0	0	1	1	no
ADAMTS15	ADAMTS15	ADAMTS15	chr11:130318868-130346539	535-1-16	79-2-17	NOTEST	0.131496	0.183416	0.480097	0	1	1	no
ADAMTS16	ADAMTS16	ADAMTS16	chr5:5140442-5320412	535-1-16	79-2-17	NOTEST	0	0.0100188	inf	0	1	1	no
ADAMTS17	ADAMTS17	ADAMTS17	chr15:100511642-100882183	535-1-16	79-2-17	NOTEST	0.0704669	0.179418	1.34831	0	1	1	no
ADAMTS18	ADAMTS18	ADAMTS18	chr16:77316024-77469011	535-1-16	79-2-17	NOTEST	0	0	0	0	1	1	no
ADAMTS19	ADAMTS19	ADAMTS19	chr5:128796102-129074376	535-1-16	79-2-17	NOTEST	0.0736446	0.00978305	-2.91222	0	1	1	no
ADAMTS2	ADAMTS2	ADAMTS2	chr5:178537851-178772431	535-1-16	79-2-17	NOTEST	0.184858	0.41785	1.17656	0	1	1	no
ADAMTS20	ADAMTS20	ADAMTS20	chr12:43748011-43945724	535-1-16	79-2-17	NOTEST	0.0130141	0.0086441	-0.590292	0	1	1	no
ADAMTS3	ADAMTS3	ADAMTS3	chr4:73146685-73434516	535-1-16	79-2-17	NOTEST	0.550747	0.433869	-0.344131	0	1	1	no
ADAMTS4	ADAMTS4	ADAMTS4	chr1:161159537-161168845	535-1-16	79-2-17	NOTEST	0.261424	0.358854	0.457007	0	1	1	no
ADAMTS5	ADAMTS5	ADAMTS5	chr21:28290230-28339439	535-1-16	79-2-17	NOTEST	0.410861	0.257738	-0.672746	0	1	1	no
ADAMTS6	ADAMTS6	ADAMTS6	chr5:64444562-64777704	535-1-16	79-2-17	NOTEST	0.0611233	0.0270658	-1.17525	0	1	1	no
ADAMTS7	ADAMTS7	ADAMTS7	chr15:79051544-79103773	535-1-16	79-2-17	OK	0.598933	0.958375	0.678196	1.33826	0.17525	0.997756	no
ADAMTS8	ADAMTS8	ADAMTS8	chr11:130274817-130298539	535-1-16	79-2-17	NOTEST	0.0207965	0	#NAME?	0	1	1	no
ADAMTS9	ADAMTS9	ADAMTS9	chr3:64501330-64997143	535-1-16	79-2-17	NOTEST	0.131614	0.215187	0.709273	0	1	1	no
ADAMTS9-AS2	ADAMTS9-AS2	ADAMTS9-AS2	chr3:64501330-64997143	535-1-16	79-2-17	NOTEST	0	0	0	0	1	1	no
ADAMTSL1	ADAMTSL1	ADAMTSL1	chr9:18474078-18910947	535-1-16	79-2-17	NOTEST	0	0.0438069	inf	0	1	1	no
ADAMTSL2	ADAMTSL2	ADAMTSL2	chr9:136397285-136440641	535-1-16	79-2-17	NOTEST	0.242036	0.136029	-0.831309	0	1	1	no
ADAMTSL3	ADAMTSL3	ADAMTSL3	chr15:84322837-84708593	535-1-16	79-2-17	NOTEST	0.0605492	0.0402174	-0.590287	0	1	1	no
ADAMTSL4	ADAMTSL4	ADAMTSL4	chr1:150521897-150533412	535-1-16	79-2-17	NOTEST	0.198011	0.239103	0.272049	0	1	1	no
ADAMTSL5	ADAMTSL5	ADAMTSL5	chr19:1505016-1513188	535-1-16	79-2-17	OK	0.677711	0.360108	-0.912242	-1.35544	0.1874	0.997756	no
ADAP1	ADAP1	ADAP1	chr7:937536-994289	535-1-16	79-2-17	OK	0.678952	1.10484	0.702458	1.15811	0.24815	0.997756	no
ADAP2	ADAP2	ADAP2	chr17:29248753-29286211	535-1-16	79-2-17	OK	0.367349	0.656903	0.838528	1.23734	0.21975	0.997756	no
ADAR	ADAR	ADAR	chr1:154554533-154600456	535-1-16	79-2-17	OK	64.1401	78.6836	0.294838	0.779475	0.43355	0.997756	no
ADARB1	ADARB1	ADARB1	chr21:46494492-46646478	535-1-16	79-2-17	OK	7.53991	5.96738	-0.337449	-0.869521	0.37985	0.997756	no
ADARB2	ADARB2	ADARB2	chr10:1223252-1779670	535-1-16	79-2-17	NOTEST	0.0437644	0.0872065	0.994677	0	1	1	no
ADARB2-AS1	ADARB2-AS1	ADARB2-AS1	chr10:1223252-1779670	535-1-16	79-2-17	NOTEST	0	0.108019	inf	0	1	1	no
ADAT1	ADAT1	ADAT1	chr16:75632246-75657221	535-1-16	79-2-17	OK	3.27262	3.52084	0.105473	0.252997	0.79425	0.997756	no
ADAT2	ADAT2	ADAT2	chr6:143743968-143771841	535-1-16	79-2-17	OK	1.18959	0.979767	-0.27995	-0.606399	0.5405	0.997756	no
ADAT3	ADAT3	ADAT3	chr19:1905372-1926012	535-1-16	79-2-17	OK	3.39425	6.76319	0.99461	0.790515	0.4007	0.997756	no
ADC	ADC	ADC	chr1:33546713-33585995	535-1-16	79-2-17	OK	2.65335	2.22102	-0.25659	-0.526139	0.6007	0.997756	no
ADCK1	ADCK1	ADCK1	chr14:78266425-78400297	535-1-16	79-2-17	OK	2.28455	1.80597	-0.339135	-0.668988	0.5016	0.997756	no
ADCK2	ADCK2	ADCK2	chr7:140372952-140394908	535-1-16	79-2-17	OK	13.7148	15.6317	0.188743	0.506437	0.61045	0.997756	no
ADCK3	ADCK3	ADCK3	chr1:227127937-227175246	535-1-16	79-2-17	OK	39.3183	39.4976	0.0065665	0.0184081	0.9853	0.998168	no
ADCK4	ADCK4	ADCK4	chr19:41197433-41222790	535-1-16	79-2-17	OK	19.9037	22.975	0.207028	0.567803	0.5642	0.997756	no
ADCK5	ADCK5	ADCK5	chr8:145597730-145634733	535-1-16	79-2-17	OK	5.93229	6.22273	0.0689599	0.0703456	0.9451	0.997756	no
ADCY1	ADCY1	ADCY1	chr7:45614124-45762714	535-1-16	79-2-17	OK	1.13575	1.25989	0.149656	0.369057	0.7136	0.997756	no
ADCY10	ADCY10	ADCY10	chr1:167778624-167883453	535-1-16	79-2-17	NOTEST	0.0604354	0.100355	0.731643	0	1	1	no
ADCY2	ADCY2	ADCY2	chr5:7396342-7830194	535-1-16	79-2-17	OK	4.62427	2.50687	-0.883336	-2.27652	0.02675	0.997756	no
ADCY3	ADCY3	ADCY3	chr2:25013135-25142055	535-1-16	79-2-17	OK	9.04454	11.9579	0.402842	0.600806	0.5346	0.997756	no
ADCY4	ADCY4	ADCY4	chr14:24787554-24804277	535-1-16	79-2-17	NOTEST	0.0223863	0.0594795	1.40978	0	1	1	no
ADCY5	ADCY5	ADCY5	chr3:123001142-123167392	535-1-16	79-2-17	NOTEST	0.380306	0.252517	-0.59078	0	1	1	no
ADCY6	ADCY6	ADCY6	chr12:49159974-49182820	535-1-16	79-2-17	OK	18.9969	21.7051	0.192275	0.533901	0.5806	0.997756	no
ADCY7	ADCY7	ADCY7	chr16:50321822-50352043	535-1-16	79-2-17	OK	0.848841	1.0954	0.367889	0.778887	0.44565	0.997756	no
ADCY8	ADCY8	ADCY8	chr8:131792546-132052835	535-1-16	79-2-17	NOTEST	0	0.0122616	inf	0	1	1	no
ADCY9	ADCY9	ADCY9	chr16:4012649-4166186	535-1-16	79-2-17	OK	0.535689	0.711621	0.409713	0.833931	0.41015	0.997756	no
ADCYAP1	ADCYAP1	ADCYAP1	chr18:904943-912173	535-1-16	79-2-17	NOTEST	0	0.0646459	inf	0	1	1	no
ADCYAP1R1	ADCYAP1R1	ADCYAP1R1	chr7:31092075-31151093	535-1-16	79-2-17	NOTEST	0.0809215	0.0691043	-0.227747	0	1	1	no
ADD1	ADD1	ADD1	chr4:2845583-2931802	535-1-16	79-2-17	OK	44.7656	52.6158	0.233103	0.638056	0.51935	0.997756	no
ADD2	ADD2	ADD2	chr2:70889215-70995375	535-1-16	79-2-17	NOTEST	0.299824	0.209173	-0.51942	0	1	1	no
ADD3	ADD3	ADD3	chr10:111705316-111895323	535-1-16	79-2-17	OK	19.6075	8.73801	-1.16603	-3.18901	0.00175	0.509883	no
ADGB	ADGB	ADGB	chr6:146920135-147136597	535-1-16	79-2-17	NOTEST	0.0141499	0	#NAME?	0	1	1	no
ADH1A	ADH1A	ADH1A	chr4:100010007-100222513	535-1-16	79-2-17	NOTEST	0.0554363	0	#NAME?	0	1	1	no
ADH1B	ADH1B	ADH1B	chr4:100227526-100242572	535-1-16	79-2-17	NOTEST	0	0	0	0	1	1	no
ADH1C	ADH1C	ADH1C	chr4:100257648-100273917	535-1-16	79-2-17	OK	0.67936	0.263209	-1.36797	-1.4803	0.16085	0.997756	no
ADH4	ADH4	ADH4	chr4:100010007-100222513	535-1-16	79-2-17	NOTEST	0.242988	0.268984	0.146631	0	1	1	no
ADH5	ADH5	ADH5	chr4:99992129-100009931	535-1-16	79-2-17	OK	61.593	47.3137	-0.380509	-1.06197	0.28995	0.997756	no
ADH6	ADH6	ADH6	chr4:100010007-100222513	535-1-16	79-2-17	NOTEST	0.0600609	0.039891	-0.590363	0	1	1	no
ADH7	ADH7	ADH7	chr4:100333417-100356667	535-1-16	79-2-17	NOTEST	0	0	0	0	1	1	no
ADHFE1	ADHFE1	ADHFE1	chr8:67344717-67381044	535-1-16	79-2-17	NOTEST	0.25504	0.141162	-0.853372	0	1	1	no
ADI1	ADI1	ADI1	chr2:3501689-3523350	535-1-16	79-2-17	OK	142.797	135.18	-0.0790822	-0.21925	0.8242	0.997756	no
ADIG	ADIG	ADIG	chr20:37209837-37217104	535-1-16	79-2-17	NOTEST	0.12661	0	#NAME?	0	1	1	no
ADIPOQ	ADIPOQ	ADIPOQ	chr3:186560462-186576252	535-1-16	79-2-17	NOTEST	0.34541	0.294971	-0.227735	0	1	1	no
ADIPOR1	ADIPOR1	ADIPOR1	chr1:202909959-202927700	535-1-16	79-2-17	OK	75.542	77.0665	0.0288249	0.080428	0.93325	0.997756	no
ADIPOR2	ADIPOR2	ADIPOR2	chr12:1800246-1897845	535-1-16	79-2-17	OK	23.3358	21.2169	-0.137334	-0.384265	0.7012	0.997756	no
ADK	ADK	ADK	chr10:75910942-76469061	535-1-16	79-2-17	OK	28.9079	19.4208	-0.573865	-1.56197	0.10755	0.997756	no
ADM	ADM	ADM	chr11:10326641-10328923	535-1-16	79-2-17	OK	3.80836	4.02408	0.0794908	0.163785	0.86535	0.997756	no
ADM2	ADM2	ADM2	chr22:50919984-50924866	535-1-16	79-2-17	OK	3.79419	4.36841	0.203316	0.513381	0.6014	0.997756	no
ADNP	ADNP	ADNP	chr20:49506882-49547527	535-1-16	79-2-17	OK	70.6063	56.0922	-0.331997	-0.908377	0.34445	0.997756	no
ADNP2	ADNP2	ADNP2	chr18:77866914-77898228	535-1-16	79-2-17	OK	5.26146	6.73123	0.355405	0.946242	0.34405	0.997756	no
ADO	ADO	ADO	chr10:64564515-64568239	535-1-16	79-2-17	OK	14.5098	12.8409	-0.176282	-0.481062	0.6303	0.997756	no
ADORA1	ADORA1	ADORA1	chr1:203096835-203136533	535-1-16	79-2-17	NOTEST	0.16855	0.0373139	-2.17539	0	1	1	no
ADORA2A	ADORA2A	ADORA2A	chr22:24823529-24890783	535-1-16	79-2-17	NOTEST	0.517557	0.363981	-0.507857	0	1	1	no
ADORA2B	ADORA2B	ADORA2B	chr17:15848230-15879210	535-1-16	79-2-17	OK	0.940702	0.852003	-0.142879	-0.224235	0.82105	0.997756	no
ADORA3	ADORA3	ADORA3	chr1:112025969-112106597	535-1-16	79-2-17	NOTEST	0.0352267	0	#NAME?	0	1	1	no
ADPGK	ADPGK	ADPGK	chr15:73043707-73090540	535-1-16	79-2-17	OK	38.5636	22.745	-0.761691	-2.0169	0.04	0.997756	no
ADPRH	ADPRH	ADPRH	chr3:119298522-119308792	535-1-16	79-2-17	OK	0.800472	0.339681	-1.23667	-1.96136	0.06025	0.997756	no
ADPRHL1	ADPRHL1	ADPRHL1	chr13:114076259-114107839	535-1-16	79-2-17	NOTEST	0.560204	0.574649	0.0367279	0	1	1	no
ADPRHL2	ADPRHL2	ADPRHL2	chr1:36554452-36559533	535-1-16	79-2-17	OK	22.2309	25.4542	0.195341	0.529968	0.5928	0.997756	no
ADRA1A	ADRA1A	ADRA1A	chr8:26605666-26722922	535-1-16	79-2-17	NOTEST	0.308144	0.454816	0.561679	0	1	1	no
ADRA1B	ADRA1B	ADRA1B	chr5:159343739-159400017	535-1-16	79-2-17	NOTEST	0.140289	0.139768	-0.0053633	0	1	1	no
ADRA1D	ADRA1D	ADRA1D	chr20:4201277-4229659	535-1-16	79-2-17	NOTEST	0	0	0	0	1	1	no
ADRA2A	ADRA2A	ADRA2A	chr10:112836789-112840662	535-1-16	79-2-17	OK	32.7437	25.2777	-0.37335	-1.04617	0.2944	0.997756	no
ADRA2B	ADRA2B	ADRA2B	chr2:96778622-96781888	535-1-16	79-2-17	NOTEST	0.187924	0.109217	-0.782953	0	1	1	no
ADRA2C	ADRA2C	ADRA2C	chr4:3768295-3770253	535-1-16	79-2-17	OK	1.47536	1.06158	-0.474858	-0.81923	0.41795	0.997756	no
ADRB1	ADRB1	ADRB1	chr10:115803805-115806667	535-1-16	79-2-17	NOTEST	0.10823	0.341459	1.65761	0	1	1	no
ADRB2	ADRB2	ADRB2	chr5:148206155-148208197	535-1-16	79-2-17	OK	4.14586	9.14415	1.14118	2.69638	0.00915	0.997756	no
ADRB3	ADRB3	ADRB3	chr8:37820513-37824184	535-1-16	79-2-17	NOTEST	0.0294482	0.0391189	0.409683	0	1	1	no
ADRBK1	ADRBK1	ADRBK1	chr11:67033904-67054029	535-1-16	79-2-17	OK	45.1569	60.9746	0.433262	1.20036	0.2251	0.997756	no
ADRBK2	ADRBK2	ADRBK2	chr22:25960860-26125258	535-1-16	79-2-17	OK	14.6115	13.1778	-0.148994	-0.417451	0.66875	0.997756	no
ADRM1	ADRM1	ADRM1	chr20:60878026-60883918	535-1-16	79-2-17	OK	71.5401	94.6713	0.404175	1.12762	0.2524	0.997756	no
ADSL	ADSL	ADSL	chr22:40742503-40762575	535-1-16	79-2-17	OK	73.1305	65.0084	-0.169847	-0.47076	0.6261	0.997756	no
ADSS	ADSS	ADSS	chr1:244571793-244615436	535-1-16	79-2-17	OK	61.9577	54.3446	-0.189147	-0.524865	0.59535	0.997756	no
ADSSL1	ADSSL1	ADSSL1	chr14:105190533-105213647	535-1-16	79-2-17	OK	4.91174	3.32385	-0.563376	-1.2054	0.2274	0.997756	no
ADTRP	ADTRP	ADTRP	chr6:11713887-11779280	535-1-16	79-2-17	OK	2.15617	0.71604	-1.59036	-2.58561	0.01425	0.997756	no
AEBP1	AEBP1	AEBP1	chr7:44143959-44154159	535-1-16	79-2-17	NOTEST	0.315449	0.209522	-0.5903	0	1	1	no
AEBP2	AEBP2	AEBP2	chr12:19592607-19675173	535-1-16	79-2-17	OK	6.0576	5.09491	-0.249689	-0.675648	0.4927	0.997756	no
AEN	AEN	AEN	chr15:89164526-89175512	535-1-16	79-2-17	OK	3.97662	5.10208	0.359544	0.872002	0.38385	0.997756	no
AES	AES	AES	chr19:3052907-3062964	535-1-16	79-2-17	OK	236.612	271.664	0.199297	0.532509	0.5813	0.997756	no
AFAP1	AFAP1	AFAP1	chr4:7755816-7941653	535-1-16	79-2-17	OK	3.77807	4.80355	0.346454	0.926498	0.33795	0.997756	no
AFAP1-AS1	AFAP1-AS1	AFAP1-AS1	chr4:7755816-7941653	535-1-16	79-2-17	NOTEST	0.0218393	0.0290118	0.409711	0	1	1	no
AFAP1L1	AFAP1L1	AFAP1L1	chr5:148651400-148721367	535-1-16	79-2-17	NOTEST	0.376962	0.286182	-0.397486	0	1	1	no
AFAP1L2	AFAP1L2	AFAP1L2	chr10:116054582-116164515	535-1-16	79-2-17	NOTEST	0.306073	0.254109	-0.268427	0	1	1	no
AFF1	AFF1	AFF1	chr4:87856153-88062206	535-1-16	79-2-17	OK	17.8292	17.8398	0.000858769	0.0023939	0.9984	0.999215	no
AFF2	AFF2	AFF2	chrX:147582138-148082193	535-1-16	79-2-17	NOTEST	0.00595963	0	#NAME?	0	1	1	no
AFF3	AFF3	AFF3	chr2:100163715-100759037	535-1-16	79-2-17	OK	8.73603	6.88369	-0.343796	-0.94709	0.33425	0.997756	no
AFF4	AFF4	AFF4	chr5:132211070-132299354	535-1-16	79-2-17	OK	16.0349	14.2654	-0.1687	-0.470413	0.6353	0.997756	no
AFG3L1P	AFG3L1P	AFG3L1P	chr16:90036182-90067195	535-1-16	79-2-17	OK	1.4726	2.03589	0.467299	0.72038	0.47465	0.997756	no
AFG3L2	AFG3L2	AFG3L2	chr18:12328942-12377275	535-1-16	79-2-17	OK	29.8	34.5467	0.213234	0.597437	0.54825	0.997756	no
AFM	AFM	AFM	chr4:74347461-74369718	535-1-16	79-2-17	NOTEST	0	0	0	0	1	1	no
AFMID	AFMID	AFMID	chr17:76183397-76203782	535-1-16	79-2-17	OK	49.695	52.0402	0.0665258	0.161809	0.8649	0.997756	no
AFP	AFP	AFP	chr4:74301932-74321492	535-1-16	79-2-17	NOTEST	0.0393255	0.0261196	-0.590332	0	1	1	no
AFTPH	AFTPH	AFTPH	chr2:64751438-64820138	535-1-16	79-2-17	OK	34.4145	28.0538	-0.294816	-0.823134	0.39725	0.997756	no
AGA	AGA	AGA	chr4:178351928-178363657	535-1-16	79-2-17	OK	9.73504	7.27057	-0.421118	-1.04251	0.2931	0.997756	no
AGAP1	AGAP1	AGAP1	chr2:236402732-237040444	535-1-16	79-2-17	OK	4.37096	6.10758	0.482652	1.14922	0.2204	0.997756	no
AGAP11	AGAP11	AGAP11	chr10:88728187-88769960	535-1-16	79-2-17	NOTEST	0.43872	0.323776	-0.438306	0	1	1	no
AGAP2	AGAP2	AGAP2	chr12:58118075-58135944	535-1-16	79-2-17	NOTEST	0.092716	0.0718461	-0.367908	0	1	1	no
AGAP3	AGAP3	AGAP3	chr7:150783825-150841523	535-1-16	79-2-17	OK	28.4887	37.4653	0.395164	1.09096	0.2707	0.997756	no
AGAP4	AGAP4	AGAP4	chr10:46321049-46342921	535-1-16	79-2-17	NOTEST	0.032288	0.042891	0.409678	0	1	1	no
AGAP5	AGAP5	AGAP5	chr10:75434032-75457554	535-1-16	79-2-17	OK	0.679571	0.494355	-0.459077	-0.689342	0.49475	0.997756	no
AGAP6	AGAP6	AGAP6	chr10:51748077-51770259	535-1-16	79-2-17	OK	1.45625	1.76707	0.279101	0.554532	0.5763	0.997756	no
AGAP7	AGAP7	AGAP7	chr10:51464161-51486327	535-1-16	79-2-17	NOTEST	0.227136	0.150863	-0.590322	0	1	1	no
AGAP8	AGAP8	AGAP8	chr10:51026324-51371331	535-1-16	79-2-17	NOTEST	0.389376	0.323277	-0.268394	0	1	1	no
AGAP9	AGAP9	AGAP9	chr10:48215723-48237508	535-1-16	79-2-17	NOTEST	0	0	0	0	1	1	no
AGBL1	AGBL1	AGBL1	chr15:86685241-87572283	535-1-16	79-2-17	NOTEST	0.0437411	0.0290529	-0.590305	0	1	1	no
AGBL2	AGBL2	AGBL2	chr11:47681142-47736928	535-1-16	79-2-17	NOTEST	0.14858	0.0986872	-0.590304	0	1	1	no
AGBL3	AGBL3	AGBL3	chr7:134671258-134820530	535-1-16	79-2-17	OK	0.713063	1.09076	0.613228	1.13877	0.25025	0.997756	no
AGBL4	AGBL4	AGBL4	chr1:48998526-50489626	535-1-16	79-2-17	NOTEST	0.361677	0.291702	-0.310204	0	1	1	no
AGBL5	AGBL5	AGBL5	chr2:27274490-27294567	535-1-16	79-2-17	OK	14.6795	17.8704	0.283761	0.267244	0.7822	0.997756	no
AGER	AGER	AGER	chr6_ssto_hap7:3496472-3499827	535-1-16	79-2-17	OK	1.39498	1.98471	0.50868	0.858575	0.3446	0.997756	no
AGFG1	AGFG1	AGFG1	chr2:228336887-228425938	535-1-16	79-2-17	OK	10.7366	9.36154	-0.197723	-0.549897	0.5724	0.997756	no
AGFG2	AGFG2	AGFG2	chr7:100136833-100165843	535-1-16	79-2-17	OK	4.16979	6.79435	0.704359	1.84403	0.06635	0.997756	no
AGGF1	AGGF1	AGGF1	chr5:76326209-76361058	535-1-16	79-2-17	OK	11.534	9.50404	-0.279283	-0.761485	0.44545	0.997756	no
AGK	AGK	AGK	chr7:141251077-141354209	535-1-16	79-2-17	OK	30.0528	25.1049	-0.25953	-0.724715	0.47005	0.997756	no
AGL	AGL	AGL	chr1:100315639-100389579	535-1-16	79-2-17	OK	3.54334	2.56115	-0.468322	-1.20389	0.21825	0.997756	no
AGMAT	AGMAT	AGMAT	chr1:15853351-15911605	535-1-16	79-2-17	OK	1.02403	1.73279	0.75884	0.472165	0.6497	0.997756	no
AGMO	AGMO	AGMO	chr7:15239942-15601640	535-1-16	79-2-17	NOTEST	0.221642	0.315457	0.509215	0	1	1	no
AGPAT1	AGPAT1	AGPAT1	chr6_ssto_hap7:3468303-3493616	535-1-16	79-2-17	OK	17.5182	16.0956	-0.122182	-0.268736	0.78815	0.997756	no
AGPAT2	AGPAT2	AGPAT2	chr9:139567594-139581911	535-1-16	79-2-17	OK	40.9507	48.5831	0.246569	0.675393	0.49275	0.997756	no
AGPAT3	AGPAT3	AGPAT3	chr21:45285115-45407475	535-1-16	79-2-17	OK	18.7649	20.6011	0.134683	0.377203	0.69375	0.997756	no
AGPAT4	AGPAT4	AGPAT4	chr6:161551056-161695107	535-1-16	79-2-17	NOTEST	0.0281295	0.0186839	-0.590286	0	1	1	no
AGPAT4-IT1	AGPAT4-IT1	AGPAT4-IT1	chr6:161551056-161695107	535-1-16	79-2-17	NOTEST	0.087281	0.144927	0.731589	0	1	1	no
AGPAT5	AGPAT5	AGPAT5	chr8:6565877-6619021	535-1-16	79-2-17	OK	22.4458	18.3166	-0.293291	-0.818782	0.40295	0.997756	no
AGPAT6	AGPAT6	AGPAT6	chr8:41435706-41482520	535-1-16	79-2-17	OK	12.268	13.4009	0.127423	0.356172	0.71825	0.997756	no
AGPAT9	AGPAT9	AGPAT9	chr4:84457066-84527027	535-1-16	79-2-17	NOTEST	0.355334	0.373585	0.0722573	0	1	1	no
AGPHD1	AGPHD1	AGPHD1	chr15:78799905-78829715	535-1-16	79-2-17	OK	3.36924	4.0832	0.27728	0.499769	0.6138	0.997756	no
AGPS	AGPS	AGPS	chr2:178257470-178408564	535-1-16	79-2-17	OK	4.84196	2.51136	-0.94712	-2.49189	0.01355	0.997756	no
AGR2	AGR2	AGR2	chr7:16832263-16844738	535-1-16	79-2-17	OK	10.5922	4.95495	-1.09605	-2.29559	0.0239	0.997756	no
AGR3	AGR3	AGR3	chr7:16899029-16921613	535-1-16	79-2-17	OK	3.01818	0.6972	-2.11404	-2.56287	0.03725	0.997756	no
AGRN	AGRN	AGRN	chr1:955502-991499	535-1-16	79-2-17	OK	47.3992	67.8654	0.517814	1.38604	0.1666	0.997756	no
AGRP	AGRP	AGRP	chr16:67516473-67517716	535-1-16	79-2-17	NOTEST	0	0.0849816	inf	0	1	1	no
AGSK1	AGSK1	AGSK1	chr15:83130032-83182930	535-1-16	79-2-17	NOTEST	0.0305061	0	#NAME?	0	1	1	no
AGT	AGT	AGT	chr1:230838271-230850336	535-1-16	79-2-17	OK	2.60173	1.72806	-0.590318	-1.21711	0.23075	0.997756	no
AGTPBP1	AGTPBP1	AGTPBP1	chr9:88161453-88356944	535-1-16	79-2-17	OK	7.25421	5.89532	-0.299249	-0.794343	0.4243	0.997756	no
HIST1H2BB	HIST1H2BB	HIST1H2BB	chr6:26043454-26043885	535-1-16	79-2-17	OK	1.88131	0	#NAME?	#NAME?	0.0016	0.476313	no
AGTR2	AGTR2	AGTR2	chrX:115301957-115306225	535-1-16	79-2-17	NOTEST	0	0	0	0	1	1	no
AGTRAP	AGTRAP	AGTRAP	chr1:11796141-11810828	535-1-16	79-2-17	OK	43.9919	53.925	0.293715	0.791697	0.4226	0.997756	no
AGXT	AGXT	AGXT	chr2:241808161-241818536	535-1-16	79-2-17	NOTEST	0.515462	0.205416	-1.32732	0	1	1	no
AGXT2	AGXT2	AGXT2	chr5:34998205-35048240	535-1-16	79-2-17	NOTEST	0	0	0	0	1	1	no
AGXT2L1	AGXT2L1	AGXT2L1	chr4:109663201-109684235	535-1-16	79-2-17	NOTEST	0.200099	0.125822	-0.66933	0	1	1	no
AGXT2L2	AGXT2L2	AGXT2L2	chr5:177631507-177659803	535-1-16	79-2-17	OK	6.07991	8.26118	0.442298	0.319652	0.7434	0.997756	no
AHCTF1	AHCTF1	AHCTF1	chr1:247002401-247094726	535-1-16	79-2-17	OK	18.7197	17.176	-0.124168	-0.345027	0.72765	0.997756	no
AHCY	AHCY	AHCY	chr20:32868070-32899608	535-1-16	79-2-17	OK	150.325	166.074	0.143742	0.390219	0.6918	0.997756	no
AHCYL1	AHCYL1	AHCYL1	chr1:110527386-110566364	535-1-16	79-2-17	OK	19.0732	17.5273	-0.121939	-0.340677	0.7273	0.997756	no
AHCYL2	AHCYL2	AHCYL2	chr7:128864854-129070052	535-1-16	79-2-17	OK	4.95831	4.62347	-0.100872	-0.261483	0.7972	0.997756	no
AHDC1	AHDC1	AHDC1	chr1:27860755-27930143	535-1-16	79-2-17	OK	2.91634	3.87412	0.409711	1.05752	0.28705	0.997756	no
AHI1	AHI1	AHI1	chr6:135605109-135818903	535-1-16	79-2-17	OK	7.83354	5.87116	-0.41602	-1.10264	0.2622	0.997756	no
AHNAK	AHNAK	AHNAK	chr11:62201015-62314332	535-1-16	79-2-17	OK	21.4422	24.6543	0.201388	0.360141	0.58645	0.997756	no
AHNAK2	AHNAK2	AHNAK2	chr14:105403590-105444694	535-1-16	79-2-17	NOTEST	0.504681	0.469831	-0.103229	0	1	1	no
AHR	AHR	AHR	chr7:17338275-17385775	535-1-16	79-2-17	OK	1.3932	1.3762	-0.0177114	-0.0401014	0.968	0.997756	no
AHRR	AHRR	AHRR	chr5:271735-438405	535-1-16	79-2-17	NOTEST	0.0932287	0.106156	0.187336	0	1	1	no
AHSA1	AHSA1	AHSA1	chr14:77924372-77935815	535-1-16	79-2-17	OK	99.2814	86.6039	-0.197091	-0.552462	0.57875	0.997756	no
AHSA2	AHSA2	AHSA2	chr2:61404554-61697849	535-1-16	79-2-17	OK	21.9814	28.4566	0.372478	0.441636	0.64485	0.997756	no
AHSG	AHSG	AHSG	chr3:186330849-186339107	535-1-16	79-2-17	NOTEST	0.104971	0	#NAME?	0	1	1	no
AHSP	AHSP	AHSP	chr16:31539202-31540124	535-1-16	79-2-17	NOTEST	0	0	0	0	1	1	no
AICDA	AICDA	AICDA	chr12:8754761-8765442	535-1-16	79-2-17	NOTEST	0.333206	0.221315	-0.590315	0	1	1	no
AIDA	AIDA	AIDA	chr1:222841354-222885864	535-1-16	79-2-17	OK	538.443	230.347	-1.22499	-2.99352	0.0033	0.705768	no
AIF1	AIF1	AIF1	chr6_ssto_hap7:2913800-2915605	535-1-16	79-2-17	OK	0.987073	0.546264	-0.853559	-0.681286	0.41325	0.997756	no
AIF1L	AIF1L	AIF1L	chr9:133971862-133998539	535-1-16	79-2-17	OK	18.3429	17.3268	-0.082222	-0.22662	0.8197	0.997756	no
AIFM1	AIFM1	AIFM1	chrX:129263337-129299861	535-1-16	79-2-17	OK	17.0773	19.2661	0.173986	0.460408	0.6295	0.997756	no
AIFM2	AIFM2	AIFM2	chr10:71812356-71892690	535-1-16	79-2-17	OK	3.26192	3.78147	0.213228	0.274654	0.77985	0.997756	no
AIFM3	AIFM3	AIFM3	chr22:21319417-21335649	535-1-16	79-2-17	OK	0.873546	1.25751	0.525613	0.896536	0.3519	0.997756	no
AIG1	AIG1	AIG1	chr6:143382022-143661441	535-1-16	79-2-17	OK	20.9838	15.5124	-0.435855	-1.12672	0.26505	0.997756	no
AIM1	AIM1	AIM1	chr6:106959729-107018334	535-1-16	79-2-17	OK	15.7481	17.7002	0.168583	0.47231	0.63375	0.997756	no
AIM1L	AIM1L	AIM1L	chr1:26648349-26680621	535-1-16	79-2-17	NOTEST	0.142733	0.142207	-0.00533129	0	1	1	no
AIM2	AIM2	AIM2	chr1:159032274-159046647	535-1-16	79-2-17	NOTEST	0	0	0	0	1	1	no
AIMP1	AIMP1	AIMP1	chr4:106967232-107270381	535-1-16	79-2-17	OK	41.3649	35.4881	-0.22107	-0.545673	0.57795	0.997756	no
AIMP2	AIMP2	AIMP2	chr7:6048881-6098860	535-1-16	79-2-17	OK	16.4835	19.3113	0.228428	0.164565	0.87625	0.997756	no
AIP	AIP	AIP	chr11:67250504-67258579	535-1-16	79-2-17	OK	31.2634	33.5564	0.102112	0.275494	0.7794	0.997756	no
AIPL1	AIPL1	AIPL1	chr17:6327058-6338519	535-1-16	79-2-17	NOTEST	0.250996	0.333447	0.409793	0	1	1	no
AIRE	AIRE	AIRE	chr21:45705762-45718110	535-1-16	79-2-17	NOTEST	0.245194	0.298567	0.284135	0	1	1	no
AJAP1	AJAP1	AJAP1	chr1:4715104-4843851	535-1-16	79-2-17	NOTEST	0	0.0175688	inf	0	1	1	no
AJUBA	AJUBA	AJUBA	chr14:23440409-23451848	535-1-16	79-2-17	OK	2.40528	1.82381	-0.399245	-0.895634	0.36455	0.997756	no
AK1	AK1	AK1	chr9:130628758-130640022	535-1-16	79-2-17	OK	9.97235	10.0975	0.0179875	0.0464529	0.9634	0.997756	no
AK2	AK2	AK2	chr1:33473540-33502512	535-1-16	79-2-17	OK	65.3374	60.0055	-0.122815	-0.336801	0.7359	0.997756	no
AK3	AK3	AK3	chr9:4709556-4742043	535-1-16	79-2-17	OK	41.4337	37.949	-0.126745	-0.350197	0.71825	0.997756	no
AK4	AK4	AK4	chr1:65613231-65697828	535-1-16	79-2-17	OK	22.1002	20.524	-0.106747	-0.295087	0.7618	0.997756	no
AK5	AK5	AK5	chr1:77747661-78025654	535-1-16	79-2-17	OK	6.79882	7.81177	0.200365	0.520496	0.597	0.997756	no
AK7	AK7	AK7	chr14:96858447-96955112	535-1-16	79-2-17	NOTEST	0.382514	0.488586	0.353099	0	1	1	no
AK8	AK8	AK8	chr9:135600964-135754198	535-1-16	79-2-17	OK	0.529166	0.652725	0.302755	0.436501	0.66335	0.997756	no
AKAP1	AKAP1	AKAP1	chr17:55162552-55198710	535-1-16	79-2-17	OK	28.9119	33.6966	0.220941	0.618208	0.52285	0.997756	no
AKAP10	AKAP10	AKAP10	chr17:19808749-19881129	535-1-16	79-2-17	OK	12.1989	11.4668	-0.089289	-0.239947	0.8117	0.997756	no
AKAP11	AKAP11	AKAP11	chr13:42846288-42897403	535-1-16	79-2-17	OK	8.36289	6.62238	-0.33665	-0.939298	0.34925	0.997756	no
AKAP12	AKAP12	AKAP12	chr6:151561133-151679694	535-1-16	79-2-17	OK	7.76095	5.351	-0.536425	-1.4783	0.13045	0.997756	no
AKAP13	AKAP13	AKAP13	chr15:85923870-86292586	535-1-16	79-2-17	OK	8.03729	8.56451	0.0916621	0.250948	0.79865	0.997756	no
AKAP14	AKAP14	AKAP14	chrX:119029935-119054679	535-1-16	79-2-17	NOTEST	0	0	0	0	1	1	no
AKAP17A	AKAP17A	AKAP17A	chrY:1660485-1711974	535-1-16	79-2-17	NOTEST	0	0	0	0	1	1	no
AKAP2	AKAP2	AKAP2	chr9:112403067-112934791	535-1-16	79-2-17	NOTEST	0.37087	0.369504	-0.00532161	0	1	1	no
AKAP3	AKAP3	AKAP3	chr12:4724675-4754343	535-1-16	79-2-17	NOTEST	0.127704	0.0508925	-1.32728	0	1	1	no
AKAP4	AKAP4	AKAP4	chrX:49955410-49965664	535-1-16	79-2-17	NOTEST	0	0	0	0	1	1	no
AKAP5	AKAP5	AKAP5	chr14:64932216-64941221	535-1-16	79-2-17	OK	4.42086	2.23652	-0.983074	-2.49739	0.01365	0.997756	no
AKAP6	AKAP6	AKAP6	chr14:32798478-33302268	535-1-16	79-2-17	NOTEST	0.106016	0.0891949	-0.249246	0	1	1	no
AKAP7	AKAP7	AKAP7	chr6:131456825-131604675	535-1-16	79-2-17	OK	5.86311	3.57765	-0.712655	-1.69703	0.08485	0.997756	no
AKAP8	AKAP8	AKAP8	chr19:15464331-15490612	535-1-16	79-2-17	OK	12.3874	13.8512	0.16114	0.439225	0.66165	0.997756	no
AKAP8L	AKAP8L	AKAP8L	chr19:15490858-15529833	535-1-16	79-2-17	OK	30.488	40.5997	0.413228	1.15028	0.2486	0.997756	no
AKAP9	AKAP9	AKAP9	chr7:91570188-91739987	535-1-16	79-2-17	OK	9.37638	8.26244	-0.182464	-0.510474	0.60065	0.997756	no
AKD1	AKD1	AKD1	chr6:109814058-110012415	535-1-16	79-2-17	OK	5.48659	3.61956	-0.600098	-1.36924	0.16115	0.997756	no
AKIP1	AKIP1	AKIP1	chr11:8932700-8954553	535-1-16	79-2-17	OK	7.65329	7.06223	-0.115955	-0.258407	0.79145	0.997756	no
AKIRIN1	AKIRIN1	AKIRIN1	chr1:39456915-39471737	535-1-16	79-2-17	OK	37.3741	39.1672	0.0676083	0.188357	0.84615	0.997756	no
AKIRIN2	AKIRIN2	AKIRIN2	chr6:88384577-88411985	535-1-16	79-2-17	OK	14.9752	13.9526	-0.102049	-0.258576	0.7962	0.997756	no
AKIRIN2-AS1	AKIRIN2-AS1	AKIRIN2-AS1	chr6:88384577-88411985	535-1-16	79-2-17	OK	9.19929	6.1084	-0.590728	-0.335505	0.7389	0.997756	no
AKNA	AKNA	AKNA	chr9:117096432-117156685	535-1-16	79-2-17	OK	1.03248	0.992058	-0.0576193	-0.127095	0.89515	0.997756	no
AKNAD1	AKNAD1	AKNAD1	chr1:109358524-109399716	535-1-16	79-2-17	NOTEST	0	0	0	0	1	1	no
AKR1A1	AKR1A1	AKR1A1	chr1:46016454-46035723	535-1-16	79-2-17	OK	104.648	75.919	-0.463019	-1.28786	0.1923	0.997756	no
AKR1B1	AKR1B1	AKR1B1	chr7:134127106-134143888	535-1-16	79-2-17	NOTEST	0.120323	0.0399579	-1.59036	0	1	1	no
AKR1B10	AKR1B10	AKR1B10	chr7:134212343-134226166	535-1-16	79-2-17	NOTEST	0.361341	0.548562	0.602294	0	1	1	no
AKR1B15	AKR1B15	AKR1B15	chr7:134233848-134264592	535-1-16	79-2-17	NOTEST	0	0.10076	inf	0	1	1	no
AKR1C1	AKR1C1	AKR1C1	chr10:5005453-5020158	535-1-16	79-2-17	NOTEST	0	0	0	0	1	1	no
AKR1C2	AKR1C2	AKR1C2	chr10:5029967-5060225	535-1-16	79-2-17	NOTEST	0	0	0	0	1	1	no
AKR1C3	AKR1C3	AKR1C3	chr10:5090957-5149878	535-1-16	79-2-17	OK	3.37913	2.10404	-0.68349	-1.21523	0.22125	0.997756	no
AKR1C4	AKR1C4	AKR1C4	chr10:5238797-5260910	535-1-16	79-2-17	NOTEST	0	0	0	0	1	1	no
AKR1CL1	AKR1CL1	AKR1CL1	chr10:5196654-5227150	535-1-16	79-2-17	NOTEST	0	0	0	0	1	1	no
AKR1D1	AKR1D1	AKR1D1	chr7:137761177-137803050	535-1-16	79-2-17	OK	0.331928	0.60128	0.857168	1.16937	0.2267	0.997756	no
AKR1E2	AKR1E2	AKR1E2	chr10:4868401-4890251	535-1-16	79-2-17	NOTEST	0.0512161	0	#NAME?	0	1	1	no
AKR7A2	AKR7A2	AKR7A2	chr1:19629201-19638640	535-1-16	79-2-17	OK	18.0747	19.4812	0.10811	0.294895	0.7654	0.997756	no
AKR7A2P1	AKR7A2P1	AKR7A2P1	chr1:113454469-113498975	535-1-16	79-2-17	NOTEST	0.128265	0.511109	1.9945	0	1	1	no
AKR7A3	AKR7A3	AKR7A3	chr1:19609056-19615280	535-1-16	79-2-17	OK	1.10796	1.24178	0.164509	0.243149	0.81175	0.997756	no
AKR7L	AKR7L	AKR7L	chr1:19592475-19600568	535-1-16	79-2-17	NOTEST	0.338222	0.525303	0.63518	0	1	1	no
AKT1	AKT1	AKT1	chr14:105235686-105262080	535-1-16	79-2-17	OK	108.376	140.076	0.370159	0.990436	0.3095	0.997756	no
AKT1S1	AKT1S1	AKT1S1	chr19:50372296-50380644	535-1-16	79-2-17	OK	44.0847	51.1623	0.214804	0.595086	0.54785	0.997756	no
AKT2	AKT2	AKT2	chr19:40736223-40791302	535-1-16	79-2-17	OK	25.1959	28.9745	0.201597	0.561697	0.5637	0.997756	no
AKT3	AKT3	AKT3	chr1:243419306-244006886	535-1-16	79-2-17	OK	16.9703	13.1343	-0.369676	-0.910748	0.34005	0.997756	no
AKTIP	AKTIP	AKTIP	chr16:53468350-53537170	535-1-16	79-2-17	OK	34.5407	27.2763	-0.34065	-0.602582	0.5485	0.997756	no
ALAD	ALAD	ALAD	chr9:116148591-116163618	535-1-16	79-2-17	OK	6.44657	4.82707	-0.417385	-1.04815	0.29525	0.997756	no
ALAS1	ALAS1	ALAS1	chr3:52232098-52248343	535-1-16	79-2-17	OK	10.7794	14.7252	0.450011	1.1874	0.2253	0.997756	no
ALAS2	ALAS2	ALAS2	chrX:55035487-55057497	535-1-16	79-2-17	NOTEST	0	0.474068	inf	0	1	1	no
ALB	ALB	ALB	chr4:74269971-74287129	535-1-16	79-2-17	NOTEST	0.105577	0.0233744	-2.17529	0	1	1	no
ALCAM	ALCAM	ALCAM	chr3:105085556-105295757	535-1-16	79-2-17	OK	86.7612	68.97	-0.331081	-0.894563	0.35375	0.997756	no
ALDH16A1	ALDH16A1	ALDH16A1	chr19:49956472-49974305	535-1-16	79-2-17	OK	6.25499	9.26428	0.566671	1.45901	0.13885	0.997756	no
ALDH18A1	ALDH18A1	ALDH18A1	chr10:97365685-97416567	535-1-16	79-2-17	OK	28.8036	27.173	-0.0840776	-0.235663	0.808	0.997756	no
ALDH1A1	ALDH1A1	ALDH1A1	chr9:75515577-75568233	535-1-16	79-2-17	OK	57.3895	90.9929	0.664968	1.85158	0.06705	0.997756	no
ALDH1A2	ALDH1A2	ALDH1A2	chr15:58245621-58358121	535-1-16	79-2-17	NOTEST	0.148141	0.0795417	-0.897189	0	1	1	no
ALDH1A3	ALDH1A3	ALDH1A3	chr15:101420008-101456830	535-1-16	79-2-17	OK	60.1512	68.2039	0.181261	0.498467	0.6091	0.997756	no
ALDH1B1	ALDH1B1	ALDH1B1	chr9:38392660-38398662	535-1-16	79-2-17	OK	13.125	17.7519	0.43566	1.18636	0.23295	0.997756	no
ALDH1L1	ALDH1L1	ALDH1L1	chr3:125822407-125899485	535-1-16	79-2-17	NOTEST	0	0.0163549	inf	0	1	1	no
ALDH1L2	ALDH1L2	ALDH1L2	chr12:105413561-105478341	535-1-16	79-2-17	NOTEST	0.167872	0.22808	0.442177	0	1	1	no
ALDH2	ALDH2	ALDH2	chr12:112204690-112247789	535-1-16	79-2-17	OK	4.90504	4.47637	-0.131938	-0.303273	0.7596	0.997756	no
ALDH3A1	ALDH3A1	ALDH3A1	chr17:19641297-19651746	535-1-16	79-2-17	NOTEST	0.228885	0.364954	0.673096	0	1	1	no
ALDH3A2	ALDH3A2	ALDH3A2	chr17:19552063-19580908	535-1-16	79-2-17	OK	33.3401	25.9004	-0.364281	-1.01481	0.29195	0.997756	no
ALDH3B1	ALDH3B1	ALDH3B1	chr11:67776047-67796743	535-1-16	79-2-17	OK	0.747606	1.45148	0.957176	1.66103	0.0944	0.997756	no
ALDH3B2	ALDH3B2	ALDH3B2	chr11:67429632-67448685	535-1-16	79-2-17	OK	2.05801	2.59716	0.335684	0.703532	0.47305	0.997756	no
ALDH4A1	ALDH4A1	ALDH4A1	chr1:19197923-19229293	535-1-16	79-2-17	OK	18.3682	16.8498	-0.124478	-0.343728	0.72125	0.997756	no
ALDH5A1	ALDH5A1	ALDH5A1	chr6:24495196-24537435	535-1-16	79-2-17	OK	5.66612	5.07294	-0.15954	-0.422018	0.66755	0.997756	no
ALDH6A1	ALDH6A1	ALDH6A1	chr14:74486058-74551196	535-1-16	79-2-17	OK	22.3034	23.8276	0.0953728	0.242887	0.80455	0.997756	no
ALDH7A1	ALDH7A1	ALDH7A1	chr5:125877532-125931082	535-1-16	79-2-17	OK	28.7828	25.6519	-0.166141	-0.465168	0.63295	0.997756	no
ALDH8A1	ALDH8A1	ALDH8A1	chr6:135238527-135271260	535-1-16	79-2-17	NOTEST	0.229569	0.305022	0.409984	0	1	1	no
ALDH9A1	ALDH9A1	ALDH9A1	chr1:165631448-165667900	535-1-16	79-2-17	OK	75.1649	68.2922	-0.13834	-0.38416	0.692	0.997756	no
ALDOA	ALDOA	ALDOA	chr16:30064410-30081741	535-1-16	79-2-17	OK	398.477	440.025	0.143092	0.370766	0.70335	0.997756	no
ALDOB	ALDOB	ALDOB	chr9:104182841-104198062	535-1-16	79-2-17	NOTEST	0.550129	0.537342	-0.0339283	0	1	1	no
ALDOC	ALDOC	ALDOC	chr17:26900132-26903951	535-1-16	79-2-17	OK	16.3387	9.92829	-0.718672	-1.81742	0.0725	0.997756	no
ALG1	ALG1	ALG1	chr16:5121809-5147789	535-1-16	79-2-17	OK	4.91808	5.35467	0.122704	0.255044	0.7943	0.997756	no
ALG10	ALG10	ALG10	chr12:34175215-34181236	535-1-16	79-2-17	OK	1.77168	1.53631	-0.205646	-0.422237	0.66895	0.997756	no
ALG10B	ALG10B	ALG10B	chr12:38710556-38723528	535-1-16	79-2-17	OK	3.6459	3.12877	-0.220677	-0.59444	0.5521	0.997756	no
ALG11	ALG11	ALG11	chr13:52586522-52607736	535-1-16	79-2-17	OK	4.17409	3.32287	-0.329034	-0.422591	0.6657	0.997756	no
ALG12	ALG12	ALG12	chr22:50296853-50312106	535-1-16	79-2-17	OK	12.9618	15.5889	0.266258	0.712427	0.47605	0.997756	no
ALG13	ALG13	ALG13	chrX:110924345-111003875	535-1-16	79-2-17	OK	8.25433	8.32858	0.0129195	0.0333148	0.97115	0.997756	no
ALG14	ALG14	ALG14	chr1:95448278-95538507	535-1-16	79-2-17	OK	13.3782	8.94111	-0.581356	-1.34107	0.179	0.997756	no
ALG1L	ALG1L	ALG1L	chr3:125635443-125655887	535-1-16	79-2-17	OK	1.00044	1.25364	0.325499	0.309599	0.74535	0.997756	no
ALG1L2	ALG1L2	ALG1L2	chr3:129800673-129830276	535-1-16	79-2-17	NOTEST	0.281357	0.186864	-0.590416	0	1	1	no
ALG2	ALG2	ALG2	chr9:101978706-101984246	535-1-16	79-2-17	OK	20.5231	20.4086	-0.00807172	-0.0223859	0.98075	0.998168	no
ALG3	ALG3	ALG3	chr3:183948316-183967313	535-1-16	79-2-17	OK	14.0064	17.9987	0.361811	0.875745	0.3689	0.997756	no
ALG5	ALG5	ALG5	chr13:37523907-37573504	535-1-16	79-2-17	OK	6.70411	4.39631	-0.608753	-1.27434	0.19805	0.997756	no
ALG6	ALG6	ALG6	chr1:63833260-63904233	535-1-16	79-2-17	OK	7.88119	6.18509	-0.349619	-0.914911	0.35935	0.997756	no
ALG8	ALG8	ALG8	chr11:77811987-77850699	535-1-16	79-2-17	OK	34.8192	25.5343	-0.447446	-1.23145	0.2105	0.997756	no
ALG9	ALG9	ALG9	chr11:111652918-111742305	535-1-16	79-2-17	OK	4.36077	4.49207	0.0427955	0.111148	0.9104	0.997756	no
ALK	ALK	ALK	chr2:29415639-30144477	535-1-16	79-2-17	NOTEST	0.0118723	0.0157714	0.40971	0	1	1	no
ALKBH1	ALKBH1	ALKBH1	chr14:78138748-78174356	535-1-16	79-2-17	OK	3.47322	4.49343	0.371547	0.85879	0.3816	0.997756	no
ALKBH2	ALKBH2	ALKBH2	chr12:109525992-109531293	535-1-16	79-2-17	OK	32.0674	40.5613	0.338998	0.888356	0.37	0.997756	no
ALKBH3	ALKBH3	ALKBH3	chr11:43902356-43942494	535-1-16	79-2-17	OK	14.1073	13.3904	-0.0752414	-0.188965	0.845	0.997756	no
ALKBH4	ALKBH4	ALKBH4	chr7:102073995-102105321	535-1-16	79-2-17	OK	1.98762	2.06742	0.0567894	0.0508756	0.95885	0.997756	no
ALKBH5	ALKBH5	ALKBH5	chr17:18086866-18113267	535-1-16	79-2-17	OK	28.67	33.6021	0.22901	0.641763	0.5205	0.997756	no
ALKBH6	ALKBH6	ALKBH6	chr19:36500021-36505141	535-1-16	79-2-17	OK	13.3233	16.3232	0.292968	0.701149	0.47655	0.997756	no
ALKBH7	ALKBH7	ALKBH7	chr19:6372443-6375261	535-1-16	79-2-17	OK	87.6289	74.116	-0.241622	-0.676635	0.49445	0.997756	no
ALKBH8	ALKBH8	ALKBH8	chr11:107373452-107436461	535-1-16	79-2-17	OK	4.22742	3.10474	-0.445305	-1.09194	0.2702	0.997756	no
ALLC	ALLC	ALLC	chr2:3705785-3750260	535-1-16	79-2-17	NOTEST	0	0.0384788	inf	0	1	1	no
ALMS1	ALMS1	ALMS1	chr2:73612885-73837046	535-1-16	79-2-17	OK	3.68983	3.93562	0.093037	0.254543	0.80115	0.997756	no
ALMS1P	ALMS1P	ALMS1P	chr2:73872045-73912694	535-1-16	79-2-17	NOTEST	0.36238	0.378221	0.0617252	0	1	1	no
ALOX12	ALOX12	ALOX12	chr17:6888441-6915653	535-1-16	79-2-17	OK	0.76776	1.06423	0.471077	0.603678	0.53125	0.997756	no
ALOX12B	ALOX12B	ALOX12B	chr17:7975953-7991021	535-1-16	79-2-17	NOTEST	0.0312915	0.166269	2.40968	0	1	1	no
ALOX12P2	ALOX12P2	ALOX12P2	chr17:6756894-6803668	535-1-16	79-2-17	NOTEST	0	0.0372595	inf	0	1	1	no
ALOX15	ALOX15	ALOX15	chr17:4534213-4544960	535-1-16	79-2-17	OK	2.20381	3.54385	0.685318	1.49598	0.1365	0.997756	no
ALOX15B	ALOX15B	ALOX15B	chr17:7942357-7952451	535-1-16	79-2-17	NOTEST	0.03141	0.0208611	-0.59041	0	1	1	no
ALOX15P1	ALOX15P1	ALOX15P1	chr17:6561037-6564701	535-1-16	79-2-17	NOTEST	0.152976	0.304778	0.994455	0	1	1	no
ALOX5	ALOX5	ALOX5	chr10:45869623-45941567	535-1-16	79-2-17	OK	1.1597	2.25607	0.960065	1.86939	0.0649	0.997756	no
ALOX5AP	ALOX5AP	ALOX5AP	chr13:31287614-31338565	535-1-16	79-2-17	NOTEST	0.510857	0.407138	-0.327401	0	1	1	no
ALOXE3	ALOXE3	ALOXE3	chr17:7999217-8022234	535-1-16	79-2-17	NOTEST	0.0712352	0	#NAME?	0	1	1	no
ALPI	ALPI	ALPI	chr2:233320832-233324742	535-1-16	79-2-17	NOTEST	0	0	0	0	1	1	no
ALPK1	ALPK1	ALPK1	chr4:113218498-113363764	535-1-16	79-2-17	OK	0.604176	0.745345	0.30294	0.575396	0.5542	0.997756	no
ALPK2	ALPK2	ALPK2	chr18:56148481-56296189	535-1-16	79-2-17	NOTEST	0.243391	0.141455	-0.782933	0	1	1	no
ALPK3	ALPK3	ALPK3	chr15:85359910-85416713	535-1-16	79-2-17	NOTEST	0.0806177	0.111557	0.468612	0	1	1	no
ALPL	ALPL	ALPL	chr1:21835857-21904905	535-1-16	79-2-17	NOTEST	0.322883	0.340878	0.0782454	0	1	1	no
ALPP	ALPP	ALPP	chr2:233243347-233247599	535-1-16	79-2-17	NOTEST	0.0540135	0.0358757	-0.590313	0	1	1	no
ALPPL2	ALPPL2	ALPPL2	chr2:233271551-233275424	535-1-16	79-2-17	NOTEST	0	0	0	0	1	1	no
ALS2	ALS2	ALS2	chr2:202564985-202645895	535-1-16	79-2-17	OK	8.99886	8.75643	-0.0393986	-0.0988042	0.917	0.997756	no
ALS2CL	ALS2CL	ALS2CL	chr3:46710484-46735194	535-1-16	79-2-17	OK	0.530173	0.841913	0.667208	1.19279	0.23175	0.997756	no
ALS2CR11	ALS2CR11	ALS2CR11	chr2:202352143-202483905	535-1-16	79-2-17	NOTEST	0	0.017373	inf	0	1	1	no
ALS2CR12	ALS2CR12	ALS2CR12	chr2:202153146-202222101	535-1-16	79-2-17	NOTEST	0.123925	0.0548687	-1.17542	0	1	1	no
ALS2CR8	ALS2CR8	ALS2CR8	chr2:203776977-203851060	535-1-16	79-2-17	OK	1.88106	1.60589	-0.228168	-0.525588	0.5938	0.997756	no
ALX1	ALX1	ALX1	chr12:85674035-85695561	535-1-16	79-2-17	OK	1.38492	0.700819	-0.982691	-1.38058	0.1822	0.997756	no
ALX3	ALX3	ALX3	chr1:110602996-110613322	535-1-16	79-2-17	OK	0.73309	0.898896	0.294164	0.414401	0.68225	0.997756	no
ALX4	ALX4	ALX4	chr11:44282277-44331716	535-1-16	79-2-17	OK	3.63733	3.93272	0.112648	0.289882	0.7696	0.997756	no
ALYREF	ALYREF	ALYREF	chr17:79845710-79849462	535-1-16	79-2-17	OK	87.4551	107.733	0.300852	0.842005	0.3964	0.997756	no
AMACR	AMACR	AMACR	chr5:33987090-34124633	535-1-16	79-2-17	OK	35.3782	24.0321	-0.557897	-1.34636	0.16615	0.997756	no
AMBN	AMBN	AMBN	chr4:71457974-71473004	535-1-16	79-2-17	NOTEST	0	0	0	0	1	1	no
AMBP	AMBP	AMBP	chr9:116822407-116840752	535-1-16	79-2-17	NOTEST	0.116904	0	#NAME?	0	1	1	no
AMBRA1	AMBRA1	AMBRA1	chr11:46417963-46612914	535-1-16	79-2-17	OK	5.00173	5.4345	0.11972	0.313382	0.7564	0.997756	no
AMD1	AMD1	AMD1	chr6:111195986-111216913	535-1-16	79-2-17	OK	351.628	321.904	-0.127419	-0.307861	0.75355	0.997756	no
AMDHD1	AMDHD1	AMDHD1	chr12:96337070-96362370	535-1-16	79-2-17	NOTEST	0	0	0	0	1	1	no
AMDHD2	AMDHD2	AMDHD2	chr16:2570362-2581409	535-1-16	79-2-17	OK	11.2386	17.3256	0.624444	1.24286	0.2096	0.997756	no
AMELX	AMELX	AMELX	chrX:11155662-11683821	535-1-16	79-2-17	NOTEST	0	0.263757	inf	0	1	1	no
AMELY	AMELY	AMELY	chrY:6733958-6742068	535-1-16	79-2-17	NOTEST	0.359591	0.318421	-0.175419	0	1	1	no
AMFR	AMFR	AMFR	chr16:56395363-56459444	535-1-16	79-2-17	OK	14.3019	15.1229	0.0805251	0.219658	0.82645	0.997756	no
AMH	AMH	AMH	chr19:2249112-2252072	535-1-16	79-2-17	OK	1.76959	3.0269	0.774425	1.51759	0.1249	0.997756	no
AMHR2	AMHR2	AMHR2	chr12:53817638-53825318	535-1-16	79-2-17	NOTEST	0.216951	0.288244	0.409926	0	1	1	no
AMICA1	AMICA1	AMICA1	chr11:118064441-118095809	535-1-16	79-2-17	NOTEST	0	0	0	0	1	1	no
AMIGO1	AMIGO1	AMIGO1	chr1:110049445-110052336	535-1-16	79-2-17	OK	1.36391	1.81181	0.409679	0.78869	0.42415	0.997756	no
AMIGO2	AMIGO2	AMIGO2	chr12:47469489-47473734	535-1-16	79-2-17	OK	1.89115	0.619206	-1.61078	-2.96685	0.0049	0.8183	no
AMIGO3	AMIGO3	AMIGO3	chr3:49726949-49761384	535-1-16	79-2-17	OK	1.45506	1.62226	0.156922	0.0897438	0.92755	0.997756	no
AMMECR1	AMMECR1	AMMECR1	chrX:109437413-109699562	535-1-16	79-2-17	OK	2.71925	2.52426	-0.107353	-0.258173	0.79255	0.997756	no
AMMECR1L	AMMECR1L	AMMECR1L	chr2:128619206-128643514	535-1-16	79-2-17	OK	10.239	10.1432	-0.0135594	-0.0373743	0.9695	0.997756	no
AMN	AMN	AMN	chr14:103388992-103397179	535-1-16	79-2-17	NOTEST	0.159316	0.282171	0.824684	0	1	1	no
AMN1	AMN1	AMN1	chr12:31824070-31882108	535-1-16	79-2-17	OK	9.74971	6.52799	-0.57872	-1.45541	0.1439	0.997756	no
AMOT	AMOT	AMOT	chrX:112018104-112084043	535-1-16	79-2-17	OK	16.8681	14.1484	-0.253654	-0.707722	0.4622	0.997756	no
AMOTL1	AMOTL1	AMOTL1	chr11:94501507-94609918	535-1-16	79-2-17	OK	90.4363	92.4621	0.0319609	0.0809622	0.93605	0.997756	no
AMOTL2	AMOTL2	AMOTL2	chr3:134074189-134093406	535-1-16	79-2-17	OK	2.98035	3.46925	0.21914	0.543682	0.5891	0.997756	no
AMPD1	AMPD1	AMPD1	chr1:115215719-115238239	535-1-16	79-2-17	NOTEST	0.0327442	0.087174	1.41266	0	1	1	no
AMPD2	AMPD2	AMPD2	chr1:110162458-110174677	535-1-16	79-2-17	OK	6.72109	8.29842	0.30414	0.801658	0.41505	0.997756	no
AMPD3	AMPD3	AMPD3	chr11:10471867-10529126	535-1-16	79-2-17	OK	0.740072	0.350018	-1.08024	-1.79983	0.06835	0.997756	no
AMPH	AMPH	AMPH	chr7:38423296-38671167	535-1-16	79-2-17	NOTEST	0.139392	0.0617204	-1.17533	0	1	1	no
AMT	AMT	AMT	chr3:49454210-49466757	535-1-16	79-2-17	OK	1.23179	1.29349	0.0705152	0.0668785	0.9466	0.997756	no
AMTN	AMTN	AMTN	chr4:71384297-71398459	535-1-16	79-2-17	NOTEST	0.181198	0	#NAME?	0	1	1	no
AMY1A	AMY1A,AMY1B,AMY1C	AMY1A,AMY1B,AMY1C	chr1:104292278-104301311	535-1-16	79-2-17	NOTEST	0	0	0	0	1	1	no
AMY1B	AMY1B	AMY1B	chr1:104292278-104301311	535-1-16	79-2-17	NOTEST	0	0	0	0	1	1	no
AMY1C	AMY1C	AMY1C	chr1:104292278-104301311	535-1-16	79-2-17	NOTEST	0	0	0	0	1	1	no
AMY2A	AMY2A	AMY2A	chr1:104159998-104168400	535-1-16	79-2-17	NOTEST	0	0	0	0	1	1	no
AMY2B	AMY2B	AMY2B	chr1:104068577-104122149	535-1-16	79-2-17	OK	1.36985	1.61309	0.235803	0.268388	0.7898	0.997756	no
AMZ1	AMZ1	AMZ1	chr7:2719162-2755069	535-1-16	79-2-17	NOTEST	0.136679	0.0794354	-0.782943	0	1	1	no
AMZ2	AMZ2	AMZ2	chr17:66244144-66253305	535-1-16	79-2-17	OK	59.1507	46.1813	-0.357087	-0.952855	0.3306	0.997756	no
AMZ2P1	AMZ2P1	AMZ2P1	chr17:62962667-62971703	535-1-16	79-2-17	OK	4.10973	2.72969	-0.590306	-1.38956	0.15845	0.997756	no
ANAPC1	ANAPC1	ANAPC1	chr2:112525213-112641741	535-1-16	79-2-17	OK	8.34104	9.13849	0.131729	0.366833	0.7144	0.997756	no
ANAPC10	ANAPC10	ANAPC10	chr4:145915726-146050676	535-1-16	79-2-17	OK	8.68463	6.18678	-0.489275	-0.30624	0.84115	0.997756	no
ANAPC11	ANAPC11	ANAPC11	chr17:79849598-79858363	535-1-16	79-2-17	OK	187.486	164.714	-0.186818	-0.516938	0.59455	0.997756	no
ANAPC13	ANAPC13	ANAPC13	chr3:134196545-134293855	535-1-16	79-2-17	OK	91.1575	60.4074	-0.593636	-1.41147	0.14845	0.997756	no
ANAPC16	ANAPC16	ANAPC16	chr10:73855789-73995618	535-1-16	79-2-17	OK	49.6443	38.0548	-0.383551	-0.947168	0.33895	0.997756	no
ANAPC2	ANAPC2	ANAPC2	chr9:140069235-140084822	535-1-16	79-2-17	OK	14.4635	20.438	0.498836	0.925368	0.34705	0.997756	no
ANAPC4	ANAPC4	ANAPC4	chr4:25378847-25420120	535-1-16	79-2-17	OK	11.5096	8.61235	-0.418364	-1.09762	0.2734	0.997756	no
ANAPC5	ANAPC5	ANAPC5	chr12:121746047-121792012	535-1-16	79-2-17	OK	82.2271	78.0985	-0.0743188	-0.205569	0.83205	0.997756	no
ANAPC7	ANAPC7	ANAPC7	chr12:110810704-110841535	535-1-16	79-2-17	OK	41.5178	38.5763	-0.106012	-0.292615	0.7632	0.997756	no
ANG	ANG	ANG	chr14:21152335-21168758	535-1-16	79-2-17	OK	6.08551	5.46251	-0.155815	-0.191902	0.8487	0.997756	no
ANGEL1	ANGEL1	ANGEL1	chr14:77253585-77279283	535-1-16	79-2-17	OK	8.7832	9.29501	0.08171	0.220816	0.8241	0.997756	no
ANGEL2	ANGEL2	ANGEL2	chr1:213165523-213189168	535-1-16	79-2-17	OK	15.1016	13.9009	-0.119523	-0.332639	0.7395	0.997756	no
ANGPT1	ANGPT1	ANGPT1	chr8:108261709-108510254	535-1-16	79-2-17	OK	1.82731	2.17447	0.250938	0.568318	0.5686	0.997756	no
ANGPT2	ANGPT2	ANGPT2	chr8:6264112-6501140	535-1-16	79-2-17	NOTEST	0.398077	0.574605	0.529525	0	1	1	no
ANGPT4	ANGPT4	ANGPT4	chr20:853296-896960	535-1-16	79-2-17	NOTEST	0	0.0556111	inf	0	1	1	no
ANGPTL1	ANGPTL1	ANGPTL1	chr1:178694299-178889237	535-1-16	79-2-17	NOTEST	0.021524	0.0571851	1.4097	0	1	1	no
ANGPTL2	ANGPTL2	ANGPTL2	chr9:129677052-129985445	535-1-16	79-2-17	NOTEST	0.10679	0.28372	1.4097	0	1	1	no
ANGPTL3	ANGPTL3	ANGPTL3	chr1:62920396-63153969	535-1-16	79-2-17	NOTEST	0.0374048	0.12422	1.7316	0	1	1	no
ANGPTL4	ANGPTL4	ANGPTL4	chr19:8429010-8439257	535-1-16	79-2-17	OK	10.3656	10.8468	0.0654575	0.16608	0.8628	0.997756	no
ANGPTL5	ANGPTL5	ANGPTL5	chr11:101761404-101871793	535-1-16	79-2-17	NOTEST	0.0332268	0.0220691	-0.590323	0	1	1	no
ANGPTL6	ANGPTL6	ANGPTL6	chr19:10196805-10213425	535-1-16	79-2-17	OK	2.56546	2.48371	-0.046717	-0.0601576	0.9524	0.997756	no
ANGPTL7	ANGPTL7	ANGPTL7	chr1:11166587-11322608	535-1-16	79-2-17	NOTEST	0.0353478	0.0704332	0.994636	0	1	1	no
ANK1	ANK1	ANK1	chr8:41510743-41754280	535-1-16	79-2-17	NOTEST	0.0248748	0.0986172	1.98715	0	1	1	no
ANK2	ANK2	ANK2	chr4:113739238-114304896	535-1-16	79-2-17	NOTEST	0.194114	0.128939	-0.590216	0	1	1	no
ANK3	ANK3	ANK3	chr10:61786055-62493284	535-1-16	79-2-17	OK	23.6599	20.6378	-0.197157	-0.539021	0.5742	0.997756	no
ANKAR	ANKAR	ANKAR	chr2:190540710-190611376	535-1-16	79-2-17	NOTEST	0.461184	0.533225	0.209403	0	1	1	no
ANKDD1A	ANKDD1A	ANKDD1A	chr15:65204100-65251041	535-1-16	79-2-17	OK	1.08827	1.36352	0.325298	0.627554	0.5289	0.997756	no
ANKFN1	ANKFN1	ANKFN1	chr17:54230835-54560007	535-1-16	79-2-17	NOTEST	0	0.0214937	inf	0	1	1	no
ANKFY1	ANKFY1	ANKFY1	chr17:4066664-4167274	535-1-16	79-2-17	OK	13.0103	13.6465	0.0688828	0.19268	0.84255	0.997756	no
ANKH	ANKH	ANKH	chr5:14704908-14871887	535-1-16	79-2-17	OK	21.9683	15.4397	-0.508775	-1.3577	0.16555	0.997756	no
ANKHD1	ANKHD1	ANKHD1	chr5:139781398-139929163	535-1-16	79-2-17	OK	8.29167	8.73478	0.0751084	0.162331	0.8615	0.997756	no
ANKHD1-EIF4EBP3	ANKHD1-EIF4EBP3	ANKHD1-EIF4EBP3	chr5:139781398-139929163	535-1-16	79-2-17	OK	2.03273	3.31586	0.705969	0.902116	0.36035	0.997756	no
ANKIB1	ANKIB1	ANKIB1	chr7:91875547-92030698	535-1-16	79-2-17	OK	12.4398	9.9135	-0.327493	-0.911114	0.3629	0.997756	no
ANKK1	ANKK1	ANKK1	chr11:113258512-113271140	535-1-16	79-2-17	OK	0.276692	0.592173	1.09774	1.47517	0.1505	0.997756	no
ANKLE1	ANKLE1	ANKLE1	chr19:17392453-17398454	535-1-16	79-2-17	OK	1.19361	0.840366	-0.506244	-0.943682	0.3387	0.997756	no
ANKLE2	ANKLE2	ANKLE2	chr12:133302253-133338451	535-1-16	79-2-17	OK	13.8681	17.1532	0.306706	0.853513	0.3915	0.997756	no
ANKMY1	ANKMY1	ANKMY1	chr2:241418838-241497405	535-1-16	79-2-17	OK	3.3375	4.80634	0.526171	1.22438	0.2161	0.997756	no
ANKMY2	ANKMY2	ANKMY2	chr7:16639400-16685442	535-1-16	79-2-17	OK	6.94321	4.20534	-0.72338	-1.74652	0.08125	0.997756	no
ANKRA2	ANKRA2	ANKRA2	chr5:72848024-72861511	535-1-16	79-2-17	OK	14.4945	11.4711	-0.337497	-0.885828	0.3666	0.997756	no
ANKRD1	ANKRD1	ANKRD1	chr10:92671856-92681032	535-1-16	79-2-17	NOTEST	0.0406123	0.269742	2.73159	0	1	1	no
ANKRD10	ANKRD10	ANKRD10	chr13:111530886-111567416	535-1-16	79-2-17	OK	26.9614	24.0992	-0.161909	-0.445353	0.6613	0.997756	no
ANKRD11	ANKRD11	ANKRD11	chr16:89334028-89556969	535-1-16	79-2-17	OK	5.06733	7.5414	0.573607	1.20913	0.19615	0.997756	no
ANKRD12	ANKRD12	ANKRD12	chr18:9136750-9285983	535-1-16	79-2-17	OK	7.08267	6.15746	-0.201958	-0.56334	0.57425	0.997756	no
ANKRD13A	ANKRD13A	ANKRD13A	chr12:110437234-110477235	535-1-16	79-2-17	OK	10.3519	8.92686	-0.213665	-0.57964	0.56055	0.997756	no
ANKRD13B	ANKRD13B	ANKRD13B	chr17:27920526-27948441	535-1-16	79-2-17	OK	4.84514	6.45238	0.413293	1.015	0.3023	0.997756	no
ANKRD13C	ANKRD13C	ANKRD13C	chr1:70724684-70820417	535-1-16	79-2-17	OK	8.60086	6.63135	-0.375177	-1.02368	0.30385	0.997756	no
ANKRD13D	ANKRD13D	ANKRD13D	chr11:67056761-67069955	535-1-16	79-2-17	OK	17.4904	23.8878	0.449707	1.21252	0.2148	0.997756	no
ANKRD16	ANKRD16	ANKRD16	chr10:5903688-5931860	535-1-16	79-2-17	OK	7.84393	8.73431	0.155118	0.373693	0.7064	0.997756	no
ANKRD17	ANKRD17	ANKRD17	chr4:73940501-74124502	535-1-16	79-2-17	OK	18.3582	18.1421	-0.0170855	-0.0474051	0.9607	0.997756	no
ANKRD18A	ANKRD18A	ANKRD18A	chr9:38571360-38620360	535-1-16	79-2-17	OK	0.793863	0.82473	0.055032	0.100778	0.92255	0.997756	no
ANKRD18B	ANKRD18B	ANKRD18B	chr9:33524410-33573001	535-1-16	79-2-17	OK	0.729701	0.83471	0.193968	0.354745	0.71465	0.997756	no
ANKRD18DP	ANKRD18DP	ANKRD18DP	chr3:197784403-197807542	535-1-16	79-2-17	NOTEST	0.080178	0.0355028	-1.17528	0	1	1	no
ANKRD19P	ANKRD19P	ANKRD19P	chr9:95571892-95600739	535-1-16	79-2-17	NOTEST	0.512841	0.295209	-0.796775	0	1	1	no
ANKRD2	ANKRD2	ANKRD2	chr10:99332255-99343641	535-1-16	79-2-17	NOTEST	0.0625612	0.207771	1.73165	0	1	1	no
ANKRD20A1	ANKRD20A1,ANKRD20A3	ANKRD20A1,ANKRD20A3	chr9:67926760-67970293	535-1-16	79-2-17	NOTEST	0	0.0144366	inf	0	1	1	no
ANKRD20A11P	ANKRD20A11P	ANKRD20A11P	chr21:15316095-15352765	535-1-16	79-2-17	NOTEST	0.162212	0.161602	-0.00543413	0	1	1	no
ANKRD20A2	ANKRD20A2,ANKRD20A3	ANKRD20A2,ANKRD20A3	chr9:43089971-43133544	535-1-16	79-2-17	NOTEST	0	0.0144378	inf	0	1	1	no
ANKRD20A3	ANKRD20A3	ANKRD20A3	chr9:67926760-67970293	535-1-16	79-2-17	NOTEST	0	8.51793e-06	inf	0	1	1	no
ANKRD20A4	ANKRD20A4	ANKRD20A4	chr9:69381980-69425109	535-1-16	79-2-17	NOTEST	0.0434245	0.0144213	-1.59031	0	1	1	no
ANKRD20A5P	ANKRD20A5P	ANKRD20A5P	chr18:14179095-14227049	535-1-16	79-2-17	NOTEST	0.328567	0.204596	-0.683413	0	1	1	no
ANKRD20A8P	ANKRD20A8P	ANKRD20A8P	chr2:95421070-95522820	535-1-16	79-2-17	NOTEST	0.041509	0.127696	1.62121	0	1	1	no
ANKRD20A9P	ANKRD20A9P	ANKRD20A9P	chr13:19408542-19446109	535-1-16	79-2-17	OK	1.35441	1.27201	-0.0905536	-0.247633	0.80395	0.997756	no
ANKRD22	ANKRD22	ANKRD22	chr10:90562486-90611732	535-1-16	79-2-17	NOTEST	0.418807	0.202308	-1.04973	0	1	1	no
ANKRD23	ANKRD23	ANKRD23	chr2:97503650-97509758	535-1-16	79-2-17	OK	3.32639	5.42302	0.705138	1.63543	0.10225	0.997756	no
ANKRD24	ANKRD24	ANKRD24	chr19:4183350-4224811	535-1-16	79-2-17	OK	0.734083	0.712619	-0.042813	-0.0782342	0.93415	0.997756	no
ANKRD26	ANKRD26	ANKRD26	chr10:27293044-27389427	535-1-16	79-2-17	OK	2.95504	2.52341	-0.227799	-0.581544	0.5566	0.997756	no
ANKRD26P1	ANKRD26P1	ANKRD26P1	chr16:46503248-46603009	535-1-16	79-2-17	NOTEST	0	0.0080748	inf	0	1	1	no
ANKRD26P3	ANKRD26P3	ANKRD26P3	chr13:19836939-19919113	535-1-16	79-2-17	NOTEST	0.0408495	0	#NAME?	0	1	1	no
ANKRD27	ANKRD27	ANKRD27	chr19:33087906-33166102	535-1-16	79-2-17	OK	12.8008	11.2577	-0.185314	-0.506498	0.6142	0.997756	no
ANKRD28	ANKRD28	ANKRD28	chr3:15708743-15901053	535-1-16	79-2-17	OK	5.68096	5.22624	-0.120361	-0.327014	0.73685	0.997756	no
ANKRD29	ANKRD29	ANKRD29	chr18:21179977-21242849	535-1-16	79-2-17	OK	4.69132	2.03113	-1.20771	-2.57959	0.0146	0.997756	no
ANKRD30A	ANKRD30A	ANKRD30A	chr10:37414784-37521495	535-1-16	79-2-17	NOTEST	0.0342511	0.0454996	0.409702	0	1	1	no
ANKRD30B	ANKRD30B	ANKRD30B	chr18:14748238-14852737	535-1-16	79-2-17	NOTEST	0.114123	0.0324864	-1.81269	0	1	1	no
ANKRD30BL	ANKRD30BL	ANKRD30BL	chr2:132905163-133015542	535-1-16	79-2-17	NOTEST	0	0.0390762	inf	0	1	1	no
ANKRD30BP2	ANKRD30BP2	ANKRD30BP2	chr21:14410486-14490571	535-1-16	79-2-17	NOTEST	0.111903	0.237843	1.08777	0	1	1	no
ANKRD31	ANKRD31	ANKRD31	chr5:74364121-74532703	535-1-16	79-2-17	NOTEST	0.0493532	0.0737569	0.579634	0	1	1	no
ANKRD32	ANKRD32	ANKRD32	chr5:93954390-94031573	535-1-16	79-2-17	OK	2.79058	2.07859	-0.424965	-0.968837	0.32845	0.997756	no
ANKRD33	ANKRD33	ANKRD33	chr12:52281792-52285505	535-1-16	79-2-17	NOTEST	0	0	0	0	1	1	no
ANKRD33B	ANKRD33B	ANKRD33B	chr5:10564434-10657928	535-1-16	79-2-17	NOTEST	0.149787	0.136144	-0.137772	0	1	1	no
ANKRD34A	ANKRD34A	ANKRD34A	chr1:145470507-145475647	535-1-16	79-2-17	NOTEST	0.443257	0.448628	0.0173783	0	1	1	no
ANKRD34B	ANKRD34B	ANKRD34B	chr5:79852573-79866304	535-1-16	79-2-17	OK	0.617005	0.268943	-1.19798	-1.83981	0.08085	0.997756	no
ANKRD34C	ANKRD34C	ANKRD34C	chr15:79484048-79590581	535-1-16	79-2-17	NOTEST	0	0	0	0	1	1	no
ANKRD35	ANKRD35	ANKRD35	chr1:145549208-145568526	535-1-16	79-2-17	NOTEST	0	0	0	0	1	1	no
ANKRD36	ANKRD36	ANKRD36	chr2:97779232-97930257	535-1-16	79-2-17	OK	1.61384	2.45912	0.607649	1.4568	0.1396	0.997756	no
ANKRD36B	ANKRD36B	ANKRD36B	chr2:98121260-98206428	535-1-16	79-2-17	OK	2.02853	2.18224	0.105375	0.25322	0.7941	0.997756	no
ANKRD36BP1	ANKRD36BP1	ANKRD36BP1	chr1:168214818-168216668	535-1-16	79-2-17	OK	3.62436	5.24955	0.534467	1.17765	0.2397	0.997756	no
ANKRD36BP2	ANKRD36BP2	ANKRD36BP2	chr2:89065418-89106109	535-1-16	79-2-17	NOTEST	0.0941899	0.0938392	-0.0053818	0	1	1	no
ANKRD37	ANKRD37	ANKRD37	chr4:186317839-186347139	535-1-16	79-2-17	OK	33.214	28.7159	-0.209943	-0.326072	0.7374	0.997756	no
ANKRD39	ANKRD39	ANKRD39	chr2:97513723-97523756	535-1-16	79-2-17	OK	17.3619	23.4735	0.435104	1.0666	0.2847	0.997756	no
ANKRD40	ANKRD40	ANKRD40	chr17:48770550-48785270	535-1-16	79-2-17	OK	13.2816	14.3895	0.115588	0.317199	0.75385	0.997756	no
ANKRD42	ANKRD42	ANKRD42	chr11:82905290-82960013	535-1-16	79-2-17	OK	1.86026	2.0458	0.137155	0.279298	0.7819	0.997756	no
ANKRD44	ANKRD44	ANKRD44	chr2:197851385-198175521	535-1-16	79-2-17	OK	1.52554	1.57235	0.0436068	0.0828723	0.9274	0.997756	no
ANKRD45	ANKRD45	ANKRD45	chr1:173577474-173639001	535-1-16	79-2-17	NOTEST	0.466402	0.561482	0.267664	0	1	1	no
ANKRD46	ANKRD46	ANKRD46	chr8:101532999-101572012	535-1-16	79-2-17	OK	16.8969	13.0965	-0.367582	-0.995358	0.31055	0.997756	no
ANKRD49	ANKRD49	ANKRD49	chr11:94227152-94232744	535-1-16	79-2-17	OK	14.1139	9.37428	-0.590337	-1.50747	0.13575	0.997756	no
ANKRD5	ANKRD5	ANKRD5	chr20:10004459-10288066	535-1-16	79-2-17	OK	6.09082	6.86845	0.173348	0.397854	0.68695	0.997756	no
ANKRD50	ANKRD50	ANKRD50	chr4:125585203-125633887	535-1-16	79-2-17	OK	13.4125	15.5325	0.211708	0.586231	0.5427	0.997756	no
ANKRD52	ANKRD52	ANKRD52	chr12:56623819-56652143	535-1-16	79-2-17	OK	8.81279	11.5657	0.392185	1.09275	0.25845	0.997756	no
ANKRD53	ANKRD53	ANKRD53	chr2:71205574-71212629	535-1-16	79-2-17	NOTEST	0.12054	0.274167	1.18554	0	1	1	no
ANKRD54	ANKRD54	ANKRD54	chr22:38226861-38240378	535-1-16	79-2-17	OK	8.6205	11.775	0.449883	1.14921	0.2428	0.997756	no
ANKRD55	ANKRD55	ANKRD55	chr5:55395506-55529186	535-1-16	79-2-17	NOTEST	0	0	0	0	1	1	no
ANKRD6	ANKRD6	ANKRD6	chr6:90142896-90348474	535-1-16	79-2-17	OK	1.78668	2.22867	0.3189	0.344734	0.73135	0.997756	no
ANKRD62P1-PARP4P3	ANKRD62P1-PARP4P3	ANKRD62P1-PARP4P3	chr22:17134598-17156430	535-1-16	79-2-17	NOTEST	0.269301	0.321955	0.257642	0	1	1	no
ANKRD63	ANKRD63	ANKRD63	chr15:40573644-40574787	535-1-16	79-2-17	NOTEST	0.229364	0.101557	-1.17535	0	1	1	no
ANKRD65	ANKRD65	ANKRD65	chr1:1353799-1356824	535-1-16	79-2-17	OK	2.96841	2.67309	-0.151182	-0.300968	0.76425	0.997756	no
ANKRD7	ANKRD7	ANKRD7	chr7:117864711-117882784	535-1-16	79-2-17	NOTEST	0	0	0	0	1	1	no
ANKRD9	ANKRD9	ANKRD9	chr14:102973197-102976128	535-1-16	79-2-17	OK	10.7635	13.3246	0.307936	0.77676	0.44045	0.997756	no
ANKS1A	ANKS1A	ANKS1A	chr6:34857037-35059190	535-1-16	79-2-17	OK	3.38312	4.08988	0.273703	0.715833	0.4708	0.997756	no
ANKS1B	ANKS1B	ANKS1B	chr12:99039077-100378432	535-1-16	79-2-17	OK	2.01138	1.44277	-0.479344	-0.513959	0.59395	0.997756	no
ANKS3	ANKS3	ANKS3	chr16:4746510-4799397	535-1-16	79-2-17	OK	11.8787	12.8155	0.109508	0.287234	0.7643	0.997756	no
ANKS4B	ANKS4B	ANKS4B	chr16:21245015-21263750	535-1-16	79-2-17	OK	0.718667	0.4243	-0.760238	-1.18412	0.2439	0.997756	no
ANKS6	ANKS6	ANKS6	chr9:101494290-101558794	535-1-16	79-2-17	OK	2.44607	2.80192	0.195954	0.501452	0.6168	0.997756	no
ANKUB1	ANKUB1	ANKUB1	chr3:149478889-149510610	535-1-16	79-2-17	NOTEST	0	0	0	0	1	1	no
ANKZF1	ANKZF1	ANKZF1	chr2:220094478-220101391	535-1-16	79-2-17	OK	16.7983	27.1054	0.69026	1.92948	0.0513	0.997756	no
ANLN	ANLN	ANLN	chr7:36363758-36493400	535-1-16	79-2-17	OK	10.3683	10.0056	-0.0513737	-0.117152	0.90445	0.997756	no
ANO1	ANO1	ANO1	chr11:69924407-70035652	535-1-16	79-2-17	NOTEST	0.234415	0.540279	1.20464	0	1	1	no
ANO10	ANO10	ANO10	chr3:43407817-43663560	535-1-16	79-2-17	OK	8.95236	7.85883	-0.187953	-0.473301	0.6264	0.997756	no
ANO2	ANO2	ANO2	chr12:5671816-6055398	535-1-16	79-2-17	NOTEST	0	0.108807	inf	0	1	1	no
ANO3	ANO3	ANO3	chr11:26353677-26684836	535-1-16	79-2-17	NOTEST	0	0.0166763	inf	0	1	1	no
ANO4	ANO4	ANO4	chr12:101188373-101522419	535-1-16	79-2-17	NOTEST	0.440907	0.10982	-2.00534	0	1	1	no
ANO5	ANO5	ANO5	chr11:22214721-22304913	535-1-16	79-2-17	NOTEST	0	0	0	0	1	1	no
ANO6	ANO6	ANO6	chr12:45566816-45834187	535-1-16	79-2-17	OK	4.63543	2.67485	-0.793244	-1.96022	0.0481	0.997756	no
ANO7	ANO7	ANO7	chr2:242127923-242164791	535-1-16	79-2-17	OK	12.2392	13.6539	0.157808	0.296101	0.75325	0.997756	no
ANO8	ANO8	ANO8	chr19:17420336-17445638	535-1-16	79-2-17	OK	6.54181	11.1593	0.770483	1.41801	0.15635	0.997756	no
ANO9	ANO9	ANO9	chr11:417929-442011	535-1-16	79-2-17	NOTEST	0.107704	0.0536525	-1.00535	0	1	1	no
ANP32A	ANP32A	ANP32A	chr15:69070874-69113261	535-1-16	79-2-17	OK	85.7347	72.4846	-0.242206	-0.666763	0.49215	0.997756	no
ANP32A-IT1	ANP32A-IT1	ANP32A-IT1	chr15:69070874-69113261	535-1-16	79-2-17	OK	0.631156	1.04027	0.720894	0.228271	0.66355	0.997756	no
ANP32AP1	ANP32AP1	ANP32AP1	chr15:35529526-35530264	535-1-16	79-2-17	NOTEST	0	0.0890987	inf	0	1	1	no
ANP32B	ANP32B	ANP32B	chr9:100745488-100778224	535-1-16	79-2-17	OK	97.4549	100.962	0.0510027	0.141888	0.88365	0.997756	no
ANP32C	ANP32C	ANP32C	chr4:164445449-165304407	535-1-16	79-2-17	NOTEST	0	0	0	0	1	1	no
ANP32D	ANP32D	ANP32D	chr12:48866447-48866843	535-1-16	79-2-17	NOTEST	0	0	0	0	1	1	no
ANP32E	ANP32E	ANP32E	chr1:150190716-150208504	535-1-16	79-2-17	OK	19.0185	16.8963	-0.1707	-0.472627	0.62635	0.997756	no
ANPEP	ANPEP	ANPEP	chr15:90328125-90358072	535-1-16	79-2-17	OK	0.751496	0.665527	-0.175266	-0.310194	0.75605	0.997756	no
ANTXR1	ANTXR1	ANTXR1	chr2:69240275-69476459	535-1-16	79-2-17	OK	29.1556	21.301	-0.452853	-1.14225	0.2353	0.997756	no
ANTXR2	ANTXR2	ANTXR2	chr4:80822770-80994477	535-1-16	79-2-17	OK	29.884	40.1224	0.425035	1.00168	0.29475	0.997756	no
ANTXRL	ANTXRL	ANTXRL	chr10:47658233-47701446	535-1-16	79-2-17	NOTEST	0	0	0	0	1	1	no
ANXA1	ANXA1	ANXA1	chr9:75766780-75785307	535-1-16	79-2-17	OK	21.1592	19.0041	-0.154978	-0.405977	0.67855	0.997756	no
ANXA10	ANXA10	ANXA10	chr4:169013687-169108893	535-1-16	79-2-17	NOTEST	0.23118	0.153544	-0.590361	0	1	1	no
ANXA11	ANXA11	ANXA11	chr10:81914879-81965328	535-1-16	79-2-17	OK	15.4036	17.7138	0.201607	0.542478	0.5811	0.997756	no
ANXA13	ANXA13	ANXA13	chr8:124693033-124749647	535-1-16	79-2-17	NOTEST	0	0	0	0	1	1	no
ANXA2	ANXA2	ANXA2	chr15:60639349-60690185	535-1-16	79-2-17	OK	194.255	182.321	-0.0914763	-0.25146	0.7885	0.997756	no
ANXA2P1	ANXA2P1	ANXA2P1	chr4:154074269-154260474	535-1-16	79-2-17	OK	1.32426	0.963306	-0.459124	-0.231407	0.8137	0.997756	no
ANXA2P2	ANXA2P2	ANXA2P2	chr9:33624222-33625532	535-1-16	79-2-17	NOTEST	0.324687	0.172518	-0.9123	0	1	1	no
ANXA2P3	ANXA2P3	ANXA2P3	chr10:66585284-66586634	535-1-16	79-2-17	NOTEST	0.438731	0.166511	-1.39772	0	1	1	no
ANXA3	ANXA3	ANXA3	chr4:79472741-79531605	535-1-16	79-2-17	OK	19.2094	12.5222	-0.617317	-1.59716	0.108	0.997756	no
ANXA4	ANXA4	ANXA4	chr2:69969126-70053596	535-1-16	79-2-17	OK	13.2063	12.4428	-0.0859228	-0.226389	0.8204	0.997756	no
ANXA5	ANXA5	ANXA5	chr4:122589151-122618147	535-1-16	79-2-17	OK	115.226	86.7604	-0.409362	-1.14412	0.2496	0.997756	no
ANXA6	ANXA6	ANXA6	chr5:150480266-150537443	535-1-16	79-2-17	OK	12.4343	13.2959	0.0966541	0.260295	0.79225	0.997756	no
ANXA7	ANXA7	ANXA7	chr10:75135188-75173841	535-1-16	79-2-17	OK	83.3419	85.0324	0.0289698	0.080704	0.93385	0.997756	no
ANXA8	ANXA8,ANXA8L1	ANXA8,ANXA8L1	chr10:48255224-48271368	535-1-16	79-2-17	NOTEST	0	0	0	0	1	1	no
ANXA8L1	ANXA8L1	ANXA8L1	chr10:48255224-48271368	535-1-16	79-2-17	NOTEST	0	0	0	0	1	1	no
ANXA8L2	ANXA8L2	ANXA8L2	chr10:47746919-47763040	535-1-16	79-2-17	NOTEST	0	0.0261625	inf	0	1	1	no
ANXA9	ANXA9	ANXA9	chr1:150954498-150968114	535-1-16	79-2-17	NOTEST	0.2662	0.206274	-0.367948	0	1	1	no
AOAH	AOAH	AOAH	chr7:36552548-36764154	535-1-16	79-2-17	NOTEST	0.0672548	0	#NAME?	0	1	1	no
AOC2	AOC2	AOC2	chr17:40996608-41002724	535-1-16	79-2-17	NOTEST	0.271924	0.271725	-0.00105551	0	1	1	no
AOC3	AOC3	AOC3	chr17:41003200-41010140	535-1-16	79-2-17	NOTEST	0.0753103	0.112548	0.579624	0	1	1	no
AOC4	AOC4	AOC4	chr17:41019161-41021234	535-1-16	79-2-17	NOTEST	0.153856	0.281022	0.869101	0	1	1	no
AOX1	AOX1	AOX1	chr2:201450730-201536217	535-1-16	79-2-17	NOTEST	0	0.0202112	inf	0	1	1	no
AOX2P	AOX2P	AOX2P	chr2:201560445-201658941	535-1-16	79-2-17	NOTEST	0.163074	0.135393	-0.268375	0	1	1	no
AP1AR	AP1AR	AP1AR	chr4:113152894-113191211	535-1-16	79-2-17	OK	14.8111	14.8048	-0.000614235	-0.00165719	0.9981	0.999194	no
AP1B1	AP1B1	AP1B1	chr22:29723668-29784572	535-1-16	79-2-17	OK	36.7619	44.431	0.273355	0.744341	0.44725	0.997756	no
AP1B1P1	AP1B1P1	AP1B1P1	chr22:32517963-32529456	535-1-16	79-2-17	NOTEST	0.115074	0.534972	2.21691	0	1	1	no
AP1G1	AP1G1	AP1G1	chr16:71762904-71842976	535-1-16	79-2-17	OK	13.5398	12.459	-0.120012	-0.334079	0.7317	0.997756	no
AP1G2	AP1G2	AP1G2	chr14:23980968-24048009	535-1-16	79-2-17	OK	22.2864	28.8185	0.370835	0.8581	0.37205	0.997756	no
AP1M1	AP1M1	AP1M1	chr19:16308664-16346156	535-1-16	79-2-17	OK	9.66051	12.2217	0.33927	0.888156	0.36605	0.997756	no
AP1M2	AP1M2	AP1M2	chr19:10683346-10697991	535-1-16	79-2-17	OK	68.8489	69.8885	0.0216223	0.0606147	0.95095	0.997756	no
AP1S1	AP1S1	AP1S1	chr7:100797685-100804557	535-1-16	79-2-17	OK	19.9752	14.6635	-0.445983	-1.12758	0.2526	0.997756	no
AP1S2	AP1S2	AP1S2	chrX:15843928-15873100	535-1-16	79-2-17	OK	2.38627	1.51603	-0.654455	-1.28947	0.19355	0.997756	no
AP1S3	AP1S3	AP1S3	chr2:224620046-224702319	535-1-16	79-2-17	OK	5.54986	4.70531	-0.238163	-0.610079	0.5368	0.997756	no
AP2A1	AP2A1	AP2A1	chr19:50270179-50316567	535-1-16	79-2-17	OK	15.6604	20.5127	0.389401	0.966781	0.32265	0.997756	no
AP2A2	AP2A2	AP2A2	chr11:925808-1012245	535-1-16	79-2-17	OK	7.40585	7.31196	-0.0184056	-0.049943	0.9575	0.997756	no
AP2B1	AP2B1	AP2B1	chr17:33914281-34053436	535-1-16	79-2-17	OK	48.65	45.6444	-0.0920004	-0.251942	0.7951	0.997756	no
AP2M1	AP2M1	AP2M1	chr3:183892633-183901879	535-1-16	79-2-17	OK	139.41	151.647	0.121386	0.333531	0.72545	0.997756	no
AP2S1	AP2S1	AP2S1	chr19:47341422-47354203	535-1-16	79-2-17	OK	118.345	139.472	0.236974	0.660066	0.50105	0.997756	no
AP3B1	AP3B1	AP3B1	chr5:77298149-77590528	535-1-16	79-2-17	OK	14.7417	10.9539	-0.428465	-1.16359	0.2422	0.997756	no
AP3B2	AP3B2	AP3B2	chr15:83211950-83378635	535-1-16	79-2-17	NOTEST	0.0410944	0.16377	1.99466	0	1	1	no
AP3D1	AP3D1	AP3D1	chr19:2100992-2151556	535-1-16	79-2-17	OK	33.2851	47.3325	0.507956	1.4075	0.14845	0.997756	no
AP3M1	AP3M1	AP3M1	chr10:75880014-75910826	535-1-16	79-2-17	OK	24.7572	19.9808	-0.309235	-0.863405	0.373	0.997756	no
AP3M2	AP3M2	AP3M2	chr8:42010463-42028701	535-1-16	79-2-17	OK	11.1151	9.19675	-0.273324	-0.736241	0.44775	0.997756	no
AP3S1	AP3S1	AP3S1	chr5:115177618-115249778	535-1-16	79-2-17	OK	17.8054	14.2438	-0.321986	-0.816154	0.40625	0.997756	no
AP3S2	AP3S2	AP3S2	chr15:90373830-90456222	535-1-16	79-2-17	OK	5.09963	4.00454	-0.348756	-0.694271	0.4819	0.997756	no
AP4B1	AP4B1	AP4B1	chr1:114356432-114447741	535-1-16	79-2-17	OK	8.95056	8.04155	-0.154505	-0.371893	0.6997	0.997756	no
AP4E1	AP4E1	AP4E1	chr15:51200868-51298097	535-1-16	79-2-17	OK	1.02092	1.19583	0.228139	0.495284	0.60775	0.997756	no
AP4M1	AP4M1	AP4M1	chr7:99690403-99723128	535-1-16	79-2-17	OK	27.9474	31.9317	0.192277	0.221659	0.82135	0.997756	no
AP4S1	AP4S1	AP4S1	chr14:31363004-31565656	535-1-16	79-2-17	OK	3.271	2.86147	-0.192976	-0.192205	0.8464	0.997756	no
AP5B1	AP5B1	AP5B1	chr11:65543377-65547822	535-1-16	79-2-17	OK	4.9196	5.79159	0.235418	0.613315	0.5375	0.997756	no
APAF1	APAF1	APAF1	chr12:99039077-100378432	535-1-16	79-2-17	OK	2.47777	2.20449	-0.168599	-0.38323	0.70145	0.997756	no
APBA1	APBA1	APBA1	chr9:72042448-72287275	535-1-16	79-2-17	OK	1.0715	0.951432	-0.17146	-0.370661	0.70785	0.997756	no
APBA2	APBA2	APBA2	chr15:29213839-29410516	535-1-16	79-2-17	OK	9.55026	10.6894	0.162567	0.441141	0.6544	0.997756	no
APBA3	APBA3	APBA3	chr19:3750770-3761673	535-1-16	79-2-17	OK	11.8106	12.2677	0.0547856	0.142687	0.8843	0.997756	no
APBB1	APBB1	APBB1	chr11:6416354-6440644	535-1-16	79-2-17	OK	3.82213	3.73321	-0.0339588	-0.0788267	0.93445	0.997756	no
APBB1IP	APBB1IP	APBB1IP	chr10:26727265-26856732	535-1-16	79-2-17	NOTEST	0.0295571	0.0588951	0.994645	0	1	1	no
APBB2	APBB2	APBB2	chr4:40812043-41216635	535-1-16	79-2-17	OK	1.92119	1.3462	-0.513105	-1.24837	0.2064	0.997756	no
APBB3	APBB3	APBB3	chr5:139937852-139944189	535-1-16	79-2-17	OK	4.92463	4.10112	-0.263999	-0.600413	0.53905	0.997756	no
APC	APC	APC	chr5:112043201-112181936	535-1-16	79-2-17	OK	2.76164	2.0698	-0.416033	-1.09523	0.26085	0.997756	no
APC2	APC2	APC2	chr19:1450147-1479228	535-1-16	79-2-17	NOTEST	0.426886	0.538252	0.334429	0	1	1	no
APCDD1	APCDD1	APCDD1	chr18:10454624-10488698	535-1-16	79-2-17	OK	15.8275	13.8345	-0.194168	-0.527381	0.6027	0.997756	no
APCDD1L	APCDD1L	APCDD1L	chr20:57034425-57089949	535-1-16	79-2-17	NOTEST	0	0	0	0	1	1	no
APCS	APCS	APCS	chr1:159557615-159558661	535-1-16	79-2-17	NOTEST	0	0	0	0	1	1	no
APEH	APEH	APEH	chr3:49711434-49720934	535-1-16	79-2-17	OK	35.6482	40.0236	0.167018	0.467976	0.63385	0.997756	no
APEX1	APEX1	APEX1	chr14:20923289-20925931	535-1-16	79-2-17	OK	168.856	171.065	0.0187515	0.0512763	0.95935	0.997756	no
APEX2	APEX2	APEX2	chrX:55026779-55034212	535-1-16	79-2-17	OK	14.7173	17.8537	0.278705	0.745123	0.4558	0.997756	no
APH1A	APH1A	APH1A	chr1:150237798-150241609	535-1-16	79-2-17	OK	117.152	119.086	0.0236197	0.0645913	0.9474	0.997756	no
APH1B	APH1B	APH1B	chr15:63569748-63601325	535-1-16	79-2-17	OK	11.5675	9.32029	-0.311635	-0.846685	0.38485	0.997756	no
API5	API5	API5	chr11:43333504-43366080	535-1-16	79-2-17	OK	29.3234	27.7902	-0.0774738	-0.215892	0.8264	0.997756	no
APIP	APIP	APIP	chr11:34903842-35017675	535-1-16	79-2-17	OK	26.5038	18.0103	-0.557378	-0.863317	0.38215	0.997756	no
APITD1	APITD1	APITD1	chr1:10490158-10512060	535-1-16	79-2-17	OK	9.7719	9.04652	-0.111276	-0.251369	0.79865	0.997756	no
APITD1-CORT	APITD1-CORT	APITD1-CORT	chr1:10490158-10512060	535-1-16	79-2-17	OK	0.318464	1.01331	1.66987	0.818591	0.43605	0.997756	no
APLF	APLF	APLF	chr2:68694690-68807294	535-1-16	79-2-17	NOTEST	0.217096	0.131087	-0.727806	0	1	1	no
APLN	APLN	APLN	chrX:128779235-128788933	535-1-16	79-2-17	OK	4.31087	2.86328	-0.590308	-1.38306	0.1617	0.997756	no
APLNR	APLNR	APLNR	chr11:57001051-57004927	535-1-16	79-2-17	NOTEST	0	0.0274541	inf	0	1	1	no
APLP1	APLP1	APLP1	chr19:36359400-36370699	535-1-16	79-2-17	OK	3.46225	3.06206	-0.177208	-0.391885	0.69525	0.997756	no
APLP2	APLP2	APLP2	chr11:129939715-130014706	535-1-16	79-2-17	OK	256.761	246.399	-0.0594311	-0.146654	0.875	0.997756	no
APOA1	APOA1	APOA1	chr11:116706468-116708338	535-1-16	79-2-17	NOTEST	0.517466	0.206203	-1.3274	0	1	1	no
APOA1BP	APOA1BP	APOA1BP	chr1:156561557-156564091	535-1-16	79-2-17	OK	69.9073	73.9861	0.0818113	0.227865	0.81475	0.997756	no
APOA2	APOA2	APOA2	chr1:161192082-161193418	535-1-16	79-2-17	NOTEST	0	0	0	0	1	1	no
APOA4	APOA4	APOA4	chr11:116691417-116694011	535-1-16	79-2-17	NOTEST	0	0	0	0	1	1	no
APOA5	APOA5	APOA5	chr11:116660085-116663136	535-1-16	79-2-17	NOTEST	0	0	0	0	1	1	no
APOB	APOB	APOB	chr2:21224300-21266945	535-1-16	79-2-17	NOTEST	0	0	0	0	1	1	no
APOBEC1	APOBEC1	APOBEC1	chr12:7801995-7818502	535-1-16	79-2-17	NOTEST	0	0	0	0	1	1	no
APOBEC2	APOBEC2	APOBEC2	chr6:41020939-41032630	535-1-16	79-2-17	NOTEST	0.201003	0.267006	0.409651	0	1	1	no
APOBEC3A	APOBEC3A	APOBEC3A	chr22:39353526-39388783	535-1-16	79-2-17	NOTEST	0.231738	0.538703	1.21699	0	1	1	no
APOBEC3B	APOBEC3B	APOBEC3B	chr22:39353526-39388783	535-1-16	79-2-17	OK	4.58497	5.26648	0.199927	0.421177	0.6697	0.997756	no
APOBEC3C	APOBEC3C	APOBEC3C	chr22:39410264-39414825	535-1-16	79-2-17	NOTEST	0.158637	0.316083	0.994569	0	1	1	no
APOBEC3D	APOBEC3D	APOBEC3D	chr22:39417117-39429256	535-1-16	79-2-17	OK	0.469168	0.706338	0.590252	0.888874	0.3686	0.997756	no
APOBEC3F	APOBEC3F	APOBEC3F	chr22:39436672-39451975	535-1-16	79-2-17	NOTEST	0.44907	0.490023	0.125911	0	1	1	no
APOBEC3G	APOBEC3G	APOBEC3G	chr22:39473009-39483748	535-1-16	79-2-17	NOTEST	0.0881898	0	#NAME?	0	1	1	no
APOBEC3H	APOBEC3H	APOBEC3H	chr22:39493228-39500072	535-1-16	79-2-17	NOTEST	0	0.056516	inf	0	1	1	no
APOBEC4	APOBEC4	APOBEC4	chr1:183605207-183897666	535-1-16	79-2-17	NOTEST	0	0	0	0	1	1	no
APOBR	APOBR	APOBR	chr16:28505969-28510291	535-1-16	79-2-17	NOTEST	0.060148	0.146485	1.28417	0	1	1	no
APOC1	APOC1	APOC1	chr19:45417920-45422606	535-1-16	79-2-17	OK	6.10099	8.10237	0.409302	0.675587	0.5089	0.997756	no
APOC1P1	APOC1P1	APOC1P1	chr19:45430059-45434643	535-1-16	79-2-17	NOTEST	0.390409	0.194464	-1.00548	0	1	1	no
APOC2	APOC2	APOC2	chr19:45445494-45452822	535-1-16	79-2-17	NOTEST	0	0	0	0	1	1	no
APOC3	APOC3	APOC3	chr11:116700623-116703787	535-1-16	79-2-17	NOTEST	0	0	0	0	1	1	no
APOC4	APOC4	APOC4	chr19:45445494-45452822	535-1-16	79-2-17	NOTEST	0.262173	0.462365	0.818515	0	1	1	no
APOC4-APOC2	APOC4-APOC2	APOC4-APOC2	chr19:45445494-45452822	535-1-16	79-2-17	NOTEST	0.0660698	0	#NAME?	0	1	1	no
APOD	APOD	APOD	chr3:195295572-195311076	535-1-16	79-2-17	OK	20.4666	20.1323	-0.0237604	-0.060759	0.95345	0.997756	no
APOE	APOE	APOE	chr19:45409038-45412650	535-1-16	79-2-17	OK	2.50117	1.90549	-0.392446	-0.673865	0.49995	0.997756	no
APOF	APOF	APOF	chr12:56754354-56756583	535-1-16	79-2-17	OK	2.22608	1.34996	-0.721591	-1.29196	0.1992	0.997756	no
APOH	APOH	APOH	chr17:64208146-64225556	535-1-16	79-2-17	NOTEST	0	0	0	0	1	1	no
APOL1	APOL1	APOL1	chr22:36649116-36663577	535-1-16	79-2-17	NOTEST	0.496923	0.45841	-0.116386	0	1	1	no
APOL2	APOL2	APOL2	chr22:36622254-36636000	535-1-16	79-2-17	OK	15.7273	17.1992	0.12907	0.349886	0.7242	0.997756	no
APOL3	APOL3	APOL3	chr22:36536370-36562225	535-1-16	79-2-17	OK	0.750705	1.46823	0.967764	1.62924	0.0991	0.997756	no
APOL4	APOL4	APOL4	chr22:36585175-36600879	535-1-16	79-2-17	OK	3.5694	2.79887	-0.350841	-0.829777	0.40405	0.997756	no
APOL5	APOL5	APOL5	chr22:36113918-36125529	535-1-16	79-2-17	NOTEST	0	0	0	0	1	1	no
APOL6	APOL6	APOL6	chr22:36044423-36064456	535-1-16	79-2-17	OK	0.543307	0.726555	0.419303	0.892882	0.3793	0.997756	no
APOLD1	APOLD1	APOLD1	chr12:12878850-12944399	535-1-16	79-2-17	OK	2.74586	2.25605	-0.283459	-0.673968	0.47795	0.997756	no
APOM	APOM	APOM	chr6_ssto_hap7:2937601-2956785	535-1-16	79-2-17	OK	4.17943	5.1018	0.287699	0.114603	0.88825	0.997756	no
APOO	APOO	APOO	chrX:23851464-23926057	535-1-16	79-2-17	OK	36.3619	28.8904	-0.331837	-0.887681	0.3618	0.997756	no
APOOL	APOOL	APOOL	chrX:84258897-84363974	535-1-16	79-2-17	OK	4.56136	3.61732	-0.334541	-0.84943	0.39085	0.997756	no
APOPT1	APOPT1	APOPT1	chr14:104029298-104057236	535-1-16	79-2-17	OK	38.5161	36.1282	-0.0923359	-0.250955	0.80255	0.997756	no
APP	APP	APP	chr21:27252860-27543446	535-1-16	79-2-17	OK	201.069	182.603	-0.138982	-0.354661	0.71575	0.997756	no
APPBP2	APPBP2	APPBP2	chr17:58520519-58603580	535-1-16	79-2-17	OK	18.1162	14.2381	-0.347523	-0.973698	0.31895	0.997756	no
APPL1	APPL1	APPL1	chr3:57261764-57326710	535-1-16	79-2-17	OK	10.6043	10.3245	-0.0385858	-0.104918	0.912	0.997756	no
APPL2	APPL2	APPL2	chr12:105567074-105630008	535-1-16	79-2-17	OK	40.4866	34.5359	-0.229351	-0.644138	0.51	0.997756	no
APRT	APRT	APRT	chr16:88875876-88878342	535-1-16	79-2-17	OK	233.9	233.648	-0.00155774	-0.00433668	0.99655	0.998692	no
APTX	APTX	APTX	chr9:32972603-33001639	535-1-16	79-2-17	OK	30.7205	23.524	-0.385069	-1.03798	0.28945	0.997756	no
AQP1	AQP1	AQP1	chr7:30951414-30965131	535-1-16	79-2-17	OK	0.773814	0.599563	-0.368076	-0.592251	0.5393	0.997756	no
AQP10	AQP10	AQP10	chr1:154293591-154297801	535-1-16	79-2-17	NOTEST	0	0	0	0	1	1	no
AQP11	AQP11	AQP11	chr11:77300679-77321401	535-1-16	79-2-17	OK	5.97574	5.12055	-0.222819	-0.526561	0.5959	0.997756	no
AQP12A	AQP12A	AQP12A	chr2:241631261-241637900	535-1-16	79-2-17	NOTEST	0	0	0	0	1	1	no
AQP12B	AQP12B	AQP12B	chr2:241615834-241622317	535-1-16	79-2-17	NOTEST	0	0	0	0	1	1	no
AQP2	AQP2	AQP2	chr12:50344523-50352664	535-1-16	79-2-17	NOTEST	0	0.0120212	inf	0	1	1	no
AQP3	AQP3	AQP3	chr9:33441151-33447631	535-1-16	79-2-17	OK	57.0878	54.8136	-0.0586505	-0.164307	0.86765	0.997756	no
AQP4	AQP4	AQP4	chr18:24432007-24765302	535-1-16	79-2-17	NOTEST	0.04389	0.0291449	-0.590649	0	1	1	no
AQP5	AQP5	AQP5	chr12:50355278-50359461	535-1-16	79-2-17	NOTEST	0.0888977	0.0885669	-0.00537773	0	1	1	no
AQP6	AQP6	AQP6	chr12:50366619-50370922	535-1-16	79-2-17	NOTEST	0.0293522	0.272939	3.21704	0	1	1	no
AQP7	AQP7	AQP7	chr9:33384947-33402517	535-1-16	79-2-17	NOTEST	0	0	0	0	1	1	no
AQP7P1	AQP7P1	AQP7P1	chr9:67270214-67289492	535-1-16	79-2-17	NOTEST	0	0	0	0	1	1	no
AQP7P3	AQP7P3	AQP7P3	chr9:42844369-42893137	535-1-16	79-2-17	NOTEST	0	0	0	0	1	1	no
AQP8	AQP8	AQP8	chr16:25228284-25240253	535-1-16	79-2-17	NOTEST	0.0650547	0	#NAME?	0	1	1	no
AQP9	AQP9	AQP9	chr15:58430407-58478110	535-1-16	79-2-17	NOTEST	0	0	0	0	1	1	no
AQPEP	AQPEP	AQPEP	chr5:115298150-115363299	535-1-16	79-2-17	NOTEST	0	0	0	0	1	1	no
AQR	AQR	AQR	chr15:35148551-35261995	535-1-16	79-2-17	OK	13.5756	12.0652	-0.17017	-0.472995	0.64335	0.997756	no
AR	AR	AR	chrX:66763873-66950461	535-1-16	79-2-17	OK	45.01	30.8668	-0.54419	-1.45838	0.13485	0.997756	no
ARAF	ARAF	ARAF	chrX:47420498-47479256	535-1-16	79-2-17	OK	15.7675	21.2682	0.431739	1.11593	0.2519	0.997756	no
ARAP1	ARAP1	ARAP1	chr11:72396113-72463434	535-1-16	79-2-17	OK	6.87112	6.79988	-0.0150357	-0.0411665	0.9648	0.997756	no
ARAP2	ARAP2	ARAP2	chr4:36067619-36245979	535-1-16	79-2-17	OK	2.62396	2.53082	-0.0521393	-0.132815	0.89525	0.997756	no
ARAP3	ARAP3	ARAP3	chr5:141032967-141061800	535-1-16	79-2-17	OK	1.16648	1.3417	0.201901	0.436107	0.65995	0.997756	no
ARC	ARC	ARC	chr8:143692409-143695833	535-1-16	79-2-17	NOTEST	0.105032	0.488337	2.21704	0	1	1	no
ARCN1	ARCN1	ARCN1	chr11:118443101-118473747	535-1-16	79-2-17	OK	46.9724	43.2842	-0.117974	-0.326803	0.73305	0.997756	no
AREG	AREG	AREG	chr4:75480628-75490485	535-1-16	79-2-17	NOTEST	0	0	0	0	1	1	no
ARF1	ARF1	ARF1	chr1:228270360-228286913	535-1-16	79-2-17	OK	242.008	264.133	0.126211	0.335386	0.73625	0.997756	no
ARF3	ARF3	ARF3	chr12:49329991-49351252	535-1-16	79-2-17	OK	56.5234	62.414	0.14302	0.395901	0.6898	0.997756	no
ARF4	ARF4	ARF4	chr3:57557089-57583215	535-1-16	79-2-17	OK	109.486	97.2382	-0.171151	-0.475381	0.633	0.997756	no
ARF5	ARF5	ARF5	chr7:127228405-127231759	535-1-16	79-2-17	OK	211.318	207.584	-0.0257194	-0.0710074	0.94295	0.997756	no
ARF6	ARF6	ARF6	chr14:50359735-50363772	535-1-16	79-2-17	OK	50.3862	50.635	0.0071076	0.019629	0.9837	0.998168	no
ARFGAP1	ARFGAP1	ARFGAP1	chr20:61904164-61921142	535-1-16	79-2-17	OK	20.7802	23.1301	0.154564	0.430362	0.66805	0.997756	no
ARFGAP2	ARFGAP2	ARFGAP2	chr11:46958250-47198676	535-1-16	79-2-17	OK	20.4948	25.4452	0.312137	0.779304	0.4191	0.997756	no
ARFGAP3	ARFGAP3	ARFGAP3	chr22:43192531-43253408	535-1-16	79-2-17	OK	136.313	126.878	-0.103482	-0.274978	0.7796	0.997756	no
ARFGEF1	ARFGEF1	ARFGEF1	chr8:68109883-68255912	535-1-16	79-2-17	OK	16.2763	13.9766	-0.219765	-0.615976	0.53885	0.997756	no
ARFGEF2	ARFGEF2	ARFGEF2	chr20:47538274-47653230	535-1-16	79-2-17	OK	9.46212	9.25617	-0.0317479	-0.0888161	0.93065	0.997756	no
ARFIP1	ARFIP1	ARFIP1	chr4:153701111-153833063	535-1-16	79-2-17	OK	32.9051	22.9275	-0.521232	-1.4577	0.1404	0.997756	no
ARFIP2	ARFIP2	ARFIP2	chr11:6495912-6505911	535-1-16	79-2-17	OK	17.4737	21.476	0.297535	0.757976	0.4347	0.997756	no
ARFRP1	ARFRP1	ARFRP1	chr20:62289162-62367494	535-1-16	79-2-17	OK	11.6776	13.2462	0.181834	0.287701	0.76155	0.997756	no
ARG1	ARG1	ARG1	chr6:131894343-131949363	535-1-16	79-2-17	NOTEST	0.113291	0.112867	-0.00540433	0	1	1	no
ARG2	ARG2	ARG2	chr14:68086578-68141602	535-1-16	79-2-17	OK	348.897	300.796	-0.214013	-0.522213	0.59495	0.997756	no
ARGFX	ARGFX	ARGFX	chr3:121286777-121309469	535-1-16	79-2-17	OK	0.769683	1.18959	0.628129	1.27385	0.2045	0.997756	no
ARGFXP2	ARGFXP2	ARGFXP2	chr17:30469472-30552746	535-1-16	79-2-17	NOTEST	0.430818	0.476891	0.146583	0	1	1	no
ARGLU1	ARGLU1	ARGLU1	chr13:107195661-107220514	535-1-16	79-2-17	OK	57.1418	57.0525	-0.00225641	-0.00631808	0.99365	0.998682	no
ARHGAP1	ARHGAP1	ARHGAP1	chr11:46698631-46722120	535-1-16	79-2-17	OK	12.5533	16.3563	0.381782	1.03909	0.30175	0.997756	no
ARHGAP10	ARHGAP10	ARHGAP10	chr4:148653452-148993927	535-1-16	79-2-17	OK	0.832215	1.49077	0.841029	1.57536	0.11815	0.997756	no
ARHGAP11A	ARHGAP11A	ARHGAP11A	chr15:32907690-32931868	535-1-16	79-2-17	OK	5.4378	7.17543	0.400043	1.06677	0.2783	0.997756	no
ARHGAP11B	ARHGAP11B	ARHGAP11B	chr15:30918878-30931013	535-1-16	79-2-17	OK	0.529596	1.52418	1.52507	1.83866	0.08885	0.997756	no
ARHGAP12	ARHGAP12	ARHGAP12	chr10:32095224-32217770	535-1-16	79-2-17	OK	11.8392	8.94749	-0.404021	-1.10074	0.2695	0.997756	no
ARHGAP15	ARHGAP15	ARHGAP15	chr2:143886898-144525921	535-1-16	79-2-17	NOTEST	0.184873	0.12279	-0.590343	0	1	1	no
ARHGAP17	ARHGAP17	ARHGAP17	chr16:24930711-25026675	535-1-16	79-2-17	OK	12.2207	13.6081	0.155137	0.424473	0.6555	0.997756	no
ARHGAP18	ARHGAP18	ARHGAP18	chr6:129898239-130031370	535-1-16	79-2-17	OK	8.86329	5.56802	-0.670679	-1.74614	0.08095	0.997756	no
ARHGAP19	ARHGAP19	ARHGAP19	chr10:98757794-99052430	535-1-16	79-2-17	OK	4.24142	3.89418	-0.123229	-0.2925	0.7629	0.997756	no
ARHGAP19-SLIT1	ARHGAP19-SLIT1	ARHGAP19-SLIT1	chr10:98757794-99052430	535-1-16	79-2-17	NOTEST	0	0.234799	inf	0	1	1	no
ARHGAP20	ARHGAP20	ARHGAP20	chr11:110447765-110583451	535-1-16	79-2-17	NOTEST	0.108207	0.0638864	-0.760215	0	1	1	no
ARHGAP21	ARHGAP21	ARHGAP21	chr10:24872537-25012597	535-1-16	79-2-17	OK	14.2002	14.4636	0.0265206	0.0743292	0.9423	0.997756	no
ARHGAP22	ARHGAP22	ARHGAP22	chr10:49654067-49864310	535-1-16	79-2-17	NOTEST	0.267777	0.155572	-0.783452	0	1	1	no
ARHGAP23	ARHGAP23	ARHGAP23	chr17:36584719-36668628	535-1-16	79-2-17	NOTEST	0.189292	0.159257	-0.249254	0	1	1	no
ARHGAP24	ARHGAP24	ARHGAP24	chr4:86396283-86923823	535-1-16	79-2-17	OK	1.00475	0.452045	-1.15229	-2.06428	0.04095	0.997756	no
ARHGAP25	ARHGAP25	ARHGAP25	chr2:68961912-69053957	535-1-16	79-2-17	NOTEST	0	0.0358119	inf	0	1	1	no
ARHGAP26	ARHGAP26	ARHGAP26	chr5:142150291-142608572	535-1-16	79-2-17	OK	0.572615	0.685455	0.259496	0.549085	0.5772	0.997756	no
ARHGAP27	ARHGAP27	ARHGAP27	chr17_ctg5_hap1:121842-125407	535-1-16	79-2-17	OK	19.852	27.1064	0.449347	1.25574	0.20355	0.997756	no
ARHGAP28	ARHGAP28	ARHGAP28	chr18:6834431-6915712	535-1-16	79-2-17	OK	1.94507	1.41753	-0.456437	-1.04659	0.2872	0.997756	no
ARHGAP29	ARHGAP29	ARHGAP29	chr1:94634462-94703307	535-1-16	79-2-17	OK	18.0869	15.816	-0.193557	-0.537303	0.5934	0.997756	no
ARHGAP30	ARHGAP30	ARHGAP30	chr1:161016731-161039760	535-1-16	79-2-17	NOTEST	0.180643	0.362277	1.00395	0	1	1	no
ARHGAP31	ARHGAP31	ARHGAP31	chr3:119013219-119138323	535-1-16	79-2-17	NOTEST	0.146215	0.230655	0.657642	0	1	1	no
ARHGAP32	ARHGAP32	ARHGAP32	chr11:128834954-129062093	535-1-16	79-2-17	OK	7.69078	8.15976	0.0853976	0.237362	0.80625	0.997756	no
ARHGAP33	ARHGAP33	ARHGAP33	chr19:36266416-36279724	535-1-16	79-2-17	OK	3.4081	5.92031	0.796704	2.01267	0.04205	0.997756	no
ARHGAP35	ARHGAP35	ARHGAP35	chr19:47421932-47508333	535-1-16	79-2-17	OK	14.9421	18.5724	0.313776	0.876544	0.3808	0.997756	no
ARHGAP36	ARHGAP36	ARHGAP36	chrX:130192215-130223857	535-1-16	79-2-17	NOTEST	0.0249477	0.0165703	-0.59031	0	1	1	no
ARHGAP39	ARHGAP39	ARHGAP39	chr8:145754562-145838888	535-1-16	79-2-17	OK	3.51088	5.16706	0.557512	1.44814	0.1509	0.997756	no
ARHGAP4	ARHGAP4	ARHGAP4	chrX:153172829-153191714	535-1-16	79-2-17	OK	0.849536	0.90909	0.0977485	0.176881	0.854	0.997756	no
ARHGAP40	ARHGAP40	ARHGAP40	chr20:37230576-37279295	535-1-16	79-2-17	NOTEST	0	0.0362703	inf	0	1	1	no
ARHGAP42	ARHGAP42	ARHGAP42	chr11:100558406-100861656	535-1-16	79-2-17	OK	3.55943	2.44826	-0.539891	-1.31345	0.1903	0.997756	no
ARHGAP44	ARHGAP44	ARHGAP44	chr17:12692828-12921381	535-1-16	79-2-17	OK	0.674687	0.919847	0.447176	0.307901	0.7665	0.997756	no
ARHGAP5	ARHGAP5	ARHGAP5	chr14:32546494-32628934	535-1-16	79-2-17	OK	16.7993	10.9396	-0.618839	-1.72592	0.0772	0.997756	no
ARHGAP5-AS1	ARHGAP5-AS1	ARHGAP5-AS1	chr14:32544624-32545905	535-1-16	79-2-17	OK	3.13404	3.27731	0.0644901	0.123628	0.9032	0.997756	no
ARHGAP6	ARHGAP6	ARHGAP6	chrX:11155662-11683821	535-1-16	79-2-17	OK	36.8033	47.8823	0.379655	1.0549	0.28465	0.997756	no
ARHGAP8	ARHGAP8	ARHGAP8	chr22:45064426-45258664	535-1-16	79-2-17	OK	17.1205	18.4317	0.106462	0.194832	0.84155	0.997756	no
ARHGAP9	ARHGAP9	ARHGAP9	chr12:57853917-57873633	535-1-16	79-2-17	NOTEST	0.191094	0.0507694	-1.91225	0	1	1	no
ARHGDIA	ARHGDIA	ARHGDIA	chr17:79825596-79829282	535-1-16	79-2-17	OK	115.78	158.207	0.45042	1.22579	0.21025	0.997756	no
ARHGDIB	ARHGDIB	ARHGDIB	chr12:15094949-15114562	535-1-16	79-2-17	OK	0.283815	0.989628	1.80194	1.93843	0.09445	0.997756	no
ARHGDIG	ARHGDIG	ARHGDIG	chr16:330605-333003	535-1-16	79-2-17	OK	23.9124	26.5981	0.153565	0.39395	0.6951	0.997756	no
ARHGEF1	ARHGEF1	ARHGEF1	chr19:42387266-42411604	535-1-16	79-2-17	OK	12.9787	15.1082	0.219188	0.596707	0.5471	0.997756	no
ARHGEF10	ARHGEF10	ARHGEF10	chr8:1772148-1906807	535-1-16	79-2-17	OK	4.6616	2.97207	-0.649358	-1.66791	0.09485	0.997756	no
ARHGEF10L	ARHGEF10L	ARHGEF10L	chr1:17866329-18024370	535-1-16	79-2-17	OK	7.21637	9.01253	0.320659	0.859507	0.3772	0.997756	no
ARHGEF11	ARHGEF11	ARHGEF11	chr1:156904631-157015162	535-1-16	79-2-17	OK	5.11653	6.16408	0.268719	0.724973	0.45895	0.997756	no
ARHGEF12	ARHGEF12	ARHGEF12	chr11:120207617-120360645	535-1-16	79-2-17	OK	23.2457	20.4575	-0.184333	-0.507305	0.6	0.997756	no
ARHGEF15	ARHGEF15	ARHGEF15	chr17:8213555-8225834	535-1-16	79-2-17	NOTEST	0	0.0242711	inf	0	1	1	no
ARHGEF16	ARHGEF16	ARHGEF16	chr1:3371146-3397677	535-1-16	79-2-17	OK	20.5105	24.5392	0.258725	0.712911	0.47835	0.997756	no
ARHGEF17	ARHGEF17	ARHGEF17	chr11:73019662-73080425	535-1-16	79-2-17	OK	4.34113	5.04443	0.216619	0.587713	0.5525	0.997756	no
ARHGEF18	ARHGEF18	ARHGEF18	chr19:7459998-7537371	535-1-16	79-2-17	OK	5.45325	6.45929	0.24426	0.654617	0.508	0.997756	no
ARHGEF19	ARHGEF19	ARHGEF19	chr1:16524598-16539104	535-1-16	79-2-17	OK	1.90946	1.23444	-0.629305	-1.26002	0.2169	0.997756	no
ARHGEF2	ARHGEF2	ARHGEF2	chr1:155916629-155948336	535-1-16	79-2-17	OK	3.60645	4.88596	0.438062	1.10572	0.2604	0.997756	no
ARHGEF25	ARHGEF25	ARHGEF25	chr12:58003962-58011028	535-1-16	79-2-17	OK	7.20073	7.88531	0.131026	0.332246	0.735	0.997756	no
ARHGEF26	ARHGEF26	ARHGEF26	chr3:153742189-153975616	535-1-16	79-2-17	OK	64.8397	45.1529	-0.52206	-1.39465	0.15135	0.997756	no
ARHGEF26-AS1	ARHGEF26-AS1	ARHGEF26-AS1	chr3:153742189-153975616	535-1-16	79-2-17	OK	3.99506	4.62867	0.212381	0.105096	0.52395	0.997756	no
ARHGEF3	ARHGEF3	ARHGEF3	chr3:56761445-57113336	535-1-16	79-2-17	OK	6.90981	5.25255	-0.395628	-1.00366	0.3019	0.997756	no
ARHGEF33	ARHGEF33	ARHGEF33	chr2:39146503-39202590	535-1-16	79-2-17	NOTEST	0.140377	0.0233099	-2.5903	0	1	1	no
ARHGEF35	ARHGEF35	ARHGEF35	chr7:143883175-143892791	535-1-16	79-2-17	OK	5.00497	3.91339	-0.354943	-0.83091	0.3976	0.997756	no
ARHGEF37	ARHGEF37	ARHGEF37	chr5:148961134-149014527	535-1-16	79-2-17	OK	4.0752	3.70131	-0.138835	-0.353925	0.7233	0.997756	no
ARHGEF38	ARHGEF38	ARHGEF38	chr4:106473776-106602070	535-1-16	79-2-17	OK	10.2511	7.92723	-0.370894	-0.892591	0.3538	0.997756	no
ARHGEF4	ARHGEF4	ARHGEF4	chr2:131674223-131804836	535-1-16	79-2-17	OK	4.54323	6.31517	0.475105	1.20922	0.22445	0.997756	no
ARHGEF40	ARHGEF40	ARHGEF40	chr14:21538526-21558036	535-1-16	79-2-17	OK	1.3695	1.65553	0.273646	0.611176	0.53295	0.997756	no
ARHGEF5	ARHGEF5	ARHGEF5	chr7:144052488-144077725	535-1-16	79-2-17	OK	2.27408	2.39684	0.0758515	0.183073	0.85605	0.997756	no
ARHGEF6	ARHGEF6	ARHGEF6	chrX:135747711-135863503	535-1-16	79-2-17	NOTEST	0.227292	0.160405	-0.502831	0	1	1	no
ARHGEF7	ARHGEF7	ARHGEF7	chr13:111767623-111958081	535-1-16	79-2-17	OK	5.17543	4.8555	-0.0920605	-0.240369	0.80945	0.997756	no
ARHGEF9	ARHGEF9	ARHGEF9	chrX:62854847-63005426	535-1-16	79-2-17	OK	4.04266	3.83542	-0.0759225	-0.195965	0.8393	0.997756	no
ARID1A	ARID1A	ARID1A	chr1:27022521-27108601	535-1-16	79-2-17	OK	15.1303	19.1847	0.342519	0.95852	0.31905	0.997756	no
ARID1B	ARID1B	ARID1B	chr6:157099063-157531913	535-1-16	79-2-17	OK	5.53077	6.03449	0.125751	0.346515	0.723	0.997756	no
ARID2	ARID2	ARID2	chr12:46123619-46301819	535-1-16	79-2-17	OK	9.67739	7.8916	-0.2943	-0.821177	0.4078	0.997756	no
ARID3A	ARID3A	ARID3A	chr19:926036-972803	535-1-16	79-2-17	OK	2.20775	2.30955	0.0650375	0.138546	0.8867	0.997756	no
ARID3B	ARID3B	ARID3B	chr15:74833547-74890472	535-1-16	79-2-17	OK	1.51477	2.33183	0.622362	1.38357	0.1668	0.997756	no
ARID3C	ARID3C	ARID3C	chr9:34621454-34628011	535-1-16	79-2-17	NOTEST	0	0.0460806	inf	0	1	1	no
ARID4A	ARID4A	ARID4A	chr14:58765221-58840451	535-1-16	79-2-17	OK	4.52306	4.30038	-0.0728349	-0.190808	0.84335	0.997756	no
ARID4B	ARID4B	ARID4B	chr1:235330209-235491532	535-1-16	79-2-17	OK	20.5223	16.5676	-0.308832	-0.863409	0.3789	0.997756	no
ARID5A	ARID5A	ARID5A	chr2:97202463-97218371	535-1-16	79-2-17	OK	1.00554	1.55041	0.624686	1.11134	0.265	0.997756	no
ARID5B	ARID5B	ARID5B	chr10:63661012-63856707	535-1-16	79-2-17	OK	48.1277	32.4502	-0.56864	-1.54106	0.1151	0.997756	no
ARIH1	ARIH1	ARIH1	chr15:72766666-72878896	535-1-16	79-2-17	OK	16.8796	15.0276	-0.167661	-0.468828	0.63135	0.997756	no
ARIH2	ARIH2	ARIH2	chr3:48955220-49022971	535-1-16	79-2-17	OK	17.0808	18.7888	0.137501	0.374709	0.70065	0.997756	no
ARL1	ARL1	ARL1	chr12:101786902-101801572	535-1-16	79-2-17	OK	53.5743	38.0952	-0.491933	-1.375	0.16725	0.997756	no
ARL10	ARL10	ARL10	chr5:175792501-175800503	535-1-16	79-2-17	NOTEST	0.0326689	0	#NAME?	0	1	1	no
ARL11	ARL11	ARL11	chr13:50202434-50208008	535-1-16	79-2-17	NOTEST	0.182067	0.416534	1.19397	0	1	1	no
ARL13A	ARL13A	ARL13A	chrX:100224696-100245820	535-1-16	79-2-17	NOTEST	0.077522	0	#NAME?	0	1	1	no
ARL13B	ARL13B	ARL13B	chr3:93698982-93774522	535-1-16	79-2-17	OK	5.96608	5.97777	0.00282296	0.00589764	0.9944	0.998692	no
ARL14	ARL14	ARL14	chr3:160394947-160396235	535-1-16	79-2-17	NOTEST	0.0662521	0.176011	1.40963	0	1	1	no
ARL15	ARL15	ARL15	chr5:53180613-53606403	535-1-16	79-2-17	OK	7.94068	4.18584	-0.923744	-2.23834	0.02375	0.997756	no
ARL16	ARL16	ARL16	chr17:79648223-79650954	535-1-16	79-2-17	OK	37.5841	37.562	-0.000846755	-0.00230237	0.9966	0.998692	no
ARL17A	ARL17A	ARL17A	chr17_ctg5_hap1:1450905-1513884	535-1-16	79-2-17	OK	1.0205	0.490456	-1.05709	-1.24696	0.17255	0.997756	no
ARL17B	ARL17B	ARL17B	chr17_ctg5_hap1:195720-458604	535-1-16	79-2-17	NOTEST	0.0974469	0	#NAME?	0	1	1	no
ARL2	ARL2	ARL2	chr11:64781584-64808044	535-1-16	79-2-17	OK	71.3971	72.1138	0.0144103	0.0343072	0.97225	0.997756	no
ARL2-SNX15	ARL2-SNX15	ARL2-SNX15	chr11:64781584-64808044	535-1-16	79-2-17	NOTEST	0	0	0	0	1	1	no
ARL2BP	ARL2BP	ARL2BP	chr16:57279037-57287545	535-1-16	79-2-17	OK	14.0293	10.9299	-0.36016	-0.94088	0.34145	0.997756	no
ARL3	ARL3	ARL3	chr10:104433483-104474190	535-1-16	79-2-17	OK	10.9181	7.16073	-0.608548	-1.63092	0.1028	0.997756	no
ARL4A	ARL4A	ARL4A	chr7:12726451-12730558	535-1-16	79-2-17	OK	2.2016	2.17073	-0.020372	-0.0443868	0.9647	0.997756	no
ARL4C	ARL4C	ARL4C	chr2:235401685-235405693	535-1-16	79-2-17	OK	5.46547	4.17032	-0.390187	-0.991211	0.3136	0.997756	no
ARL4D	ARL4D	ARL4D	chr17:41476352-41478504	535-1-16	79-2-17	OK	0.520305	0.656596	0.335648	0.438064	0.6673	0.997756	no
ARL5A	ARL5A	ARL5A	chr2:152657479-152685009	535-1-16	79-2-17	OK	18.3033	13.4603	-0.443389	-1.21323	0.212	0.997756	no
ARL5B	ARL5B	ARL5B	chr10:18948312-18966940	535-1-16	79-2-17	OK	6.97025	6.69042	-0.0591133	-0.153319	0.8798	0.997756	no
ARL5C	ARL5C	ARL5C	chr17:37313146-37322414	535-1-16	79-2-17	NOTEST	0	0	0	0	1	1	no
ARL6	ARL6	ARL6	chr3:97483594-97517373	535-1-16	79-2-17	OK	6.24582	3.44202	-0.859637	-1.78715	0.07195	0.997756	no
ARL6IP1	ARL6IP1	ARL6IP1	chr16:18802990-18812857	535-1-16	79-2-17	OK	484.966	373.783	-0.375682	-0.93965	0.33585	0.997756	no
ARL6IP4	ARL6IP4	ARL6IP4	chr12:123464879-123467460	535-1-16	79-2-17	OK	106.685	108.528	0.0247065	0.0682976	0.9436	0.997756	no
ARL6IP5	ARL6IP5	ARL6IP5	chr3:69134089-69155239	535-1-16	79-2-17	OK	122.897	81.8503	-0.586387	-1.63	0.1042	0.997756	no
ARL6IP6	ARL6IP6	ARL6IP6	chr2:153574406-153617767	535-1-16	79-2-17	OK	9.98424	10.9861	0.137962	0.35904	0.71915	0.997756	no
ARL8A	ARL8A	ARL8A	chr1:202102531-202113871	535-1-16	79-2-17	OK	36.1392	42.7947	0.243867	0.673892	0.49105	0.997756	no
ARL8B	ARL8B	ARL8B	chr3:5163929-5222601	535-1-16	79-2-17	OK	31.3963	26.2128	-0.260325	-0.727775	0.46115	0.997756	no
ARL9	ARL9	ARL9	chr4:57371374-57390058	535-1-16	79-2-17	NOTEST	0	0.150682	inf	0	1	1	no
ARMC1	ARMC1	ARMC1	chr8:66514690-66546452	535-1-16	79-2-17	OK	27.4971	21.3608	-0.364314	-1.01509	0.3069	0.997756	no
ARMC10	ARMC10	ARMC10	chr7:102715327-102789569	535-1-16	79-2-17	OK	10.3222	10.1894	-0.0186728	-0.0341895	0.9702	0.997756	no
ARMC12	ARMC12	ARMC12	chr6:35704858-35716685	535-1-16	79-2-17	OK	1.2648	0.840038	-0.590386	-0.820605	0.4145	0.997756	no
ARMC2	ARMC2	ARMC2	chr6:109169618-109295352	535-1-16	79-2-17	OK	1.09835	1.02729	-0.0964917	-0.184689	0.8498	0.997756	no
ARMC3	ARMC3	ARMC3	chr10:23216953-23326514	535-1-16	79-2-17	NOTEST	0.386652	0.23847	-0.69723	0	1	1	no
ARMC4	ARMC4	ARMC4	chr10:28101096-28287977	535-1-16	79-2-17	OK	0.704812	0.652556	-0.111137	-0.193901	0.8489	0.997756	no
ARMC5	ARMC5	ARMC5	chr16:31470316-31478488	535-1-16	79-2-17	OK	3.18184	3.54632	0.15646	0.380786	0.6974	0.997756	no
ARMC6	ARMC6	ARMC6	chr19:19144386-19168987	535-1-16	79-2-17	OK	23.9991	30.7283	0.356584	0.992985	0.3118	0.997756	no
ARMC7	ARMC7	ARMC7	chr17:73106081-73127890	535-1-16	79-2-17	OK	2.91757	2.78254	-0.0683657	-0.0739821	0.9389	0.997756	no
ARMC8	ARMC8	ARMC8	chr3:137906147-138048728	535-1-16	79-2-17	OK	13.3187	11.9722	-0.153767	-0.410856	0.6763	0.997756	no
ARMC9	ARMC9	ARMC9	chr2:232063341-232209914	535-1-16	79-2-17	OK	2.96296	3.39061	0.194505	0.421225	0.6669	0.997756	no
ARMCX1	ARMCX1	ARMCX1	chrX:100805513-100809675	535-1-16	79-2-17	OK	6.59666	8.83715	0.421846	1.04391	0.28885	0.997756	no
ARMCX2	ARMCX2	ARMCX2	chrX:100910267-100914863	535-1-16	79-2-17	NOTEST	0.111014	0.110603	-0.00535204	0	1	1	no
ARMCX3	ARMCX3	ARMCX3	chrX:100878119-100882831	535-1-16	79-2-17	OK	20.6461	14.3203	-0.527805	-1.43659	0.14715	0.997756	no
ARMCX4	ARMCX4	ARMCX4	chrX:100673250-100790975	535-1-16	79-2-17	NOTEST	0.214315	0.399223	0.897464	0	1	1	no
ARMCX5	ARMCX5	ARMCX5	chrX:101854095-101972661	535-1-16	79-2-17	OK	7.07763	5.81986	-0.28228	-0.552569	0.579	0.997756	no
ARMCX5-GPRASP2	ARMCX5-GPRASP2,GPRASP2	ARMCX5-GPRASP2,GPRASP2	chrX:101854095-101972661	535-1-16	79-2-17	OK	2.66885	2.12942	-0.325762	-0.480456	0.62275	0.997756	no
ARMCX6	ARMCX6	ARMCX6	chrX:100870107-100872991	535-1-16	79-2-17	OK	34.5407	25.8401	-0.418685	-1.03925	0.29765	0.997756	no
ARMS2	ARMS2	ARMS2	chr10:124214178-124216868	535-1-16	79-2-17	NOTEST	0	0	0	0	1	1	no
ARNT	ARNT	ARNT	chr1:150782180-150849244	535-1-16	79-2-17	OK	9.04617	9.2222	0.0278045	0.0760051	0.93685	0.997756	no
ARNT2	ARNT2	ARNT2	chr15:80696691-80890277	535-1-16	79-2-17	OK	5.05099	5.34078	0.0804861	0.2165	0.8258	0.997756	no
ARNTL	ARNTL	ARNTL	chr11:13299324-13408812	535-1-16	79-2-17	OK	4.96261	5.14505	0.0520857	0.126021	0.89725	0.997756	no
ARNTL2	ARNTL2	ARNTL2	chr12:27485786-27578746	535-1-16	79-2-17	NOTEST	0.264887	0.314679	0.248501	0	1	1	no
ARPC1A	ARPC1A	ARPC1A	chr7:98923495-98963885	535-1-16	79-2-17	OK	46.8116	51.6375	0.141555	0.394554	0.69195	0.997756	no
ARPC1B	ARPC1B	ARPC1B	chr7:98972297-99006305	535-1-16	79-2-17	OK	19.0586	23.3388	0.292288	0.358121	0.7055	0.997756	no
ARPC2	ARPC2	ARPC2	chr2:219081873-219119071	535-1-16	79-2-17	OK	154.497	141.493	-0.126854	-0.348394	0.72735	0.997756	no
ARPC3	ARPC3	ARPC3	chr12:110872705-110888158	535-1-16	79-2-17	OK	381.886	278.072	-0.457683	-1.26005	0.20415	0.997756	no
ARPC4	ARPC4	ARPC4	chr3:9821653-9878040	535-1-16	79-2-17	OK	64.7534	71.72	0.147418	0.253235	0.79745	0.997756	no
ARPC4-TTLL3	ARPC4-TTLL3	ARPC4-TTLL3	chr3:9821653-9878040	535-1-16	79-2-17	OK	1.44727	2.28217	0.657073	0.310876	0.5166	0.997756	no
ARPC5	ARPC5	ARPC5	chr1:183595331-183604985	535-1-16	79-2-17	OK	72.4502	60.1508	-0.268406	-0.752061	0.44525	0.997756	no
ARPC5L	ARPC5L	ARPC5L	chr9:127631483-127639696	535-1-16	79-2-17	OK	77.2693	75.4108	-0.0351232	-0.0976893	0.92375	0.997756	no
ARPM1	ARPM1	ARPM1	chr3:169484710-169487683	535-1-16	79-2-17	OK	0.839129	1.0616	0.339277	0.547194	0.5874	0.997756	no
ARPP19	ARPP19	ARPP19	chr15:52839431-52861213	535-1-16	79-2-17	OK	45.6262	44.5519	-0.0343781	-0.0945678	0.92475	0.997756	no
ARPP21	ARPP21	ARPP21	chr3:35683848-35835988	535-1-16	79-2-17	NOTEST	0	0.0157308	inf	0	1	1	no
ARR3	ARR3	ARR3	chrX:69488184-69501690	535-1-16	79-2-17	NOTEST	0	0.172674	inf	0	1	1	no
ARRB1	ARRB1	ARRB1	chr11:74971165-75062875	535-1-16	79-2-17	OK	7.15147	5.68815	-0.330282	-0.903402	0.357	0.997756	no
ARRB2	ARRB2	ARRB2	chr17:4613788-4624795	535-1-16	79-2-17	OK	14.6696	15.3944	0.0695812	0.184105	0.8495	0.997756	no
ARRDC1	ARRDC1	ARRDC1	chr9:140500095-140513308	535-1-16	79-2-17	OK	32.0102	45.6366	0.51166	1.20903	0.2255	0.997756	no
ARRDC2	ARRDC2	ARRDC2	chr19:18111943-18124911	535-1-16	79-2-17	OK	2.71064	3.05517	0.172617	0.379781	0.70255	0.997756	no
ARRDC3	ARRDC3	ARRDC3	chr5:90664540-90716532	535-1-16	79-2-17	OK	40.8888	31.0349	-0.397815	-1.06387	0.27595	0.997756	no
ARRDC4	ARRDC4	ARRDC4	chr15:98503932-98517068	535-1-16	79-2-17	OK	6.49943	4.61382	-0.494352	-1.27832	0.1989	0.997756	no
ARRDC5	ARRDC5	ARRDC5	chr19:4890448-4902879	535-1-16	79-2-17	NOTEST	0	0.0332828	inf	0	1	1	no
ARSA	ARSA	ARSA	chr22:51061181-51066601	535-1-16	79-2-17	OK	5.74295	8.55176	0.574431	1.5257	0.12665	0.997756	no
ARSB	ARSB	ARSB	chr5:78073036-78282357	535-1-16	79-2-17	OK	1.65285	1.74929	0.0818167	0.162364	0.86335	0.997756	no
ARSD	ARSD	ARSD	chrX:2822010-2847416	535-1-16	79-2-17	OK	11.4163	11.7005	0.0354795	0.098309	0.92035	0.997756	no
ARSE	ARSE	ARSE	chrX:2852672-2882494	535-1-16	79-2-17	NOTEST	0.106989	0.0710612	-0.590327	0	1	1	no
ARSF	ARSF	ARSF	chrX:2958274-3030770	535-1-16	79-2-17	NOTEST	0.0732491	0.121629	0.7316	0	1	1	no
ARSG	ARSG	ARSG	chr17:66255322-66417000	535-1-16	79-2-17	NOTEST	0.224213	0.130307	-0.78296	0	1	1	no
ARSH	ARSH	ARSH	chrX:2924653-2951426	535-1-16	79-2-17	NOTEST	0.241965	0.482127	0.994616	0	1	1	no
ARSI	ARSI	ARSI	chr5:149675908-149682525	535-1-16	79-2-17	NOTEST	0.242747	0.161233	-0.590309	0	1	1	no
ARSJ	ARSJ	ARSJ	chr4:114821439-114900878	535-1-16	79-2-17	NOTEST	0.0643248	0.213625	1.73163	0	1	1	no
ARSK	ARSK	ARSK	chr5:94890824-94940806	535-1-16	79-2-17	OK	3.04573	2.72265	-0.161774	-0.371435	0.7001	0.997756	no
ART1	ART1	ART1	chr11:3666360-3685646	535-1-16	79-2-17	NOTEST	0	0.0430519	inf	0	1	1	no
ART3	ART3	ART3	chr4:76932332-77033955	535-1-16	79-2-17	NOTEST	0.0538649	0.071561	0.40983	0	1	1	no
ART4	ART4	ART4	chr12:14982244-14996413	535-1-16	79-2-17	NOTEST	0.0615505	0.0408803	-0.590367	0	1	1	no
ART5	ART5	ART5	chr11:3659735-3663546	535-1-16	79-2-17	NOTEST	0	0	0	0	1	1	no
ARTN	ARTN	ARTN	chr1:44398991-44402912	535-1-16	79-2-17	OK	2.4183	1.98017	-0.288365	-0.55628	0.5704	0.997756	no
ARV1	ARV1	ARV1	chr1:231114822-231136479	535-1-16	79-2-17	OK	44.8632	32.1039	-0.482781	-1.31143	0.18925	0.997756	no
ARVCF	ARVCF	ARVCF	chr22:19863039-20004309	535-1-16	79-2-17	OK	19.9564	25.9241	0.377444	0.598316	0.5513	0.997756	no
ARX	ARX	ARX	chrX:25021812-25034065	535-1-16	79-2-17	NOTEST	0.215488	0.250472	0.217042	0	1	1	no
AS3MT	AS3MT	AS3MT	chr10:104613966-104661655	535-1-16	79-2-17	OK	9.1286	5.85934	-0.639656	-0.984348	0.3228	0.997756	no
ASAH1	ASAH1	ASAH1	chr8:17913924-17942507	535-1-16	79-2-17	OK	93.55	52.9329	-0.821573	-2.26428	0.0235	0.997756	no
ASAH2	ASAH2	ASAH2	chr10:51946999-52008370	535-1-16	79-2-17	NOTEST	0.37501	0.158501	-1.24243	0	1	1	no
ASAH2B	ASAH2B	ASAH2B	chr10:52499707-52514569	535-1-16	79-2-17	OK	0.668747	0.444114	-0.590529	-0.469189	0.60505	0.997756	no
ASAP1	ASAP1	ASAP1	chr8:131064350-131455906	535-1-16	79-2-17	OK	3.19283	3.4439	0.109205	0.269648	0.7836	0.997756	no
ASAP1-IT1	ASAP1-IT1	ASAP1-IT1	chr8:131064350-131455906	535-1-16	79-2-17	NOTEST	0.0736391	0.195634	1.40961	0	1	1	no
ASAP2	ASAP2	ASAP2	chr2:9346893-9545812	535-1-16	79-2-17	OK	9.88651	9.22286	-0.100247	-0.277593	0.77245	0.997756	no
ASAP3	ASAP3	ASAP3	chr1:23755055-23810750	535-1-16	79-2-17	OK	11.0158	13.4647	0.289613	0.79055	0.42105	0.997756	no
ASB1	ASB1	ASB1	chr2:239335625-239360891	535-1-16	79-2-17	OK	4.81982	4.61459	-0.0627763	-0.168866	0.8678	0.997756	no
ASB10	ASB10	ASB10	chr7:150872784-150884919	535-1-16	79-2-17	NOTEST	0	0	0	0	1	1	no
ASB11	ASB11	ASB11	chrX:15299830-15333746	535-1-16	79-2-17	NOTEST	0.170402	0.245232	0.525205	0	1	1	no
ASB12	ASB12	ASB12	chrX:63444071-63450511	535-1-16	79-2-17	NOTEST	0	0	0	0	1	1	no
ASB13	ASB13	ASB13	chr10:5680819-5708558	535-1-16	79-2-17	OK	4.60832	5.39708	0.227937	0.559111	0.56345	0.997756	no
ASB14	ASB14	ASB14	chr3:57261764-57326710	535-1-16	79-2-17	OK	1.36887	0.905211	-0.596661	-0.318425	0.75475	0.997756	no
ASB15	ASB15	ASB15	chr7:123249111-123277932	535-1-16	79-2-17	NOTEST	0	0.0190909	inf	0	1	1	no
ASB16	ASB16	ASB16	chr17:42248073-42264082	535-1-16	79-2-17	OK	1.26323	1.72741	0.451491	0.505589	0.5918	0.997756	no
ASB17	ASB17	ASB17	chr1:76384557-76398116	535-1-16	79-2-17	NOTEST	0	0	0	0	1	1	no
ASB18	ASB18	ASB18	chr2:237103514-237172988	535-1-16	79-2-17	NOTEST	0	0	0	0	1	1	no
ASB2	ASB2	ASB2	chr14:94400498-94443076	535-1-16	79-2-17	NOTEST	0.0563604	0.0186895	-1.59245	0	1	1	no
ASB3	ASB3	ASB3	chr2:53897116-54087170	535-1-16	79-2-17	OK	14.7925	13.4392	-0.138412	-0.142463	0.88365	0.997756	no
ASB4	ASB4	ASB4	chr7:95115212-95169543	535-1-16	79-2-17	NOTEST	0.298083	0.343179	0.203247	0	1	1	no
ASB5	ASB5	ASB5	chr4:177134825-177190373	535-1-16	79-2-17	NOTEST	0.0509189	0.0676406	0.409689	0	1	1	no
ASB6	ASB6	ASB6	chr9:132388434-132404448	535-1-16	79-2-17	OK	7.10045	8.59926	0.276302	0.630198	0.52735	0.997756	no
ASB7	ASB7	ASB7	chr15:101142754-101191904	535-1-16	79-2-17	OK	5.21236	4.32439	-0.269439	-0.686691	0.4758	0.997756	no
ASB8	ASB8	ASB8	chr12:48541571-48551377	535-1-16	79-2-17	OK	16.4182	13.4428	-0.288464	-0.783357	0.43315	0.997756	no
ASB9	ASB9	ASB9	chrX:15262108-15288589	535-1-16	79-2-17	NOTEST	0.0479872	0.12752	1.41	0	1	1	no
ASB9P1	ASB9P1	ASB9P1	chr15:93338713-93340338	535-1-16	79-2-17	NOTEST	0.151706	0.10076	-0.59035	0	1	1	no
ASCC1	ASCC1	ASCC1	chr10:73855789-73995618	535-1-16	79-2-17	OK	17.8903	13.2724	-0.430753	-0.523111	0.5989	0.997756	no
ASCC2	ASCC2	ASCC2	chr22:30184596-30234293	535-1-16	79-2-17	OK	14.7248	18.7697	0.350159	0.958118	0.3175	0.997756	no
ASCC3	ASCC3	ASCC3	chr6:100956607-101329224	535-1-16	79-2-17	OK	10.0024	9.09295	-0.137533	-0.359124	0.71215	0.997756	no
ASCL1	ASCL1	ASCL1	chr12:103351451-103354294	535-1-16	79-2-17	OK	2.11306	0.712217	-1.56895	-2.80794	0.01185	0.997756	no
ASCL2	ASCL2	ASCL2	chr11:2289727-2292182	535-1-16	79-2-17	NOTEST	0.0873869	0.0870618	-0.00537656	0	1	1	no
ASCL3	ASCL3	ASCL3	chr11:8959118-8964580	535-1-16	79-2-17	NOTEST	0	0.106574	inf	0	1	1	no
ASCL4	ASCL4	ASCL4	chr12:108168161-108170421	535-1-16	79-2-17	NOTEST	0	0	0	0	1	1	no
ASF1A	ASF1A	ASF1A	chr6:119134611-119256327	535-1-16	79-2-17	OK	20.0057	14.0754	-0.507233	-1.18593	0.224	0.997756	no
ASF1B	ASF1B	ASF1B	chr19:14230320-14247440	535-1-16	79-2-17	OK	16.3313	20.6311	0.337186	0.899273	0.36865	0.997756	no
ASGR1	ASGR1	ASGR1	chr17:7076750-7082883	535-1-16	79-2-17	OK	1.43802	1.93841	0.430791	0.734616	0.45755	0.997756	no
ASGR2	ASGR2	ASGR2	chr17:7004640-7018130	535-1-16	79-2-17	NOTEST	0	0	0	0	1	1	no
ASH1L	ASH1L	ASH1L	chr1:155305051-155533735	535-1-16	79-2-17	OK	4.20515	4.87556	0.21341	0.554059	0.57505	0.997756	no
ASH2L	ASH2L	ASH2L	chr8:37963010-37997228	535-1-16	79-2-17	OK	19.8244	20.3294	0.0362942	0.0994003	0.9155	0.997756	no
ASIP	ASIP	ASIP	chr20:32848170-32857148	535-1-16	79-2-17	OK	0.376324	0.749733	0.994401	0.775032	0.5468	0.997756	no
ASL	ASL	ASL	chr7:65540775-65558329	535-1-16	79-2-17	OK	8.97751	13.645	0.60399	1.54927	0.1211	0.997756	no
ASMT	ASMT	ASMT	chrY:1660485-1711974	535-1-16	79-2-17	NOTEST	0	0	0	0	1	1	no
ASMTL	ASMTL	ASMTL	chrY:1469423-1522655	535-1-16	79-2-17	NOTEST	0	0	0	0	1	1	no
ASMTL-AS1	ASMTL-AS1	ASMTL-AS1	chrY:1469423-1522655	535-1-16	79-2-17	NOTEST	0	0	0	0	1	1	no
ASNA1	ASNA1	ASNA1	chr19:12848305-12859137	535-1-16	79-2-17	OK	73.0842	76.778	0.0711335	0.198939	0.84185	0.997756	no
ASNS	ASNS	ASNS	chr7:97481428-97501854	535-1-16	79-2-17	OK	40.5391	30.3008	-0.419957	-1.14941	0.24115	0.997756	no
ASNSD1	ASNSD1	ASNSD1	chr2:190526124-190535557	535-1-16	79-2-17	OK	35.4934	24.649	-0.526022	-1.45034	0.14635	0.997756	no
ASPA	ASPA	ASPA	chr17:3377403-3402700	535-1-16	79-2-17	NOTEST	0	0	0	0	1	1	no
ASPDH	ASPDH	ASPDH	chr19:51014856-51017947	535-1-16	79-2-17	OK	0.334009	0.794455	1.25008	1.12984	0.2281	0.997756	no
ASPG	ASPG	ASPG	chr14:104552022-104579046	535-1-16	79-2-17	NOTEST	0.121974	0.40507	1.73159	0	1	1	no
ASPH	ASPH	ASPH	chr8:62200524-62627199	535-1-16	79-2-17	OK	31.2174	21.7866	-0.518906	-1.39221	0.15445	0.997756	no
ASPHD1	ASPHD1	ASPHD1	chr16:29912146-29917377	535-1-16	79-2-17	OK	2.70679	4.34467	0.68266	1.36772	0.17715	0.997756	no
ASPHD2	ASPHD2	ASPHD2	chr22:26825279-26840978	535-1-16	79-2-17	OK	0.763479	0.322702	-1.24238	-1.92169	0.06855	0.997756	no
ASPM	ASPM	ASPM	chr1:197053256-197115824	535-1-16	79-2-17	OK	8.32616	9.26102	0.15352	0.427013	0.65855	0.997756	no
ASPN	ASPN	ASPN	chr9:95059639-95432547	535-1-16	79-2-17	OK	1.7357	1.07051	-0.697217	-0.356147	0.703	0.997756	no
ASPRV1	ASPRV1	ASPRV1	chr2:70187223-70314147	535-1-16	79-2-17	NOTEST	0.547419	0.43631	-0.327294	0	1	1	no
ASPSCR1	ASPSCR1	ASPSCR1	chr17:79935425-79975282	535-1-16	79-2-17	OK	15.1857	20.6121	0.440781	1.17111	0.23545	0.997756	no
ASRGL1	ASRGL1	ASRGL1	chr11:62104773-62160887	535-1-16	79-2-17	OK	16.3938	25.3224	0.627263	1.7227	0.07685	0.997756	no
ASS1	ASS1	ASS1	chr9:133320093-133376661	535-1-16	79-2-17	OK	22.4965	18.6026	-0.274193	-0.736205	0.45855	0.997756	no
ASTE1	ASTE1	ASTE1	chr3:130569368-130745646	535-1-16	79-2-17	OK	8.77717	8.25887	-0.0878103	-0.0525035	0.9567	0.997756	no
ASTL	ASTL	ASTL	chr2:96789588-96804175	535-1-16	79-2-17	NOTEST	0.0657679	0	#NAME?	0	1	1	no
ASTN1	ASTN1	ASTN1	chr1:176830202-177134024	535-1-16	79-2-17	NOTEST	0	0	0	0	1	1	no
ASTN2	ASTN2	ASTN2	chr9:119187503-120177317	535-1-16	79-2-17	OK	52.6607	47.1974	-0.15802	-0.373418	0.6962	0.997756	no
ASUN	ASUN	ASUN	chr12:27058111-27091254	535-1-16	79-2-17	OK	15.6453	12.4768	-0.32648	-0.877062	0.37795	0.997756	no
ASXL1	ASXL1	ASXL1	chr20:30946146-31027122	535-1-16	79-2-17	OK	12.3708	13.9251	0.170751	0.46488	0.6295	0.997756	no
ASXL2	ASXL2	ASXL2	chr2:25962252-26101312	535-1-16	79-2-17	OK	2.34367	3.0791	0.393735	1.00151	0.31335	0.997756	no
ASXL3	ASXL3	ASXL3	chr18:31158540-31327399	535-1-16	79-2-17	NOTEST	0	0.019279	inf	0	1	1	no
ASZ1	ASZ1	ASZ1	chr7:117003275-117067577	535-1-16	79-2-17	NOTEST	0.264997	0.193612	-0.452809	0	1	1	no
ATAD1	ATAD1	ATAD1	chr10:89512874-89577917	535-1-16	79-2-17	OK	27.1935	22.569	-0.268922	-0.749929	0.4448	0.997756	no
ATAD2	ATAD2	ATAD2	chr8:124332090-124408705	535-1-16	79-2-17	OK	27.5332	23.9408	-0.201698	-0.562462	0.5737	0.997756	no
ATAD2B	ATAD2B	ATAD2B	chr2:23971533-24149936	535-1-16	79-2-17	OK	4.21212	3.8979	-0.11185	-0.301534	0.7612	0.997756	no
ATAD3A	ATAD3A	ATAD3A	chr1:1447522-1470067	535-1-16	79-2-17	OK	9.72971	14.4491	0.570507	1.52303	0.1265	0.997756	no
ATAD3B	ATAD3B	ATAD3B	chr1:1407163-1431582	535-1-16	79-2-17	OK	4.35497	7.04924	0.694807	1.66267	0.10135	0.997756	no
ATAD3C	ATAD3C	ATAD3C	chr1:1385068-1405538	535-1-16	79-2-17	OK	1.04315	1.5426	0.56442	1.14669	0.24665	0.997756	no
ATAD5	ATAD5	ATAD5	chr17:29159022-29222295	535-1-16	79-2-17	OK	1.45394	2.23224	0.618524	1.45488	0.14645	0.997756	no
ATAT1	ATAT1	ATAT1	chr6_ssto_hap7:1926891-1946878	535-1-16	79-2-17	OK	17.3408	21.7816	0.328946	0.882066	0.3701	0.997756	no
ATCAY	ATCAY	ATCAY	chr19:3880617-3928080	535-1-16	79-2-17	NOTEST	0.536054	0.534076	-0.00533224	0	1	1	no
ATE1	ATE1	ATE1	chr10:123502624-123687546	535-1-16	79-2-17	OK	6.02421	4.95391	-0.282205	-0.679111	0.49185	0.997756	no
ATF1	ATF1	ATF1	chr12:51157788-51214943	535-1-16	79-2-17	OK	14.4378	12.3294	-0.22775	-0.610387	0.5386	0.997756	no
ATF2	ATF2	ATF2	chr2:175936977-176032934	535-1-16	79-2-17	OK	29.1539	21.2069	-0.459155	-1.28737	0.19515	0.997756	no
M1	M1	M1	chr10:61496747-61513203	535-1-16	79-2-17	OK	0	1.10028	inf	#NAME?	0.0016	0.476313	no
ATF4	ATF4	ATF4	chr22:39916568-39918691	535-1-16	79-2-17	OK	230.13	190.6	-0.271905	-0.741404	0.4352	0.997756	no
ATF5	ATF5	ATF5	chr19:50392913-50437193	535-1-16	79-2-17	OK	27.617	36.0808	0.385675	0.741707	0.44305	0.997756	no
ATF6	ATF6	ATF6	chr1:161736033-161933860	535-1-16	79-2-17	OK	10.0565	8.13142	-0.306544	-0.853384	0.3906	0.997756	no
ATF6B	ATF6B	ATF6B	chr6_mcf_hap5:3462872-3475845	535-1-16	79-2-17	OK	22.1397	30.9975	0.485515	1.34946	0.17355	0.997756	no
ATF7	ATF7	ATF7	chr12:53905842-54020199	535-1-16	79-2-17	OK	20.2141	18.4657	-0.130518	-0.18714	0.84675	0.997756	no
ATF7IP	ATF7IP	ATF7IP	chr12:14518610-14651697	535-1-16	79-2-17	OK	7.92596	9.79986	0.306174	0.829911	0.4022	0.997756	no
ATF7IP2	ATF7IP2	ATF7IP2	chr16:10479911-10577495	535-1-16	79-2-17	NOTEST	0.178071	0.166817	-0.094186	0	1	1	no
ATG10	ATG10	ATG10	chr5:81267843-81551216	535-1-16	79-2-17	OK	3.25861	2.82042	-0.208346	-0.455732	0.6484	0.997756	no
ATG12	ATG12	ATG12	chr5:115163893-115177548	535-1-16	79-2-17	OK	5.97878	5.38617	-0.150592	-0.393931	0.6893	0.997756	no
ATG13	ATG13	ATG13	chr11:46638825-46697568	535-1-16	79-2-17	OK	8.82258	9.77591	0.148031	0.407222	0.67585	0.997756	no
ATG14	ATG14	ATG14	chr14:55833108-55878576	535-1-16	79-2-17	OK	8.79732	9.27548	0.076358	0.207296	0.8327	0.997756	no
ATG16L1	ATG16L1	ATG16L1	chr2:234160216-234204320	535-1-16	79-2-17	OK	14.4036	15.6453	0.119306	0.326631	0.74595	0.997756	no
ATG16L2	ATG16L2	ATG16L2	chr11:72525450-72540680	535-1-16	79-2-17	OK	1.81492	3.29654	0.861051	1.75072	0.0826	0.997756	no
ATG2A	ATG2A	ATG2A	chr11:64662003-64684722	535-1-16	79-2-17	OK	5.13241	6.95745	0.438922	1.18102	0.23675	0.997756	no
ATG2B	ATG2B	ATG2B	chr14:96747594-96829678	535-1-16	79-2-17	OK	6.57292	7.05551	0.102217	0.28544	0.7707	0.997756	no
ATG3	ATG3	ATG3	chr3:112251358-112280485	535-1-16	79-2-17	OK	29.2635	27.5227	-0.0884799	-0.235846	0.814	0.997756	no
ATG4A	ATG4A	ATG4A	chrX:107334898-107397901	535-1-16	79-2-17	OK	6.95232	3.82514	-0.861983	-2.02125	0.0426	0.997756	no
ATG4B	ATG4B	ATG4B	chr2:242577026-242613271	535-1-16	79-2-17	OK	17.8385	23.1776	0.377733	1.04547	0.281	0.997756	no
ATG4C	ATG4C	ATG4C	chr1:63249776-63330941	535-1-16	79-2-17	OK	7.33545	3.65294	-1.00583	-2.44014	0.0144	0.997756	no
ATG4D	ATG4D	ATG4D	chr19:10654646-10676702	535-1-16	79-2-17	OK	9.04858	12.951	0.517304	0.76934	0.43575	0.997756	no
ATG5	ATG5	ATG5	chr6:106632351-106773695	535-1-16	79-2-17	OK	14.6221	12.7136	-0.201775	-0.548908	0.57945	0.997756	no
ATG7	ATG7	ATG7	chr3:11314009-11762220	535-1-16	79-2-17	OK	2.80555	2.54847	-0.138654	-0.123358	0.9049	0.997756	no
ATG9A	ATG9A	ATG9A	chr2:220084101-220094361	535-1-16	79-2-17	OK	12.4523	18.149	0.54348	1.49211	0.12965	0.997756	no
ATG9B	ATG9B	ATG9B	chr7:150688143-150721586	535-1-16	79-2-17	NOTEST	0.0658248	0.0327909	-1.00534	0	1	1	no
ATHL1	ATHL1	ATHL1	chr11:289137-295688	535-1-16	79-2-17	OK	4.15512	6.0498	0.541999	1.34585	0.1764	0.997756	no
ATIC	ATIC	ATIC	chr2:216176678-216214496	535-1-16	79-2-17	OK	48.8316	45.8183	-0.0918899	-0.257308	0.7936	0.997756	no
ATL1	ATL1	ATL1	chr14:50999799-51099784	535-1-16	79-2-17	OK	10.9128	8.89261	-0.295345	-0.773753	0.43195	0.997756	no
ATL2	ATL2	ATL2	chr2:38522028-38604432	535-1-16	79-2-17	OK	25.7794	21.6529	-0.251656	-0.69502	0.4826	0.997756	no
ATL3	ATL3	ATL3	chr11:63396436-63439083	535-1-16	79-2-17	OK	11.6677	13.0091	0.157	0.41248	0.6764	0.997756	no
ATM	ATM	ATM	chr11:108093558-108239826	535-1-16	79-2-17	OK	4.98255	3.26516	-0.609733	-1.67549	0.09795	0.997756	no
ATMIN	ATMIN	ATMIN	chr16:81069457-81080951	535-1-16	79-2-17	OK	16.0812	15.7861	-0.0267205	-0.0746209	0.9385	0.997756	no
ATN1	ATN1	ATN1	chr12:7033625-7051484	535-1-16	79-2-17	OK	32.0619	49.8285	0.63611	1.7692	0.07675	0.997756	no
ATOH1	ATOH1	ATOH1	chr4:94750077-94751142	535-1-16	79-2-17	OK	2.9176	0.7751	-1.91233	-2.72775	0.0186	0.997756	no
ATOH7	ATOH7	ATOH7	chr10:69990351-69991870	535-1-16	79-2-17	OK	1.85765	1.56041	-0.251554	-0.437195	0.6657	0.997756	no
ATOH8	ATOH8	ATOH8	chr2:85980908-86018506	535-1-16	79-2-17	NOTEST	0	0.0168912	inf	0	1	1	no
ATOX1	ATOX1	ATOX1	chr5:151122382-151138210	535-1-16	79-2-17	OK	151.943	138.13	-0.137505	-0.3735	0.70315	0.997756	no
ATP10A	ATP10A	ATP10A	chr15:25923859-26108349	535-1-16	79-2-17	OK	0.686618	1.25416	0.869138	1.75884	0.08035	0.997756	no
ATP10B	ATP10B	ATP10B	chr5:159990126-160279219	535-1-16	79-2-17	NOTEST	0	0	0	0	1	1	no
ATP10D	ATP10D	ATP10D	chr4:47487409-47595503	535-1-16	79-2-17	OK	1.19063	0.775766	-0.618034	-1.32037	0.1832	0.997756	no
ATP11A	ATP11A	ATP11A	chr13:113344642-113541482	535-1-16	79-2-17	OK	21.8146	25.9767	0.251923	0.694002	0.47625	0.997756	no
ATP11B	ATP11B	ATP11B	chr3:182511290-182639421	535-1-16	79-2-17	OK	39.268	32.6112	-0.267988	-0.736221	0.46055	0.997756	no
ATP11C	ATP11C	ATP11C	chrX:138808504-138914447	535-1-16	79-2-17	OK	5.27579	4.57421	-0.205864	-0.547252	0.576	0.997756	no
ATP12A	ATP12A	ATP12A	chr13:25254548-25285923	535-1-16	79-2-17	NOTEST	0.0204311	0.0407739	0.996879	0	1	1	no
ATP13A1	ATP13A1	ATP13A1	chr19:19756009-19774503	535-1-16	79-2-17	OK	9.25759	12.807	0.468224	1.27361	0.19725	0.997756	no
ATP13A2	ATP13A2	ATP13A2	chr1:17312452-17338423	535-1-16	79-2-17	OK	12.6477	12.9322	0.0320942	0.0882623	0.9287	0.997756	no
ATP13A3	ATP13A3	ATP13A3	chr3:194123402-194188968	535-1-16	79-2-17	OK	22.203	21.5375	-0.0439055	-0.121993	0.89985	0.997756	no
ATP13A4	ATP13A4	ATP13A4	chr3:193119865-193272696	535-1-16	79-2-17	NOTEST	0	0	0	0	1	1	no
ATP13A5	ATP13A5	ATP13A5	chr3:192992830-193096514	535-1-16	79-2-17	NOTEST	0	0	0	0	1	1	no
ATP1A1	ATP1A1	ATP1A1	chr1:116915794-116961244	535-1-16	79-2-17	OK	97.6965	94.6034	-0.0464155	-0.119333	0.89845	0.997756	no
ATP1A1OS	ATP1A1OS	ATP1A1OS	chr1:116915794-116961244	535-1-16	79-2-17	OK	76.1522	70.4823	-0.111623	-0.0825309	0.9456	0.997756	no
ATP1A2	ATP1A2	ATP1A2	chr1:160085519-160113374	535-1-16	79-2-17	NOTEST	0.178069	0.145569	-0.290733	0	1	1	no
ATP1A3	ATP1A3	ATP1A3	chr19:42470733-42498428	535-1-16	79-2-17	NOTEST	0.0440987	0.0878754	0.994722	0	1	1	no
ATP1A4	ATP1A4	ATP1A4	chr1:160121351-160156767	535-1-16	79-2-17	NOTEST	0.313917	0.0524637	-2.58099	0	1	1	no
ATP1B1	ATP1B1	ATP1B1	chr1:169075946-169337186	535-1-16	79-2-17	OK	28.2037	23.7088	-0.250465	-0.592276	0.5431	0.997756	no
ATP1B2	ATP1B2	ATP1B2	chr17:7554253-7561089	535-1-16	79-2-17	NOTEST	0.183963	0.274923	0.579618	0	1	1	no
ATP1B3	ATP1B3	ATP1B3	chr3:141595469-141645382	535-1-16	79-2-17	OK	39.6212	35.8116	-0.145846	-0.405368	0.68325	0.997756	no
ATP1B4	ATP1B4	ATP1B4	chrX:119495939-119517104	535-1-16	79-2-17	NOTEST	0.126248	0.146758	0.217175	0	1	1	no
ATP2A1	ATP2A1	ATP2A1	chr16:28889808-28936532	535-1-16	79-2-17	OK	0.502862	0.740496	0.55833	0.264383	0.51725	0.997756	no
ATP2A2	ATP2A2	ATP2A2	chr12:110719031-110788897	535-1-16	79-2-17	OK	19.8611	29.0531	0.548749	1.44291	0.1363	0.997756	no
ATP2A3	ATP2A3	ATP2A3	chr17:3827162-3867758	535-1-16	79-2-17	OK	4.82857	5.88249	0.284833	0.741121	0.4481	0.997756	no
ATP2B1	ATP2B1	ATP2B1	chr12:89981825-90049844	535-1-16	79-2-17	OK	17.0954	13.175	-0.375806	-1.0501	0.29255	0.997756	no
ATP2B2	ATP2B2	ATP2B2	chr3:10365706-10547268	535-1-16	79-2-17	NOTEST	0.0166875	0.00553892	-1.5911	0	1	1	no
ATP2B3	ATP2B3	ATP2B3	chrX:152801579-152848387	535-1-16	79-2-17	NOTEST	0	0.00768534	inf	0	1	1	no
ATP2B4	ATP2B4	ATP2B4	chr1:203595914-203713209	535-1-16	79-2-17	NOTEST	0.177006	0.263134	0.571995	0	1	1	no
ATP2C1	ATP2C1	ATP2C1	chr3:130569368-130745646	535-1-16	79-2-17	OK	92.9268	67.7803	-0.455228	-1.14	0.24915	0.997756	no
ATP2C2	ATP2C2	ATP2C2	chr16:84402132-84497793	535-1-16	79-2-17	OK	1.46981	2.64339	0.846757	1.81465	0.0662	0.997756	no
ATP4A	ATP4A	ATP4A	chr19:36041094-36054560	535-1-16	79-2-17	NOTEST	0	0	0	0	1	1	no
ATP4B	ATP4B	ATP4B	chr13:114303121-114312513	535-1-16	79-2-17	NOTEST	0	0	0	0	1	1	no
ATP5A1	ATP5A1	ATP5A1	chr18:43664109-43684199	535-1-16	79-2-17	OK	334.364	297.827	-0.166946	-0.437007	0.65735	0.997756	no
ATP5B	ATP5B	ATP5B	chr12:57031958-57039852	535-1-16	79-2-17	OK	544.525	525.096	-0.0524166	-0.13152	0.89125	0.997756	no
ATP5C1	ATP5C1	ATP5C1	chr10:7830092-7849762	535-1-16	79-2-17	OK	283.321	210.549	-0.428278	-1.16992	0.2368	0.997756	no
ATP5D	ATP5D	ATP5D	chr19:1241748-1244824	535-1-16	79-2-17	OK	141.982	164.887	0.215774	0.593565	0.54245	0.997756	no
ATP5E	ATP5E	ATP5E	chr20:57603732-57617901	535-1-16	79-2-17	OK	1705.04	1117.35	-0.609726	-1.30551	0.1803	0.997756	no
ATP5EP2	ATP5EP2	ATP5EP2	chr13:28519342-28519710	535-1-16	79-2-17	NOTEST	0	0	0	0	1	1	no
ATP5F1	ATP5F1	ATP5F1	chr1:111982511-112004525	535-1-16	79-2-17	OK	74.2025	52.8337	-0.490009	-1.26321	0.1968	0.997756	no
ATP5G1	ATP5G1	ATP5G1	chr17:46970147-46973232	535-1-16	79-2-17	OK	343.843	301.603	-0.189098	-0.527372	0.58825	0.997756	no
ATP5G2	ATP5G2	ATP5G2	chr12:54058943-54070512	535-1-16	79-2-17	OK	456.784	419.438	-0.123054	-0.335558	0.7323	0.997756	no
ATP5G3	ATP5G3	ATP5G3	chr2:176040985-176046490	535-1-16	79-2-17	OK	115.201	91.8567	-0.326702	-0.889094	0.36755	0.997756	no
ATP5H	ATP5H	ATP5H	chr17:73034954-73043074	535-1-16	79-2-17	OK	446.986	311.564	-0.520702	-1.44786	0.14375	0.997756	no
ATP5I	ATP5I	ATP5I	chr4:666224-668127	535-1-16	79-2-17	OK	978.743	783.205	-0.32154	-0.896659	0.3634	0.997756	no
ATP5J	ATP5J	ATP5J	chr21:27096790-27144771	535-1-16	79-2-17	OK	244.527	167.085	-0.549414	-1.13588	0.2515	0.997756	no
ATP5J2	ATP5J2	ATP5J2	chr7:99006600-99063824	535-1-16	79-2-17	OK	496.557	407.705	-0.284435	-0.578273	0.553	0.997756	no
ATP5J2-PTCD1	ATP5J2-PTCD1	ATP5J2-PTCD1	chr7:99006600-99063824	535-1-16	79-2-17	OK	4.84586	2.67501	-0.857206	-0.672407	0.49495	0.997756	no
ATP5L	ATP5L	ATP5L	chr11:118230295-118289530	535-1-16	79-2-17	OK	222.041	159.155	-0.480394	-1.03693	0.29005	0.997756	no
ATP5L2	ATP5L2	ATP5L2	chr22:43013845-43045405	535-1-16	79-2-17	NOTEST	0.12052	0.480132	1.99416	0	1	1	no
ATP5O	ATP5O	ATP5O	chr21:35275756-35288158	535-1-16	79-2-17	OK	338.875	222.369	-0.607794	-1.69275	0.08885	0.997756	no
ATP5S	ATP5S	ATP5S	chr14:50779046-50792946	535-1-16	79-2-17	OK	12.34	11.9845	-0.0421728	-0.107608	0.9083	0.997756	no
ATP5SL	ATP5SL	ATP5SL	chr19:41937222-41945843	535-1-16	79-2-17	OK	27.9182	26.9531	-0.0507544	-0.138304	0.88785	0.997756	no
ATP6AP1	ATP6AP1	ATP6AP1	chrX:153656977-153664862	535-1-16	79-2-17	OK	48.5594	58.7856	0.275712	0.772623	0.43455	0.997756	no
ATP6AP1L	ATP6AP1L	ATP6AP1L	chr5:81601165-81614147	535-1-16	79-2-17	OK	6.07894	3.77949	-0.685628	-1.23739	0.22385	0.997756	no
ATP6AP2	ATP6AP2	ATP6AP2	chrX:40440215-40465888	535-1-16	79-2-17	OK	89.2705	75.2168	-0.247127	-0.689754	0.48655	0.997756	no
ATP6V0A1	ATP6V0A1	ATP6V0A1	chr17:40610861-40674597	535-1-16	79-2-17	OK	9.89697	10.9398	0.144521	0.392341	0.67825	0.997756	no
ATP6V0A2	ATP6V0A2	ATP6V0A2	chr12:124196864-124246301	535-1-16	79-2-17	OK	3.24766	3.25077	0.00138342	0.00356622	0.99595	0.998692	no
ATP6V0A4	ATP6V0A4	ATP6V0A4	chr7:138391038-138490769	535-1-16	79-2-17	NOTEST	0	0	0	0	1	1	no
ATP6V0B	ATP6V0B	ATP6V0B	chr1:44440601-44443972	535-1-16	79-2-17	OK	208.567	179.232	-0.218685	-0.604425	0.53455	0.997756	no
ATP6V0C	ATP6V0C	ATP6V0C	chr16:2563726-2570224	535-1-16	79-2-17	OK	78.1642	101.475	0.376538	1.04955	0.28255	0.997756	no
ATP6V0CP3	ATP6V0CP3	ATP6V0CP3	chr6:42695313-42695932	535-1-16	79-2-17	NOTEST	0.172391	0.228969	0.409463	0	1	1	no
ATP6V0D1	ATP6V0D1	ATP6V0D1	chr16:67471916-67515089	535-1-16	79-2-17	OK	17.4018	22.1392	0.347368	0.932793	0.3462	0.997756	no
ATP6V0D2	ATP6V0D2	ATP6V0D2	chr8:87111138-87166454	535-1-16	79-2-17	OK	0.331962	0.617364	0.895104	1.22512	0.2303	0.997756	no
ATP6V0E1	ATP6V0E1	ATP6V0E1	chr5:172410762-172461900	535-1-16	79-2-17	OK	283.475	202.318	-0.486599	-1.35267	0.16665	0.997756	no
ATP6V0E2	ATP6V0E2	ATP6V0E2	chr7:149564782-149577787	535-1-16	79-2-17	OK	48.2586	57.0742	0.242052	0.669097	0.49245	0.997756	no
ATP6V1A	ATP6V1A	ATP6V1A	chr3:113465865-113530905	535-1-16	79-2-17	OK	28.7523	22.2332	-0.370963	-1.03946	0.29445	0.997756	no
ATP6V1B1	ATP6V1B1	ATP6V1B1	chr2:71162997-71192561	535-1-16	79-2-17	OK	1.20148	2.53161	1.07525	1.97535	0.05695	0.997756	no
ATP6V1B2	ATP6V1B2	ATP6V1B2	chr8:20054703-20079207	535-1-16	79-2-17	OK	17.9808	16.249	-0.146107	-0.39925	0.68875	0.997756	no
ATP6V1C1	ATP6V1C1	ATP6V1C1	chr8:104033247-104085285	535-1-16	79-2-17	OK	14.9797	12.5392	-0.256568	-0.716563	0.4697	0.997756	no
ATP6V1C2	ATP6V1C2	ATP6V1C2	chr2:10861774-10952960	535-1-16	79-2-17	OK	0.694877	0.725276	0.0617713	0.0157852	0.90905	0.997756	no
ATP6V1D	ATP6V1D	ATP6V1D	chr14:67804580-67826720	535-1-16	79-2-17	OK	44.64	32.5099	-0.457458	-1.26167	0.20945	0.997756	no
ATP6V1E1	ATP6V1E1	ATP6V1E1	chr22:18074902-18111588	535-1-16	79-2-17	OK	138.541	103.207	-0.424768	-1.18062	0.225	0.997756	no
ATP6V1E2	ATP6V1E2	ATP6V1E2	chr2:46738985-46747096	535-1-16	79-2-17	OK	2.0654	1.31802	-0.64805	-1.20183	0.2285	0.997756	no
ATP6V1F	ATP6V1F	ATP6V1F	chr7:128502856-128505903	535-1-16	79-2-17	OK	207.195	178.668	-0.213712	-0.599213	0.53845	0.997756	no
ATP6V1G1	ATP6V1G1	ATP6V1G1	chr9:117349993-117361152	535-1-16	79-2-17	OK	285.384	219.973	-0.375576	-1.01755	0.30645	0.997756	no
ATP6V1G2	ATP6V1G2	ATP6V1G2	chr6_ssto_hap7:2827543-2845430	535-1-16	79-2-17	OK	4.99185	5.42321	0.119573	0.0519633	0.9434	0.997756	no
ATP6V1G2-DDX39B	ATP6V1G2-DDX39B	ATP6V1G2-DDX39B	chr6_ssto_hap7:2827543-2845430	535-1-16	79-2-17	OK	8.33368	9.81256	0.235676	0.165578	0.8674	0.997756	no
ATP6V1G3	ATP6V1G3	ATP6V1G3	chr1:198492351-198510075	535-1-16	79-2-17	NOTEST	0	0	0	0	1	1	no
ATP6V1H	ATP6V1H	ATP6V1H	chr8:54628114-54755850	535-1-16	79-2-17	OK	22.4352	22.6906	0.0163303	0.0441306	0.96605	0.997756	no
ATP7A	ATP7A	ATP7A	chrX:77166193-77305892	535-1-16	79-2-17	OK	3.64871	2.48122	-0.556338	-1.44918	0.13705	0.997756	no
ATP7B	ATP7B	ATP7B	chr13:52506805-52585630	535-1-16	79-2-17	OK	3.20619	3.02232	-0.0852047	-0.219174	0.8256	0.997756	no
ATP8A1	ATP8A1	ATP8A1	chr4:42410391-42659122	535-1-16	79-2-17	OK	37.1138	24.2335	-0.614953	-1.67876	0.08485	0.997756	no
ATP8A2	ATP8A2	ATP8A2	chr13:25946208-26595420	535-1-16	79-2-17	OK	0.494451	0.746404	0.59413	1.0998	0.2666	0.997756	no
ATP8B1	ATP8B1	ATP8B1	chr18:55297533-55470327	535-1-16	79-2-17	OK	23.7721	27.1692	0.192702	0.528009	0.595	0.997756	no
ATP8B2	ATP8B2	ATP8B2	chr1:154298035-154323780	535-1-16	79-2-17	OK	2.4944	2.08791	-0.256634	-0.610735	0.53315	0.997756	no
ATP8B3	ATP8B3	ATP8B3	chr19:1782073-1812270	535-1-16	79-2-17	NOTEST	0.0906312	0.0782484	-0.211946	0	1	1	no
ATP8B4	ATP8B4	ATP8B4	chr15:50150434-50411419	535-1-16	79-2-17	NOTEST	0.0394417	0.0785926	0.99467	0	1	1	no
ATP8B5P	ATP8B5P	ATP8B5P	chr9:35406751-35483026	535-1-16	79-2-17	NOTEST	0.145904	0.181823	0.317519	0	1	1	no
ATP9A	ATP9A	ATP9A	chr20:50213313-50384908	535-1-16	79-2-17	OK	18.2153	17.1146	-0.0899245	-0.251777	0.79525	0.997756	no
ATP9B	ATP9B	ATP9B	chr18:76829396-77138282	535-1-16	79-2-17	OK	3.1875	4.28034	0.425298	1.05345	0.28735	0.997756	no
ATPAF1	ATPAF1	ATPAF1	chr1:47100710-47134099	535-1-16	79-2-17	OK	71.7734	51.3812	-0.48221	-1.35058	0.1711	0.997756	no
ATPAF1-AS1	ATPAF1-AS1	ATPAF1-AS1	chr1:47137496-47139256	535-1-16	79-2-17	NOTEST	0.109474	0.145412	0.40956	0	1	1	no
ATPAF2	ATPAF2	ATPAF2	chr17:17921333-17942480	535-1-16	79-2-17	OK	15.3509	17.4886	0.188088	0.488249	0.62185	0.997756	no
ATPBD4	ATPBD4	ATPBD4	chr15:35663169-36151202	535-1-16	79-2-17	OK	6.23197	6.18103	-0.0118402	-0.0281795	0.97735	0.998102	no
ATPIF1	ATPIF1	ATPIF1	chr1:28562601-28564616	535-1-16	79-2-17	OK	497.456	388.548	-0.356477	-0.926547	0.33785	0.997756	no
ATR	ATR	ATR	chr3:142168076-142297668	535-1-16	79-2-17	OK	9.39928	8.33998	-0.172505	-0.481285	0.6241	0.997756	no
ATRIP	ATRIP	ATRIP	chr3:48488217-48507054	535-1-16	79-2-17	OK	5.95856	7.5216	0.336075	0.833479	0.3957	0.997756	no
ATRN	ATRN	ATRN	chr20:3451664-3631769	535-1-16	79-2-17	OK	6.44441	5.78422	-0.155927	-0.389437	0.69025	0.997756	no
ATRNL1	ATRNL1	ATRNL1	chr10:116853123-117708496	535-1-16	79-2-17	OK	0.759502	0.201788	-1.91221	-3.50787	0.00235	0.585107	no
ATRX	ATRX	ATRX	chrX:76760355-77041719	535-1-16	79-2-17	OK	12.6835	10.9941	-0.206226	-0.575878	0.5506	0.997756	no
ATXN1	ATXN1	ATXN1	chr6:16299342-16761721	535-1-16	79-2-17	OK	2.33595	1.3628	-0.777435	-1.9531	0.04805	0.997756	no
ATXN10	ATXN10	ATXN10	chr22:46067677-46241187	535-1-16	79-2-17	OK	66.7129	56.5024	-0.239654	-0.663246	0.49515	0.997756	no
ATXN1L	ATXN1L	ATXN1L	chr16:71879898-71919174	535-1-16	79-2-17	OK	2.68273	3.29589	0.296966	0.662698	0.4806	0.997756	no
ATXN2	ATXN2	ATXN2	chr12:111890017-112037480	535-1-16	79-2-17	OK	12.5244	13.5884	0.117636	0.323448	0.7491	0.997756	no
ATXN2L	ATXN2L	ATXN2L	chr16:28834413-28848558	535-1-16	79-2-17	OK	17.601	25.6224	0.541754	1.49021	0.13035	0.997756	no
ATXN3	ATXN3	ATXN3	chr14:92524895-92572965	535-1-16	79-2-17	OK	8.3946	6.20314	-0.436464	-1.1927	0.2195	0.997756	no
ATXN3L	ATXN3L	ATXN3L	chrX:13328770-13338518	535-1-16	79-2-17	NOTEST	0	0	0	0	1	1	no
ATXN7	ATXN7	ATXN7	chr3:63850232-63989136	535-1-16	79-2-17	OK	4.38371	4.5782	0.0626261	0.165915	0.86635	0.997756	no
ATXN7L1	ATXN7L1	ATXN7L1	chr7:105245220-105517031	535-1-16	79-2-17	OK	2.28392	1.74612	-0.38736	-0.675126	0.4851	0.997756	no
ATXN7L2	ATXN7L2	ATXN7L2	chr1:110026560-110035420	535-1-16	79-2-17	OK	0.990405	1.75419	0.824715	1.51157	0.1351	0.997756	no
ATXN7L3	ATXN7L3	ATXN7L3	chr17:42269172-42275529	535-1-16	79-2-17	OK	26.7796	30.9468	0.208655	0.584698	0.54825	0.997756	no
ATXN7L3B	ATXN7L3B	ATXN7L3B	chr12:74931550-74935232	535-1-16	79-2-17	OK	68.1917	63.5643	-0.10138	-0.280665	0.7774	0.997756	no
ATXN8OS	ATXN8OS	ATXN8OS	chr13:70274724-70713885	535-1-16	79-2-17	NOTEST	0.283289	0.150523	-0.912287	0	1	1	no
AUH	AUH	AUH	chr9:93976096-94124206	535-1-16	79-2-17	OK	72.8409	51.2761	-0.506462	-1.41629	0.159	0.997756	no
AUP1	AUP1	AUP1	chr2:74753774-74784678	535-1-16	79-2-17	OK	58.9126	62.7696	0.0914895	0.186506	0.8526	0.997756	no
AURKA	AURKA	AURKA	chr20:54944444-54967351	535-1-16	79-2-17	OK	12.988	15.3912	0.244928	0.662788	0.50585	0.997756	no
AURKAIP1	AURKAIP1	AURKAIP1	chr1:1309109-1310818	535-1-16	79-2-17	OK	128.073	146.07	0.189695	0.525987	0.58815	0.997756	no
AURKAPS1	AURKAPS1	AURKAPS1	chr1:220321609-220445843	535-1-16	79-2-17	OK	1.23971	1.00239	-0.306562	-0.122117	0.47705	0.997756	no
AURKB	AURKB	AURKB	chr17:8108048-8113883	535-1-16	79-2-17	OK	5.14907	6.97834	0.438572	0.935191	0.35845	0.997756	no
AURKC	AURKC	AURKC	chr19:57742376-57746916	535-1-16	79-2-17	NOTEST	0.23675	0.421319	0.831549	0	1	1	no
AUTS2	AUTS2	AUTS2	chr7:69063904-70257885	535-1-16	79-2-17	OK	4.9639	4.81282	-0.044591	-0.117739	0.90305	0.997756	no
AVEN	AVEN	AVEN	chr15:34158427-34357287	535-1-16	79-2-17	OK	5.5768	5.71782	0.0360273	0.0795605	0.93535	0.997756	no
AVIL	AVIL	AVIL	chr12:58176527-58209852	535-1-16	79-2-17	OK	0.696027	0.616395	-0.175288	-0.0957687	0.9247	0.997756	no
AVL9	AVL9	AVL9	chr7:32535175-32758780	535-1-16	79-2-17	OK	10.9075	13.8893	0.348661	0.85343	0.37915	0.997756	no
AVP	AVP	AVP	chr20:3063201-3065370	535-1-16	79-2-17	NOTEST	0	0	0	0	1	1	no
AVPI1	AVPI1	AVPI1	chr10:99437180-99447015	535-1-16	79-2-17	OK	1.99534	2.12844	0.0931615	0.166319	0.8636	0.997756	no
AVPR1A	AVPR1A	AVPR1A	chr12:63540215-63546590	535-1-16	79-2-17	NOTEST	0	0.0362917	inf	0	1	1	no
AVPR1B	AVPR1B	AVPR1B	chr1:206224282-206231482	535-1-16	79-2-17	NOTEST	0.0458064	0	#NAME?	0	1	1	no
AVPR2	AVPR2	AVPR2	chrX:153167984-153172620	535-1-16	79-2-17	NOTEST	0	0	0	0	1	1	no
AWAT1	AWAT1	AWAT1	chrX:69454504-69460511	535-1-16	79-2-17	NOTEST	0	0	0	0	1	1	no
AWAT2	AWAT2	AWAT2	chrX:69260391-69269788	535-1-16	79-2-17	NOTEST	0	0	0	0	1	1	no
AXDND1	AXDND1	AXDND1	chr1:179334854-179545084	535-1-16	79-2-17	NOTEST	0	0.0277948	inf	0	1	1	no
AXIN1	AXIN1	AXIN1	chr16:337439-402676	535-1-16	79-2-17	OK	15.1356	19.7712	0.385455	1.07498	0.27795	0.997756	no
AXIN2	AXIN2	AXIN2	chr17:63524682-63557740	535-1-16	79-2-17	OK	2.60765	3.29795	0.338817	0.811187	0.4187	0.997756	no
AXL	AXL	AXL	chr19:41725107-41767671	535-1-16	79-2-17	NOTEST	0.526891	0.4348	-0.277151	0	1	1	no
AZGP1	AZGP1	AZGP1	chr7:99564349-99573735	535-1-16	79-2-17	OK	1.21833	0.988993	-0.300869	-0.441859	0.66145	0.997756	no
AZGP1P1	AZGP1P1	AZGP1P1	chr7:99578384-99581860	535-1-16	79-2-17	NOTEST	0.0734888	0.146426	0.994578	0	1	1	no
AZI1	AZI1	AZI1	chr17:79163392-79196751	535-1-16	79-2-17	OK	5.87693	9.83567	0.742961	1.96055	0.0481	0.997756	no
AZI2	AZI2	AZI2	chr3:28363844-28390618	535-1-16	79-2-17	OK	16.8092	12.3056	-0.44993	-1.08729	0.2611	0.997756	no
AZIN1	AZIN1	AZIN1	chr8:103838535-103876397	535-1-16	79-2-17	OK	58.1743	45.5078	-0.354268	-0.975548	0.31805	0.997756	no
AZU1	AZU1	AZU1	chr19:827830-832017	535-1-16	79-2-17	OK	1.41832	1.41296	-0.00546521	-0.00762887	0.95015	0.997756	no
B2M	B2M	B2M	chr15:45003684-45010357	535-1-16	79-2-17	OK	360.591	270.161	-0.416542	-1.14689	0.2484	0.997756	no
B3GALNT1	B3GALNT1	B3GALNT1	chr3:160801670-160823160	535-1-16	79-2-17	OK	15.6726	10.1994	-0.619757	-1.67389	0.0894	0.997756	no
B3GALNT2	B3GALNT2	B3GALNT2	chr1:235530727-235667781	535-1-16	79-2-17	OK	12.8888	12.3491	-0.0617018	-0.140148	0.88375	0.997756	no
B3GALT1	B3GALT1	B3GALT1	chr2:168675181-168727366	535-1-16	79-2-17	OK	0.475877	0.753715	0.663428	0.965526	0.341	0.997756	no
B3GALT2	B3GALT2	B3GALT2	chr1:193091087-193223942	535-1-16	79-2-17	NOTEST	0.279645	0.114302	-1.29074	0	1	1	no
B3GALT4	B3GALT4	B3GALT4	chr6_qbl_hap6:4477155-4478841	535-1-16	79-2-17	OK	2.47303	3.18847	0.366585	0.733459	0.45645	0.997756	no
B3GALT5	B3GALT5	B3GALT5	chr21:41029253-41034815	535-1-16	79-2-17	NOTEST	0	0	0	0	1	1	no
B3GALT6	B3GALT6	B3GALT6	chr1:1167628-1170420	535-1-16	79-2-17	OK	24.5929	28.1656	0.195691	0.545404	0.58365	0.997756	no
B3GALTL	B3GALTL	B3GALTL	chr13:31774111-31906411	535-1-16	79-2-17	OK	1.1126	1.21577	0.12793	0.259963	0.79435	0.997756	no
B3GAT1	B3GAT1	B3GAT1	chr11:134248397-134281812	535-1-16	79-2-17	NOTEST	0.476659	0.37416	-0.349301	0	1	1	no
B3GAT2	B3GAT2	B3GAT2	chr6:71377478-71666788	535-1-16	79-2-17	OK	3.21605	1.44253	-1.15668	-0.718122	0.4514	0.997756	no
B3GAT3	B3GAT3	B3GAT3	chr11:62382767-62389647	535-1-16	79-2-17	OK	39.1051	39.8229	0.0262424	0.0721148	0.9405	0.997756	no
B3GNT1	B3GNT1	B3GNT1	chr11:66112842-66115161	535-1-16	79-2-17	OK	12.0586	12.1801	0.0144678	0.0373947	0.9709	0.997756	no
B3GNT2	B3GNT2	B3GNT2	chr2:62423261-62451866	535-1-16	79-2-17	OK	2.68448	2.96545	0.14361	0.31723	0.7448	0.997756	no
B3GNT3	B3GNT3	B3GNT3	chr19:17905918-17924385	535-1-16	79-2-17	NOTEST	0.142915	0.0569543	-1.32728	0	1	1	no
B3GNT4	B3GNT4	B3GNT4	chr12:122688227-122692084	535-1-16	79-2-17	NOTEST	0.442128	0.440478	-0.00539437	0	1	1	no
B3GNT5	B3GNT5	B3GNT5	chr3:182895830-183145855	535-1-16	79-2-17	OK	24.6535	23.1298	-0.0920397	-0.24999	0.79255	0.997756	no
FOSB	FOSB	FOSB	chr19:45971252-45978437	535-1-16	79-2-17	OK	0.664594	17.1273	4.68768	9.82411	5e-05	0.034235	yes
B3GNT7	B3GNT7	B3GNT7	chr2:232260334-232265875	535-1-16	79-2-17	NOTEST	0.504655	0.391059	-0.367912	0	1	1	no
B3GNT8	B3GNT8	B3GNT8	chr19:41931263-41934635	535-1-16	79-2-17	NOTEST	0.0860807	0.114347	0.409662	0	1	1	no
B3GNT9	B3GNT9	B3GNT9	chr16:67143914-67184902	535-1-16	79-2-17	OK	2.99044	3.18945	0.0929485	0.119779	0.8989	0.997756	no
B3GNTL1	B3GNTL1	B3GNTL1	chr17:80901666-81009686	535-1-16	79-2-17	OK	4.44756	5.05814	0.185594	0.392796	0.70005	0.997756	no
B4GALNT1	B4GALNT1	B4GALNT1	chr12:58013692-58026985	535-1-16	79-2-17	OK	0.999636	1.1066	0.146654	0.225075	0.81315	0.997756	no
B4GALNT2	B4GALNT2	B4GALNT2	chr17:47209821-47247351	535-1-16	79-2-17	NOTEST	0.0448116	0	#NAME?	0	1	1	no
B4GALNT3	B4GALNT3	B4GALNT3	chr12:569542-671058	535-1-16	79-2-17	OK	1.40126	1.4921	0.0906255	0.185648	0.85825	0.997756	no
B4GALNT4	B4GALNT4	B4GALNT4	chr11:369794-382117	535-1-16	79-2-17	OK	19.2113	24.0062	0.321452	0.896218	0.372	0.997756	no
B4GALT1	B4GALT1	B4GALT1	chr9:33110638-33167356	535-1-16	79-2-17	OK	19.5928	20.3697	0.0561003	0.156867	0.8739	0.997756	no
B4GALT2	B4GALT2	B4GALT2	chr1:44444873-44456843	535-1-16	79-2-17	OK	62.8996	66.0622	0.0707745	0.197847	0.83935	0.997756	no
B4GALT3	B4GALT3	B4GALT3	chr1:161141099-161147758	535-1-16	79-2-17	OK	22.0497	24.6422	0.160369	0.44497	0.6516	0.997756	no
B4GALT4	B4GALT4	B4GALT4	chr3:118930588-118959752	535-1-16	79-2-17	OK	22.7053	19.0982	-0.24959	-0.68576	0.48505	0.997756	no
B4GALT5	B4GALT5	B4GALT5	chr20:48249482-48330421	535-1-16	79-2-17	OK	24.0515	25.1038	0.0617804	0.173193	0.8615	0.997756	no
B4GALT6	B4GALT6	B4GALT6	chr18:29202208-29264686	535-1-16	79-2-17	NOTEST	0.42139	0.310989	-0.438293	0	1	1	no
B4GALT7	B4GALT7	B4GALT7	chr5:177027118-177037346	535-1-16	79-2-17	OK	13.7788	16.4542	0.256005	0.6704	0.50875	0.997756	no
B7H6	B7H6	B7H6	chr11:17373308-17398868	535-1-16	79-2-17	NOTEST	0.081533	0.0851007	0.0617869	0	1	1	no
B9D1	B9D1	B9D1	chr17:19240866-19290532	535-1-16	79-2-17	OK	32.1016	26.3493	-0.284878	-0.594779	0.546	0.997756	no
B9D2	B9D2	B9D2	chr19:41860321-41889987	535-1-16	79-2-17	OK	5.20659	6.28202	0.270891	0.438624	0.6508	0.997756	no
BAALC	BAALC	BAALC	chr8:104145190-104242533	535-1-16	79-2-17	NOTEST	0	0.0192721	inf	0	1	1	no
BAAT	BAAT	BAAT	chr9:104122698-104147287	535-1-16	79-2-17	NOTEST	0.263648	0.24808	-0.0878053	0	1	1	no
BABAM1	BABAM1	BABAM1	chr19:17378231-17390162	535-1-16	79-2-17	OK	52.6087	58.0625	0.142307	0.394217	0.68045	0.997756	no
BACE1	BACE1	BACE1	chr11:117103403-117186972	535-1-16	79-2-17	OK	2.83389	2.70296	-0.0682392	-0.121142	0.8999	0.997756	no
BACE1-AS	BACE1-AS	BACE1-AS	chr11:117103403-117186972	535-1-16	79-2-17	OK	1.57395	2.57308	0.709108	0.351251	0.3675	0.997756	no
BACE2	BACE2	BACE2	chr21:42539727-42648524	535-1-16	79-2-17	OK	10.8566	9.24569	-0.231722	-0.592027	0.5457	0.997756	no
BACH1	BACH1	BACH1	chr21:30671219-30734217	535-1-16	79-2-17	OK	9.89065	9.99313	0.0148705	0.0403979	0.96675	0.997756	no
BACH2	BACH2	BACH2	chr6:90636246-91006627	535-1-16	79-2-17	NOTEST	0.0565667	0.0322024	-0.812786	0	1	1	no
BAD	BAD	BAD	chr11:64037299-64056972	535-1-16	79-2-17	OK	140.002	141.13	0.0115811	0.0275746	0.97645	0.998023	no
BAG1	BAG1	BAG1	chr9:33252469-33264759	535-1-16	79-2-17	OK	13.7286	14.6419	0.0929132	0.252861	0.7968	0.997756	no
BAG2	BAG2	BAG2	chr6:57037103-57050012	535-1-16	79-2-17	OK	27.1526	14.4172	-0.913294	-2.4543	0.01535	0.997756	no
BAG3	BAG3	BAG3	chr10:121410881-121437329	535-1-16	79-2-17	OK	5.29064	7.59352	0.521327	1.28954	0.19895	0.997756	no
BAG4	BAG4	BAG4	chr8:38020838-38070819	535-1-16	79-2-17	OK	7.45178	6.02625	-0.306325	-0.522974	0.59585	0.997756	no
BAG5	BAG5	BAG5	chr14:104022880-104029151	535-1-16	79-2-17	OK	12.0139	14.2933	0.250633	0.690032	0.47925	0.997756	no
BAG6	BAG6	BAG6	chr6_ssto_hap7:2937601-2956785	535-1-16	79-2-17	OK	27.4751	40.8428	0.571955	1.56596	0.1149	0.997756	no
BAGE	BAGE,BAGE5	BAGE,BAGE5	chr21:11020841-11098937	535-1-16	79-2-17	NOTEST	0.192075	0.318917	0.731508	0	1	1	no
BAGE2	BAGE2	BAGE2	chr21:11020841-11098937	535-1-16	79-2-17	NOTEST	0	0.0282992	inf	0	1	1	no
BAGE4	BAGE4	BAGE4	chr21:11020841-11098937	535-1-16	79-2-17	NOTEST	0	0	0	0	1	1	no
BAGE5	BAGE5	BAGE5	chr21:11020841-11098937	535-1-16	79-2-17	NOTEST	0	0	0	0	1	1	no
BAHCC1	BAHCC1	BAHCC1	chr17:79373539-79433358	535-1-16	79-2-17	OK	3.11031	4.38586	0.495801	1.33672	0.16665	0.997756	no
BAHD1	BAHD1	BAHD1	chr15:40733410-40760441	535-1-16	79-2-17	OK	2.38044	2.5762	0.114017	0.269482	0.787	0.997756	no
BAI1	BAI1	BAI1	chr8:143545376-143626368	535-1-16	79-2-17	OK	0.51357	0.682235	0.409707	0.773378	0.4265	0.997756	no
BAI2	BAI2	BAI2	chr1:32192717-32229648	535-1-16	79-2-17	OK	2.98251	3.65019	0.291444	0.733004	0.4595	0.997756	no
BAI3	BAI3	BAI3	chr6:69345631-70099403	535-1-16	79-2-17	NOTEST	0.582736	0.334277	-0.801796	0	1	1	no
BAIAP2	BAIAP2	BAIAP2	chr17:79008946-79156964	535-1-16	79-2-17	OK	19.6939	25.3825	0.36609	0.73835	0.4602	0.997756	no
BAIAP2L1	BAIAP2L1	BAIAP2L1	chr7:97910978-98030427	535-1-16	79-2-17	OK	24.013	25.6405	0.09461	0.214923	0.82475	0.997756	no
BAIAP2L2	BAIAP2L2	BAIAP2L2	chr22:38480895-38506676	535-1-16	79-2-17	OK	0.518548	0.615027	0.246172	0.353641	0.72525	0.997756	no
BAIAP3	BAIAP3	BAIAP3	chr16:1383605-1401873	535-1-16	79-2-17	OK	5.92816	6.94212	0.22779	0.362608	0.71595	0.997756	no
BAK1	BAK1	BAK1	chr6:33540322-33548070	535-1-16	79-2-17	OK	8.27754	8.83501	0.0940307	0.237056	0.81495	0.997756	no
BAMBI	BAMBI	BAMBI	chr10:28966423-28971868	535-1-16	79-2-17	OK	1.89122	2.00979	0.0877273	0.162194	0.86645	0.997756	no
BANF1	BANF1	BANF1	chr11:65764015-65771617	535-1-16	79-2-17	OK	103.25	103.766	0.00719489	0.0184128	0.98385	0.998168	no
BANF2	BANF2	BANF2	chr20:17674319-17716517	535-1-16	79-2-17	NOTEST	0	0	0	0	1	1	no
BANK1	BANK1	BANK1	chr4:102711763-102995969	535-1-16	79-2-17	OK	2.04389	1.39702	-0.548966	-1.1457	0.2442	0.997756	no
BANP	BANP	BANP	chr16:87985037-88110924	535-1-16	79-2-17	OK	4.44833	5.92337	0.413155	0.982766	0.3172	0.997756	no
BAP1	BAP1	BAP1	chr3:52435024-52444009	535-1-16	79-2-17	OK	16.068	20.0444	0.319004	0.879564	0.37405	0.997756	no
BARD1	BARD1	BARD1	chr2:215593274-215674428	535-1-16	79-2-17	OK	42.5448	34.3534	-0.308531	-0.863946	0.3883	0.997756	no
BARHL1	BARHL1	BARHL1	chr9:135457992-135465640	535-1-16	79-2-17	NOTEST	0	0	0	0	1	1	no
BARHL2	BARHL2	BARHL2	chr1:91177578-91182794	535-1-16	79-2-17	NOTEST	0	0.184666	inf	0	1	1	no
BARX1	BARX1	BARX1	chr9:96713908-96717608	535-1-16	79-2-17	OK	3.20428	2.83761	-0.175321	-0.345668	0.7227	0.997756	no
BARX2	BARX2	BARX2	chr11:129245880-129322174	535-1-16	79-2-17	OK	0.735711	1.16054	0.657585	1.00851	0.3269	0.997756	no
BASP1	BASP1	BASP1	chr5:17217749-17276943	535-1-16	79-2-17	OK	180.109	205.15	0.187808	0.511692	0.60465	0.997756	no
BASP1P1	BASP1P1	BASP1P1	chr13:23471168-23472320	535-1-16	79-2-17	NOTEST	0.0757308	0.0502976	-0.590388	0	1	1	no
BATF	BATF	BATF	chr14:75988783-76013334	535-1-16	79-2-17	NOTEST	0	0	0	0	1	1	no
BATF2	BATF2	BATF2	chr11:64755416-64764517	535-1-16	79-2-17	NOTEST	0	0	0	0	1	1	no
BATF3	BATF3	BATF3	chr1:212859758-212873327	535-1-16	79-2-17	OK	1.20045	1.34924	0.168578	0.234683	0.8211	0.997756	no
BAX	BAX	BAX	chr19:49458116-49465055	535-1-16	79-2-17	OK	64.8782	71.0614	0.131332	0.353481	0.71335	0.997756	no
BAZ1A	BAZ1A	BAZ1A	chr14:35221936-35344853	535-1-16	79-2-17	OK	16.8508	15.4207	-0.127951	-0.356356	0.7163	0.997756	no
BAZ1B	BAZ1B	BAZ1B	chr7:72854727-72936615	535-1-16	79-2-17	OK	15.2412	16.8426	0.144138	0.403822	0.6829	0.997756	no
BAZ2A	BAZ2A	BAZ2A	chr12:56915608-57030163	535-1-16	79-2-17	OK	10.0903	12.6212	0.322879	0.834845	0.3867	0.997756	no
BAZ2B	BAZ2B	BAZ2B	chr2:160175489-160473059	535-1-16	79-2-17	OK	8.38283	7.31962	-0.195668	-0.54375	0.5899	0.997756	no
BBC3	BBC3	BBC3	chr19:47724078-47736023	535-1-16	79-2-17	OK	4.89086	7.53519	0.623556	1.41988	0.15515	0.997756	no
BBIP1	BBIP1	BBIP1	chr10:112631552-112679124	535-1-16	79-2-17	OK	13.3735	8.53141	-0.648521	-0.736897	0.48145	0.997756	no
BBOX1	BBOX1	BBOX1	chr11:27062508-27149354	535-1-16	79-2-17	NOTEST	0	0.0283832	inf	0	1	1	no
BBS1	BBS1	BBS1	chr11:66278118-66301084	535-1-16	79-2-17	OK	8.26991	9.97472	0.270405	0.722488	0.4699	0.997756	no
BBS10	BBS10	BBS10	chr12:76738265-76742222	535-1-16	79-2-17	OK	16.1367	12.0472	-0.421649	-1.14785	0.24865	0.997756	no
BBS12	BBS12	BBS12	chr4:123653856-123666098	535-1-16	79-2-17	OK	1.82185	1.49295	-0.287239	-0.593793	0.54105	0.997756	no
BBS2	BBS2	BBS2	chr16:56518258-56554008	535-1-16	79-2-17	OK	9.69922	10.0842	0.0561627	0.148808	0.8793	0.997756	no
BBS4	BBS4	BBS4	chr15:72978519-73030817	535-1-16	79-2-17	OK	26.15	13.4179	-0.962651	-2.60534	0.00725	0.970546	no
BBS5	BBS5	BBS5	chr2:170336005-170363165	535-1-16	79-2-17	OK	7.76984	10.1759	0.389194	1.02381	0.3034	0.997756	no
BBS7	BBS7	BBS7	chr4:122745483-122791652	535-1-16	79-2-17	OK	3.63599	3.89809	0.100418	0.236303	0.8103	0.997756	no
BBS9	BBS9	BBS9	chr7:33169151-33645680	535-1-16	79-2-17	OK	1.73271	1.22778	-0.496983	-1.03774	0.28555	0.997756	no
BBX	BBX	BBX	chr3:107241782-107530049	535-1-16	79-2-17	OK	12.7927	8.63025	-0.567851	-1.57764	0.1091	0.997756	no
BCAM	BCAM	BCAM	chr19:45312337-45324678	535-1-16	79-2-17	OK	219.493	282.153	0.3623	0.935133	0.33135	0.997756	no
BCAN	BCAN	BCAN	chr1:156611739-156629324	535-1-16	79-2-17	NOTEST	0.0541956	0.0292575	-0.889367	0	1	1	no
BCAP29	BCAP29	BCAP29	chr7:107220421-107263762	535-1-16	79-2-17	OK	16.4424	10.6381	-0.628172	-1.74256	0.07825	0.997756	no
BCAP31	BCAP31	BCAP31	chrX:152965946-152990201	535-1-16	79-2-17	OK	62.8138	70.4671	0.165868	0.46225	0.6372	0.997756	no
BCAR1	BCAR1	BCAR1	chr16:75262927-75301951	535-1-16	79-2-17	OK	9.07848	11.2051	0.303634	0.797876	0.416	0.997756	no
BCAR3	BCAR3	BCAR3	chr1:94027348-94147385	535-1-16	79-2-17	OK	0.776006	0.450996	-0.782954	-1.25608	0.2128	0.997756	no
BCAR4	BCAR4	BCAR4	chr16:11913691-11922689	535-1-16	79-2-17	NOTEST	0.154619	0.308051	0.994453	0	1	1	no
BCAS1	BCAS1	BCAS1	chr20:52560078-52687304	535-1-16	79-2-17	OK	0.901623	0.715711	-0.333148	-0.602148	0.5377	0.997756	no
BCAS2	BCAS2	BCAS2	chr1:115110180-115124265	535-1-16	79-2-17	OK	75.7475	62.5714	-0.275695	-0.770013	0.4395	0.997756	no
BCAS3	BCAS3	BCAS3	chr17:58755171-59470199	535-1-16	79-2-17	OK	3.96062	3.54071	-0.161685	-0.390452	0.68775	0.997756	no
BCAS4	BCAS4	BCAS4	chr20:49411466-49493714	535-1-16	79-2-17	OK	6.87527	5.51451	-0.318185	-0.687507	0.4842	0.997756	no
BCAT1	BCAT1	BCAT1	chr12:24962957-25102393	535-1-16	79-2-17	NOTEST	0.0793977	0.0843793	0.0877912	0	1	1	no
BCAT2	BCAT2	BCAT2	chr19:49298318-49314320	535-1-16	79-2-17	OK	56.8818	64.3993	0.179076	0.486364	0.6284	0.997756	no
BCCIP	BCCIP	BCCIP	chr10:127512103-127569884	535-1-16	79-2-17	OK	70.7666	51.345	-0.462845	-1.07597	0.2773	0.997756	no
BCDIN3D	BCDIN3D	BCDIN3D	chr12:50222325-50236912	535-1-16	79-2-17	OK	5.0314	4.75391	-0.0818438	-0.19411	0.84725	0.997756	no
BCHE	BCHE	BCHE	chr3:165490691-165555253	535-1-16	79-2-17	OK	0.705274	0.55361	-0.349313	-0.536304	0.59885	0.997756	no
BCKDHA	BCKDHA	BCKDHA	chr19:41903693-41930910	535-1-16	79-2-17	OK	31.4948	50.8365	0.690752	1.91584	0.0511	0.997756	no
BCKDHB	BCKDHB	BCKDHB	chr6:80816343-81055987	535-1-16	79-2-17	OK	15.9269	14.3476	-0.150661	-0.366563	0.708	0.997756	no
BCKDK	BCKDK	BCKDK	chr16:31119661-31124112	535-1-16	79-2-17	OK	23.3563	29.2021	0.322255	0.883865	0.3631	0.997756	no
BCL10	BCL10	BCL10	chr1:85731459-85743771	535-1-16	79-2-17	OK	5.28274	4.54661	-0.216495	-0.508804	0.5961	0.997756	no
BCL11A	BCL11A	BCL11A	chr2:60678301-60780633	535-1-16	79-2-17	NOTEST	0.1974	0.387112	0.971631	0	1	1	no
BCL11B	BCL11B	BCL11B	chr14:99635624-99737822	535-1-16	79-2-17	NOTEST	0.0194521	0.0193805	-0.0053243	0	1	1	no
BCL2	BCL2	BCL2	chr18:60790578-60986613	535-1-16	79-2-17	OK	2.23701	2.72528	0.284832	0.491905	0.5802	0.997756	no
BCL2A1	BCL2A1	BCL2A1	chr15:80253231-80263643	535-1-16	79-2-17	NOTEST	0	0.0697269	inf	0	1	1	no
BCL2L1	BCL2L1	BCL2L1	chr20:30252260-30310656	535-1-16	79-2-17	OK	26.8708	30.8208	0.197866	0.549761	0.57455	0.997756	no
BCL2L10	BCL2L10	BCL2L10	chr15:52401821-52404972	535-1-16	79-2-17	OK	0.945026	1.46448	0.631959	0.815421	0.4255	0.997756	no
BCL2L11	BCL2L11	BCL2L11	chr2:111878490-111926022	535-1-16	79-2-17	OK	11.3421	11.066	-0.0355527	-0.0857775	0.9225	0.997756	no
BCL2L12	BCL2L12	BCL2L12	chr19:50162825-50177173	535-1-16	79-2-17	OK	13.1102	15.9696	0.284642	0.490498	0.6111	0.997756	no
BCL2L13	BCL2L13	BCL2L13	chr22:18121484-18211989	535-1-16	79-2-17	OK	12.0149	12.0914	0.00915522	0.0248884	0.97965	0.998168	no
BCL2L14	BCL2L14	BCL2L14	chr12:12223877-12252627	535-1-16	79-2-17	NOTEST	0.213413	0.084948	-1.32899	0	1	1	no
BCL2L15	BCL2L15	BCL2L15	chr1:114356432-114447741	535-1-16	79-2-17	OK	0.452609	0.691443	0.611343	0.475955	0.62095	0.997756	no
BCL2L2	BCL2L2	BCL2L2	chr14:23775970-23795394	535-1-16	79-2-17	OK	23.4782	25.018	0.0916424	0.15401	0.8718	0.997756	no
BCL2L2-PABPN1	BCL2L2-PABPN1	BCL2L2-PABPN1	chr14:23775970-23795394	535-1-16	79-2-17	OK	41.8351	46.7922	0.161557	0.281297	0.76985	0.997756	no
BCL3	BCL3	BCL3	chr19:45251977-45263301	535-1-16	79-2-17	OK	10.0454	17.4566	0.797233	2.06302	0.03795	0.997756	no
BCL6	BCL6	BCL6	chr3:187416046-187463513	535-1-16	79-2-17	OK	4.08213	3.46625	-0.235947	-0.562859	0.5676	0.997756	no
BCL6B	BCL6B	BCL6B	chr17:6926368-6932961	535-1-16	79-2-17	NOTEST	0.02166	0.0431598	0.994657	0	1	1	no
BCL7A	BCL7A	BCL7A	chr12:122459860-122499950	535-1-16	79-2-17	OK	6.47707	7.18419	0.149484	0.388057	0.69175	0.997756	no
BCL7B	BCL7B	BCL7B	chr7:72950682-72972065	535-1-16	79-2-17	OK	12.1329	13.3197	0.134638	0.345572	0.7272	0.997756	no
BCL7C	BCL7C	BCL7C	chr16:30899115-30905399	535-1-16	79-2-17	OK	69.841	76.3847	0.129209	0.347849	0.71985	0.997756	no
BCL9	BCL9	BCL9	chr1:147013181-147098015	535-1-16	79-2-17	OK	10.3576	12.61	0.283879	0.791421	0.43525	0.997756	no
BCL9L	BCL9L	BCL9L	chr11:118754474-118781613	535-1-16	79-2-17	OK	5.81712	9.71341	0.739674	2.03681	0.03895	0.997756	no
BCLAF1	BCLAF1	BCLAF1	chr6:136578000-136610989	535-1-16	79-2-17	OK	51.4308	43.3065	-0.24805	-0.669368	0.48955	0.997756	no
BCMO1	BCMO1	BCMO1	chr16:81272295-81324747	535-1-16	79-2-17	NOTEST	0.16173	0.0429681	-1.91225	0	1	1	no
BCO2	BCO2	BCO2	chr11:112046207-112089649	535-1-16	79-2-17	OK	0.636618	0.440021	-0.532855	-0.774505	0.4008	0.997756	no
BCOR	BCOR	BCOR	chrX:39910498-40036582	535-1-16	79-2-17	OK	20.3726	18.6704	-0.125876	-0.347468	0.7203	0.997756	no
BCORL1	BCORL1	BCORL1	chrX:129139163-129192058	535-1-16	79-2-17	OK	1.44485	2.34053	0.695913	1.68203	0.09385	0.997756	no
BCORP1	BCORP1	BCORP1	chrY:21617316-21665039	535-1-16	79-2-17	NOTEST	0.0220825	0.0293354	0.409743	0	1	1	no
BCR	BCR	BCR	chr22:23522551-23660224	535-1-16	79-2-17	OK	10.9769	13.3534	0.282738	0.786317	0.4252	0.997756	no
BCRP2	BCRP2	BCRP2	chr22:21457304-21476575	535-1-16	79-2-17	OK	3.74698	3.22861	-0.214815	-0.47646	0.63405	0.997756	no
BCRP3	BCRP3	BCRP3	chr22:25028881-25055114	535-1-16	79-2-17	NOTEST	0.353005	0.507991	0.525115	0	1	1	no
BCS1L	BCS1L	BCS1L	chr2:219524378-219528166	535-1-16	79-2-17	OK	19.2325	19.5502	0.0236363	0.0630412	0.9468	0.997756	no
BCYRN1	BCYRN1	BCYRN1	chrX:70430034-70948962	535-1-16	79-2-17	OK	590.751	607.498	0.0403291	0.0218639	0.9814	0.998168	no
BDAG1	BDAG1,LOC100499484	BDAG1,LOC100499484	chr9:100000707-100139577	535-1-16	79-2-17	NOTEST	0.00217204	0.260066	6.90368	0	1	1	no
BDH1	BDH1	BDH1	chr3:197236653-197300194	535-1-16	79-2-17	OK	18.398	22.9794	0.320791	0.890505	0.36825	0.997756	no
BDH2	BDH2	BDH2	chr4:103998781-104021024	535-1-16	79-2-17	OK	4.07796	2.56787	-0.667275	-1.52341	0.13035	0.997756	no
BDKRB1	BDKRB1	BDKRB1	chr14:96722546-96731100	535-1-16	79-2-17	NOTEST	0	0	0	0	1	1	no
BDKRB2	BDKRB2	BDKRB2	chr14:96671134-96710666	535-1-16	79-2-17	NOTEST	0.0900854	0.0478682	-0.912228	0	1	1	no
BDNF	BDNF	BDNF	chr11:27528398-27743605	535-1-16	79-2-17	NOTEST	0.166666	0.147024	-0.180909	0	1	1	no
BDNF-AS1	BDNF-AS1	BDNF-AS1	chr11:27528398-27743605	535-1-16	79-2-17	OK	2.71936	1.70823	-0.670763	-1.18775	0.2189	0.997756	no
BDP1	BDP1	BDP1	chr5:70751441-70863649	535-1-16	79-2-17	OK	23.5095	31.5121	0.422661	1.15012	0.248	0.997756	no
BEAN1	BEAN1	BEAN1	chr16:66461199-66527432	535-1-16	79-2-17	OK	0.504237	0.624465	0.308517	0.427593	0.6226	0.997756	no
BECN1	BECN1	BECN1	chr17:40950853-40976310	535-1-16	79-2-17	OK	48.6825	51.617	0.0844429	0.235093	0.80725	0.997756	no
BEGAIN	BEGAIN	BEGAIN	chr14:101003483-101036131	535-1-16	79-2-17	NOTEST	0.203631	0.270505	0.409698	0	1	1	no
BEND2	BEND2	BEND2	chrX:18181050-18239024	535-1-16	79-2-17	NOTEST	0.373469	0.396893	0.0877623	0	1	1	no
BEND3	BEND3	BEND3	chr6:107386384-107435636	535-1-16	79-2-17	OK	4.83746	5.29345	0.129959	0.348156	0.72645	0.997756	no
BEND4	BEND4	BEND4	chr4:42112869-42154895	535-1-16	79-2-17	OK	30.4609	17.457	-0.803154	-2.21148	0.02505	0.997756	no
BEND5	BEND5	BEND5	chr1:48998526-50489626	535-1-16	79-2-17	OK	1.5975	0.636608	-1.32734	-1.62344	0.11595	0.997756	no
BEND6	BEND6	BEND6	chr6:56819772-56892142	535-1-16	79-2-17	NOTEST	0.432523	0.114912	-1.91224	0	1	1	no
BEND7	BEND7	BEND7	chr10:13480483-13544976	535-1-16	79-2-17	OK	2.73035	1.81809	-0.58666	-1.14917	0.24325	0.997756	no
BEST1	BEST1	BEST1	chr11:61717355-61735132	535-1-16	79-2-17	NOTEST	0.368454	0.340005	-0.115928	0	1	1	no
BEST2	BEST2	BEST2	chr19:12863406-12869271	535-1-16	79-2-17	NOTEST	0.126401	0.167907	0.409663	0	1	1	no
BEST3	BEST3	BEST3	chr12:70047388-70093196	535-1-16	79-2-17	NOTEST	0.151304	0.315868	1.06187	0	1	1	no
BEST4	BEST4	BEST4	chr1:45249256-45253426	535-1-16	79-2-17	NOTEST	0.0759942	0.0252373	-1.59033	0	1	1	no
BET1	BET1	BET1	chr7:93620999-93633690	535-1-16	79-2-17	OK	7.57754	5.38414	-0.493013	-1.25093	0.20695	0.997756	no
BET1L	BET1L	BET1L	chr11:202923-207422	535-1-16	79-2-17	OK	11.5769	14.3041	0.305176	0.815346	0.4045	0.997756	no
BET3L	BET3L	BET3L	chr6:116817650-116880031	535-1-16	79-2-17	NOTEST	0	0	0	0	1	1	no
BEX1	BEX1	BEX1	chrX:102317580-102319168	535-1-16	79-2-17	OK	1.19874	1.73702	0.535091	0.734309	0.46735	0.997756	no
BEX2	BEX2	BEX2	chrX:102564273-102565974	535-1-16	79-2-17	OK	24.8947	24.3469	-0.0321017	-0.0802644	0.93355	0.997756	no
BEX4	BEX4	BEX4	chrX:102470019-102472128	535-1-16	79-2-17	OK	31.4076	26.3513	-0.253241	-0.681564	0.48375	0.997756	no
BEX5	BEX5	BEX5	chrX:101408678-101410986	535-1-16	79-2-17	NOTEST	0	0	0	0	1	1	no
BFAR	BFAR	BFAR	chr16:14726667-14763093	535-1-16	79-2-17	OK	17.8351	17.7355	-0.00808328	-0.02208	0.983	0.998168	no
BFSP1	BFSP1	BFSP1	chr20:17474549-17539605	535-1-16	79-2-17	NOTEST	0.542573	0.548609	0.0159618	0	1	1	no
BFSP2	BFSP2	BFSP2	chr3:133118789-133194056	535-1-16	79-2-17	NOTEST	0	0	0	0	1	1	no
BGLAP	BGLAP	BGLAP	chr1:156182778-156213123	535-1-16	79-2-17	NOTEST	0	0	0	0	1	1	no
BGN	BGN	BGN	chrX:152760346-152775004	535-1-16	79-2-17	OK	2.63226	2.38797	-0.140518	-0.296897	0.76875	0.997756	no
BHLHA15	BHLHA15	BHLHA15	chr7:97841565-97842271	535-1-16	79-2-17	OK	4.56538	4.92691	0.109948	0.194362	0.8485	0.997756	no
BHLHA9	BHLHA9	BHLHA9	chr17:1173857-1174565	535-1-16	79-2-17	NOTEST	0	0	0	0	1	1	no
BHLHB9	BHLHB9	BHLHB9	chrX:101975641-102007369	535-1-16	79-2-17	OK	0.682037	0.441346	-0.627939	-1.0396	0.2637	0.997756	no
BHLHE22	BHLHE22	BHLHE22	chr8:65492794-65496191	535-1-16	79-2-17	NOTEST	0.0225276	0	#NAME?	0	1	1	no
BHLHE23	BHLHE23	BHLHE23	chr20:61637330-61638387	535-1-16	79-2-17	NOTEST	0	0	0	0	1	1	no
BHLHE40	BHLHE40	BHLHE40	chr3:5021096-5026865	535-1-16	79-2-17	OK	34.2079	41.5931	0.282013	0.790391	0.42455	0.997756	no
BHLHE41	BHLHE41	BHLHE41	chr12:26272958-26278003	535-1-16	79-2-17	OK	12.8545	23.249	0.854897	2.3646	0.01975	0.997756	no
BHMT	BHMT	BHMT	chr5:78407603-78428113	535-1-16	79-2-17	NOTEST	0	0	0	0	1	1	no
BHMT2	BHMT2	BHMT2	chr5:78365546-78385897	535-1-16	79-2-17	OK	0.797184	0.974255	0.289386	0.475383	0.6238	0.997756	no
BICC1	BICC1	BICC1	chr10:60272903-60588845	535-1-16	79-2-17	OK	6.58798	5.65405	-0.220553	-0.559452	0.56375	0.997756	no
BICD1	BICD1	BICD1	chr12:32260184-32531141	535-1-16	79-2-17	OK	2.03971	2.42504	0.24964	0.557156	0.56535	0.997756	no
BICD2	BICD2	BICD2	chr9:95473644-95527083	535-1-16	79-2-17	OK	6.37818	6.66011	0.0623998	0.168623	0.86385	0.997756	no
BID	BID	BID	chr22:18216905-18257431	535-1-16	79-2-17	OK	26.5998	22.0047	-0.273599	-0.74336	0.44935	0.997756	no
BIK	BIK	BIK	chr22:43506753-43525718	535-1-16	79-2-17	OK	50.0941	54.3261	0.117006	0.317916	0.7485	0.997756	no
BIN1	BIN1	BIN1	chr2:127805598-127864903	535-1-16	79-2-17	OK	3.52379	4.26405	0.275096	0.621362	0.52315	0.997756	no
BIN2	BIN2	BIN2	chr12:51674821-51717938	535-1-16	79-2-17	NOTEST	0.0358227	0	#NAME?	0	1	1	no
BIN3	BIN3	BIN3	chr8:22462144-22526661	535-1-16	79-2-17	OK	3.89344	4.44555	0.191315	0.173064	0.8516	0.997756	no
BIRC2	BIRC2	BIRC2	chr11:102217965-102249401	535-1-16	79-2-17	OK	31.2828	23.6539	-0.403294	-1.12954	0.2586	0.997756	no
BIRC3	BIRC3	BIRC3	chr11:102188180-102210135	535-1-16	79-2-17	OK	1.26577	0.795427	-0.670217	-1.37637	0.1705	0.997756	no
BIRC5	BIRC5	BIRC5	chr17:76210276-76221716	535-1-16	79-2-17	OK	23.2189	31.7267	0.450401	1.23902	0.2098	0.997756	no
BIRC6	BIRC6	BIRC6	chr2:32582095-32843965	535-1-16	79-2-17	OK	11.6478	12.5088	0.102886	0.284061	0.77295	0.997756	no
BIRC7	BIRC7	BIRC7	chr20:61867275-61871854	535-1-16	79-2-17	NOTEST	0	0	0	0	1	1	no
BIRC8	BIRC8	BIRC8	chr19:53792853-53794875	535-1-16	79-2-17	NOTEST	0	0	0	0	1	1	no
BIVM	BIVM	BIVM	chr13:103436630-103528351	535-1-16	79-2-17	OK	4.34062	3.74976	-0.211102	-0.327464	0.7463	0.997756	no
BIVM-ERCC5	BIVM-ERCC5	BIVM-ERCC5	chr13:103436630-103528351	535-1-16	79-2-17	OK	2.08881	1.21345	-0.783569	-0.910202	0.3552	0.997756	no
BK250D10.8	BK250D10.8	BK250D10.8	chr22:42348190-42354946	535-1-16	79-2-17	OK	0.165544	0.659704	1.99461	1.94789	0.11165	0.997756	no
BLCAP	BLCAP	BLCAP	chr20:36145818-36156333	535-1-16	79-2-17	OK	36.5905	34.1092	-0.101309	-0.278163	0.7778	0.997756	no
BLID	BLID	BLID	chr11:121959810-122073770	535-1-16	79-2-17	NOTEST	0	0	0	0	1	1	no
BLK	BLK	BLK	chr8:11351520-11422108	535-1-16	79-2-17	NOTEST	0	0	0	0	1	1	no
BLM	BLM	BLM	chr15:91260578-91358686	535-1-16	79-2-17	OK	4.20959	3.85699	-0.126208	-0.319391	0.74765	0.997756	no
BLMH	BLMH	BLMH	chr17:28575212-28619184	535-1-16	79-2-17	OK	9.86322	9.84714	-0.00235427	-0.00610669	0.99585	0.998692	no
BLNK	BLNK	BLNK	chr10:97951454-98031333	535-1-16	79-2-17	OK	1.77601	2.49384	0.489729	0.934914	0.34505	0.997756	no
BLOC1S1	BLOC1S1	BLOC1S1	chr12:56109817-56118526	535-1-16	79-2-17	OK	148.304	114.778	-0.369708	-1.00756	0.30295	0.997756	no
BLOC1S1-RDH5	BLOC1S1-RDH5	BLOC1S1-RDH5	chr12:56109817-56118526	535-1-16	79-2-17	NOTEST	0.244515	0.337598	0.465381	0	1	1	no
BLOC1S2	BLOC1S2	BLOC1S2	chr10:102033034-102046469	535-1-16	79-2-17	OK	19.2811	14.2282	-0.438436	-1.1666	0.24055	0.997756	no
BLOC1S3	BLOC1S3	BLOC1S3	chr19:45682002-45685058	535-1-16	79-2-17	OK	3.96172	4.9637	0.32529	0.767924	0.44265	0.997756	no
BLVRA	BLVRA	BLVRA	chr7:43798271-43846941	535-1-16	79-2-17	OK	51.4026	44.3532	-0.212804	-0.573991	0.5624	0.997756	no
BLVRB	BLVRB	BLVRB	chr19:40953690-40971725	535-1-16	79-2-17	OK	112.395	88.6695	-0.342068	-0.951621	0.33395	0.997756	no
BLZF1	BLZF1	BLZF1	chr1:169337193-169396670	535-1-16	79-2-17	OK	14.4687	11.6224	-0.316019	-0.826116	0.4027	0.997756	no
BMF	BMF	BMF	chr15:40380091-40401075	535-1-16	79-2-17	OK	4.30324	4.55645	0.0824879	0.21023	0.83105	0.997756	no
BMI1	BMI1	BMI1	chr10:22605311-22620414	535-1-16	79-2-17	OK	14.9343	17.1058	0.195851	0.342872	0.7193	0.997756	no
BMP1	BMP1	BMP1	chr8:22022652-22069840	535-1-16	79-2-17	OK	2.58116	2.12782	-0.278642	-0.626214	0.52805	0.997756	no
BMP10	BMP10	BMP10	chr2:69092612-69098649	535-1-16	79-2-17	NOTEST	0	0	0	0	1	1	no
BMP15	BMP15	BMP15	chrX:50653734-50659641	535-1-16	79-2-17	NOTEST	0	0	0	0	1	1	no
BMP2	BMP2	BMP2	chr20:6748744-6760910	535-1-16	79-2-17	NOTEST	0	0	0	0	1	1	no
BMP2K	BMP2K	BMP2K	chr4:79697531-79833341	535-1-16	79-2-17	OK	2.22861	2.73119	0.293387	0.660143	0.5055	0.997756	no
BMP3	BMP3	BMP3	chr4:81952118-81978685	535-1-16	79-2-17	NOTEST	0.208189	0.216064	0.0535643	0	1	1	no
BMP4	BMP4	BMP4	chr14:54416454-54423554	535-1-16	79-2-17	NOTEST	0.0940559	0.0937057	-0.00538169	0	1	1	no
BMP5	BMP5	BMP5	chr6:55620237-55740375	535-1-16	79-2-17	NOTEST	0.109706	0.0971547	-0.175291	0	1	1	no
BMP6	BMP6	BMP6	chr6:7727010-8102828	535-1-16	79-2-17	NOTEST	0.297545	0.263487	-0.175375	0	1	1	no
BMP7	BMP7	BMP7	chr20:55743808-55841707	535-1-16	79-2-17	OK	3.44005	1.72303	-0.997476	-2.28147	0.02635	0.997756	no
BMP8A	BMP8A	BMP8A	chr1:39957317-40025370	535-1-16	79-2-17	OK	1.51288	1.6924	0.16178	0.285618	0.7784	0.997756	no
BMP8B	BMP8B	BMP8B	chr1:40204516-40254533	535-1-16	79-2-17	OK	1.20936	1.25844	0.0573954	0.0349875	0.9706	0.997756	no
BMPER	BMPER	BMPER	chr7:33944522-34195484	535-1-16	79-2-17	NOTEST	0	0.00990054	inf	0	1	1	no
BMPR1A	BMPR1A	BMPR1A	chr10:88516395-88684945	535-1-16	79-2-17	OK	28.7779	18.1342	-0.666253	-1.85959	0.0649	0.997756	no
BMPR1B	BMPR1B	BMPR1B	chr4:95679127-96079601	535-1-16	79-2-17	OK	73.5527	72.0931	-0.028916	-0.0777743	0.93475	0.997756	no
BMPR2	BMPR2	BMPR2	chr2:203241049-203432474	535-1-16	79-2-17	OK	10.3053	8.36376	-0.301161	-0.844051	0.39725	0.997756	no
BMS1	BMS1	BMS1	chr10:43277953-43330385	535-1-16	79-2-17	OK	5.65152	5.02741	-0.168822	-0.459058	0.64435	0.997756	no
BMS1P1	BMS1P1	BMS1P1	chr10:46737612-46762892	535-1-16	79-2-17	NOTEST	0.160706	0.189763	0.239776	0	1	1	no
BMS1P4	BMS1P4	BMS1P4	chr10:75458908-75490272	535-1-16	79-2-17	OK	2.61988	2.80046	0.0961657	0.196714	0.83985	0.997756	no
BMS1P5	BMS1P5	BMS1P5	chr10:48927373-48952629	535-1-16	79-2-17	NOTEST	0.0357036	0.0948579	1.4097	0	1	1	no
BMX	BMX	BMX	chrX:15518899-15574652	535-1-16	79-2-17	NOTEST	0	0.0412174	inf	0	1	1	no
BNC1	BNC1	BNC1	chr15:83924654-83953468	535-1-16	79-2-17	NOTEST	0	0	0	0	1	1	no
BNC2	BNC2	BNC2	chr9:16409500-16870786	535-1-16	79-2-17	NOTEST	0.0678896	0.0901863	0.409719	0	1	1	no
BNIP1	BNIP1	BNIP1	chr5:172571444-172591390	535-1-16	79-2-17	OK	12.721	10.6443	-0.257134	-0.621118	0.52785	0.997756	no
BNIP2	BNIP2	BNIP2	chr15:59955061-59981642	535-1-16	79-2-17	OK	13.2749	13.5458	0.0291401	0.077916	0.9379	0.997756	no
BNIP3	BNIP3	BNIP3	chr10:133781203-133795435	535-1-16	79-2-17	OK	134.028	83.0626	-0.690264	-1.92013	0.05425	0.997756	no
BNIP3L	BNIP3L	BNIP3L	chr8:26240522-26270644	535-1-16	79-2-17	OK	28.9825	21.6565	-0.42038	-1.17545	0.2442	0.997756	no
BNIPL	BNIPL	BNIPL	chr1:151009028-151020076	535-1-16	79-2-17	OK	1.50697	1.14739	-0.393293	-0.700725	0.4714	0.997756	no
BOC	BOC	BOC	chr3:112931374-113160361	535-1-16	79-2-17	NOTEST	0.300058	0.246194	-0.285446	0	1	1	no
BOD1	BOD1	BOD1	chr5:173034147-173043666	535-1-16	79-2-17	OK	30.3078	29.3907	-0.0443257	-0.122348	0.90065	0.997756	no
BOD1L	BOD1L	BOD1L	chr4:13570365-13629328	535-1-16	79-2-17	OK	7.42822	8.4806	0.191151	0.534665	0.5814	0.997756	no
BOD1P	BOD1P	BOD1P	chr18:54814292-54817639	535-1-16	79-2-17	NOTEST	0	0	0	0	1	1	no
BOK	BOK	BOK	chr2:242483800-242513553	535-1-16	79-2-17	OK	33.675	38.1644	0.180549	0.503564	0.60955	0.997756	no
BOK-AS1	BOK-AS1	BOK-AS1	chr2:242483800-242513553	535-1-16	79-2-17	OK	0.115258	0.99511	3.10999	0.34154	0.49125	0.997756	no
BOLA1	BOLA1	BOLA1	chr1:149871154-149872348	535-1-16	79-2-17	OK	33.6012	32.7446	-0.037257	-0.0964273	0.92195	0.997756	no
BOLA2	BOLA2	BOLA2	chr16:30204255-30218248	535-1-16	79-2-17	NOTEST	0	0	0	0	1	1	no
BOLA3	BOLA3	BOLA3	chr2:74362527-74375039	535-1-16	79-2-17	OK	81.2178	56.9748	-0.511473	-1.31684	0.17495	0.997756	no
BOLA3-AS1	BOLA3-AS1	BOLA3-AS1	chr2:74375107-74379516	535-1-16	79-2-17	OK	3.89856	2.60455	-0.58191	-0.765246	0.40245	0.997756	no
BOLL	BOLL	BOLL	chr2:198591602-198650938	535-1-16	79-2-17	NOTEST	0	0	0	0	1	1	no
BOP1	BOP1	BOP1	chr8:145486055-145515120	535-1-16	79-2-17	OK	23.603	30.6494	0.376887	1.03935	0.28905	0.997756	no
BORA	BORA	BORA	chr13:73302041-73590591	535-1-16	79-2-17	OK	2.88337	2.54731	-0.178783	-0.152251	0.87825	0.997756	no
BPESC1	BPESC1	BPESC1	chr3:138823026-138844005	535-1-16	79-2-17	NOTEST	0	0	0	0	1	1	no
BPGM	BPGM	BPGM	chr7:134331530-134364567	535-1-16	79-2-17	OK	31.6597	19.8539	-0.673221	-1.83449	0.06085	0.997756	no
BPHL	BPHL	BPHL	chr6:3118925-3153432	535-1-16	79-2-17	OK	22.3506	18.9173	-0.24061	-0.639791	0.5147	0.997756	no
BPI	BPI	BPI	chr20:36932551-36965905	535-1-16	79-2-17	NOTEST	0	0	0	0	1	1	no
BPIFA1	BPIFA1	BPIFA1	chr20:31823801-31831115	535-1-16	79-2-17	NOTEST	0	0	0	0	1	1	no
BPIFA2	BPIFA2	BPIFA2	chr20:31755959-31769223	535-1-16	79-2-17	NOTEST	0	0	0	0	1	1	no
BPIFA3	BPIFA3	BPIFA3	chr20:31805134-31815559	535-1-16	79-2-17	NOTEST	0	0	0	0	1	1	no
BPIFA4P	BPIFA4P	BPIFA4P	chr20:31781410-31798268	535-1-16	79-2-17	NOTEST	0.0718746	0	#NAME?	0	1	1	no
BPIFB1	BPIFB1	BPIFB1	chr20:31870940-31897684	535-1-16	79-2-17	NOTEST	0.0943752	0.188047	0.994618	0	1	1	no
BPIFB2	BPIFB2	BPIFB2	chr20:31595406-31611515	535-1-16	79-2-17	OK	0.934044	0.704978	-0.405913	-0.620651	0.5409	0.997756	no
BPIFB3	BPIFB3	BPIFB3	chr20:31643229-31661434	535-1-16	79-2-17	NOTEST	0	0	0	0	1	1	no
BPIFB4	BPIFB4	BPIFB4	chr20:31669317-31699557	535-1-16	79-2-17	NOTEST	0	0	0	0	1	1	no
BPIFB6	BPIFB6	BPIFB6	chr20:31619453-31631853	535-1-16	79-2-17	NOTEST	0	0.0823945	inf	0	1	1	no
BPIFC	BPIFC	BPIFC	chr22:32809833-32853373	535-1-16	79-2-17	NOTEST	0	0	0	0	1	1	no
BPNT1	BPNT1	BPNT1	chr1:220046618-220321383	535-1-16	79-2-17	OK	30.4893	22.642	-0.429301	-0.334624	0.73435	0.997756	no
BPTF	BPTF	BPTF	chr17:65821779-65980494	535-1-16	79-2-17	OK	8.91103	9.79671	0.136705	0.382076	0.68565	0.997756	no
BPY2	BPY2	BPY2	chrY:26764150-26785352	535-1-16	79-2-17	NOTEST	0	0	0	0	1	1	no
BPY2B	BPY2B	BPY2B	chrY:27177049-27198251	535-1-16	79-2-17	NOTEST	0	0	0	0	1	1	no
BRAF	BRAF	BRAF	chr7:140433812-140624564	535-1-16	79-2-17	OK	4.72129	5.27872	0.161009	0.392612	0.6828	0.997756	no
BRAP	BRAP	BRAP	chr12:112079949-112123790	535-1-16	79-2-17	OK	7.2279	6.001	-0.268373	-0.703044	0.4862	0.997756	no
BRAT1	BRAT1	BRAT1	chr7:2577443-2595392	535-1-16	79-2-17	OK	18.9728	25.3055	0.415518	1.14608	0.25975	0.997756	no
BRCA1	BRCA1	BRCA1	chr17:41196311-41277500	535-1-16	79-2-17	OK	7.16721	5.54404	-0.370474	-0.932746	0.3415	0.997756	no
BRCA2	BRCA2	BRCA2	chr13:32889616-32973809	535-1-16	79-2-17	OK	1.22292	1.22697	0.00476958	0.0116292	0.99405	0.998692	no
BRCC3	BRCC3	BRCC3	chrX:154299694-154351349	535-1-16	79-2-17	OK	10.6308	10.0143	-0.0861864	-0.227636	0.8247	0.997756	no
BRD1	BRD1	BRD1	chr22:50166936-50218452	535-1-16	79-2-17	OK	9.88367	13.0645	0.402531	1.07552	0.2794	0.997756	no
BRD2	BRD2	BRD2	chr6_ssto_hap7:4367204-4430060	535-1-16	79-2-17	OK	64.3983	63.5897	-0.0182287	-0.0488851	0.95785	0.997756	no
BRD3	BRD3	BRD3	chr9:136890560-136933141	535-1-16	79-2-17	OK	19.0784	22.836	0.259374	0.652186	0.49965	0.997756	no
BRD4	BRD4	BRD4	chr19:15348300-15391262	535-1-16	79-2-17	OK	9.3537	12.0916	0.370399	1.01431	0.2919	0.997756	no
BRD7	BRD7	BRD7	chr16:50352928-50402845	535-1-16	79-2-17	OK	17.825	18.0281	0.0163441	0.0445883	0.96385	0.997756	no
BRD7P3	BRD7P3	BRD7P3	chr6:118781934-119031238	535-1-16	79-2-17	NOTEST	0.0318593	0.0211608	-0.590321	0	1	1	no
BRD8	BRD8	BRD8	chr5:137475458-137514358	535-1-16	79-2-17	OK	14.818	14.948	0.0125998	0.0341964	0.9703	0.997756	no
BRD9	BRD9	BRD9	chr5:863849-892939	535-1-16	79-2-17	OK	18.71	21.804	0.220778	0.600997	0.54325	0.997756	no
BRDT	BRDT	BRDT	chr1:92414927-92479985	535-1-16	79-2-17	NOTEST	0.123353	0.150208	0.284166	0	1	1	no
BRE	BRE	BRE	chr2:28004265-28561767	535-1-16	79-2-17	OK	9.13448	8.88509	-0.0399369	-0.0899638	0.92785	0.997756	no
BREA2	BREA2	BREA2	chr8:144779284-144780583	535-1-16	79-2-17	OK	0.0899198	0.656927	2.86902	1.53034	0.1829	0.997756	no
BRF1	BRF1	BRF1	chr14:105675622-105864484	535-1-16	79-2-17	OK	17.2458	19.797	0.199032	0.263759	0.7769	0.997756	no
BRF2	BRF2	BRF2	chr8:37654400-37707431	535-1-16	79-2-17	OK	8.36526	7.76262	-0.107868	-0.257313	0.7988	0.997756	no
BRI3	BRI3	BRI3	chr7:97910978-98030427	535-1-16	79-2-17	OK	66.5394	84.2736	0.340873	0.545568	0.57775	0.997756	no
BRI3BP	BRI3BP	BRI3BP	chr12:125478193-125510349	535-1-16	79-2-17	OK	5.17765	6.5204	0.332663	0.714679	0.4764	0.997756	no
BRIP1	BRIP1	BRIP1	chr17:59756546-59940920	535-1-16	79-2-17	OK	3.88661	4.33457	0.157376	0.42091	0.68015	0.997756	no
BRIX1	BRIX1	BRIX1	chr5:34915819-34925787	535-1-16	79-2-17	OK	75.3082	63.6262	-0.243187	-0.678986	0.49035	0.997756	no
BRK1	BRK1	BRK1	chr3:10157332-10168874	535-1-16	79-2-17	OK	202.762	151.249	-0.422857	-1.17117	0.2444	0.997756	no
BRMS1	BRMS1	BRMS1	chr11:66104803-66112582	535-1-16	79-2-17	OK	25.3961	28.0669	0.144258	0.384884	0.69735	0.997756	no
BRMS1L	BRMS1L	BRMS1L	chr14:36295596-36341169	535-1-16	79-2-17	OK	6.34506	5.88004	-0.109807	-0.270298	0.787	0.997756	no
BROX	BROX	BROX	chr1:222885905-222906106	535-1-16	79-2-17	OK	35.0313	32.1863	-0.122198	-0.333413	0.741	0.997756	no
BRP44	BRP44	BRP44	chr1:167885912-168045083	535-1-16	79-2-17	OK	342.301	204.456	-0.743474	-1.50628	0.12425	0.997756	no
BRP44L	BRP44L	BRP44L	chr6:166778407-166796486	535-1-16	79-2-17	OK	17.3664	12.8575	-0.433692	-1.02752	0.30835	0.997756	no
BRPF1	BRPF1	BRPF1	chr3:9773433-9789699	535-1-16	79-2-17	OK	3.23599	3.43615	0.086588	0.215368	0.8217	0.997756	no
BRPF3	BRPF3	BRPF3	chr6:36164549-36200567	535-1-16	79-2-17	OK	4.78558	5.94658	0.313365	0.835773	0.4024	0.997756	no
BRS3	BRS3	BRS3	chrX:135570124-135574598	535-1-16	79-2-17	NOTEST	0	0	0	0	1	1	no
BRSK1	BRSK1	BRSK1	chr19:55795533-55823903	535-1-16	79-2-17	OK	10.0249	9.92967	-0.0137671	-0.0365958	0.97215	0.997756	no
BRSK2	BRSK2	BRSK2	chr11:1411128-1483919	535-1-16	79-2-17	OK	2.13089	2.84513	0.417039	0.970735	0.322	0.997756	no
BRWD1	BRWD1	BRWD1	chr21:40557403-40685712	535-1-16	79-2-17	OK	42.3189	37.3243	-0.181187	-0.40456	0.67475	0.997756	no
BRWD1-IT2	BRWD1-IT2	BRWD1-IT2	chr21:40685860-40686888	535-1-16	79-2-17	OK	2.0031	2.71859	0.440621	0.738682	0.46315	0.997756	no
BRWD3	BRWD3	BRWD3	chrX:79924986-80065233	535-1-16	79-2-17	OK	1.50363	1.27215	-0.241182	-0.609655	0.53895	0.997756	no
BSCL2	BSCL2	BSCL2	chr11:62457733-62494857	535-1-16	79-2-17	OK	43.6261	29.7827	-0.550716	-0.732444	0.44155	0.997756	no
BSDC1	BSDC1	BSDC1	chr1:32830704-32860062	535-1-16	79-2-17	OK	69.7185	72.8396	0.0631824	0.171489	0.859	0.997756	no
BSG	BSG	BSG	chr19:571324-583493	535-1-16	79-2-17	OK	129.733	171.826	0.405397	1.10959	0.26325	0.997756	no
BSN	BSN	BSN	chr3:49591921-49708982	535-1-16	79-2-17	NOTEST	0.0639593	0.11531	0.850294	0	1	1	no
BSN-AS2	BSN-AS2	BSN-AS2	chr3:49586738-49591799	535-1-16	79-2-17	OK	0.839314	1.11494	0.409682	0.720071	0.4769	0.997756	no
BSND	BSND	BSND	chr1:55464616-55474465	535-1-16	79-2-17	NOTEST	0	0	0	0	1	1	no
BSPH1	BSPH1	BSPH1	chr19:48471302-48495427	535-1-16	79-2-17	NOTEST	0	0	0	0	1	1	no
BSPRY	BSPRY	BSPRY	chr9:116111811-116133513	535-1-16	79-2-17	OK	5.56704	5.4573	-0.0287249	-0.068791	0.94325	0.997756	no
BST1	BST1	BST1	chr4:15704572-15733796	535-1-16	79-2-17	NOTEST	0.225213	0.261768	0.216996	0	1	1	no
BST2	BST2	BST2	chr19:17513754-17516384	535-1-16	79-2-17	OK	4.88001	7.84334	0.684585	1.38768	0.16315	0.997756	no
BSX	BSX	BSX	chr11:122848356-122852379	535-1-16	79-2-17	NOTEST	0	0	0	0	1	1	no
BTAF1	BTAF1	BTAF1	chr10:93683735-93790080	535-1-16	79-2-17	OK	6.38114	6.28769	-0.0212847	-0.0574707	0.9538	0.997756	no
BTBD1	BTBD1	BTBD1	chr15:83685180-83736167	535-1-16	79-2-17	OK	39.577	33.2382	-0.251821	-0.705255	0.474	0.997756	no
BTBD10	BTBD10	BTBD10	chr11:13409555-13484838	535-1-16	79-2-17	OK	15.2371	11.3233	-0.4283	-1.14571	0.25185	0.997756	no
BTBD11	BTBD11	BTBD11	chr12:107712196-108053419	535-1-16	79-2-17	NOTEST	0.0779412	0.130133	0.739527	0	1	1	no
BTBD16	BTBD16	BTBD16	chr10:124030820-124097676	535-1-16	79-2-17	NOTEST	0	0	0	0	1	1	no
BTBD17	BTBD17	BTBD17	chr17:72352554-72357958	535-1-16	79-2-17	NOTEST	0	0.0647625	inf	0	1	1	no
BTBD18	BTBD18	BTBD18	chr11:57479994-57586652	535-1-16	79-2-17	NOTEST	0.126451	0.100821	-0.32678	0	1	1	no
BTBD19	BTBD19	BTBD19	chr1:45274153-45279801	535-1-16	79-2-17	NOTEST	0.052524	0.104656	0.99461	0	1	1	no
BTBD2	BTBD2	BTBD2	chr19:1985446-2015702	535-1-16	79-2-17	OK	47.3057	55.0448	0.218594	0.61228	0.5324	0.997756	no
BTBD3	BTBD3	BTBD3	chr20:11871476-11907243	535-1-16	79-2-17	OK	9.48321	9.80332	0.0478947	0.13056	0.8951	0.997756	no
BTBD6	BTBD6	BTBD6	chr14:105675622-105864484	535-1-16	79-2-17	OK	46.6866	58.3221	0.321035	0.600588	0.5397	0.997756	no
BTBD7	BTBD7	BTBD7	chr14:93703895-93799385	535-1-16	79-2-17	OK	10.4343	8.95437	-0.220665	-0.51211	0.5884	0.997756	no
BTBD8	BTBD8	BTBD8	chr1:92545861-92613401	535-1-16	79-2-17	OK	0.751335	0.614178	-0.2908	-0.383171	0.696	0.997756	no
BTBD9	BTBD9	BTBD9	chr6:38136226-38607924	535-1-16	79-2-17	OK	3.64946	3.54952	-0.0400615	-0.105408	0.9145	0.997756	no
BTC	BTC	BTC	chr4:75671447-75719882	535-1-16	79-2-17	OK	2.63157	1.5773	-0.738469	-1.28361	0.1956	0.997756	no
BTD	BTD	BTD	chr3:15643254-15687325	535-1-16	79-2-17	OK	7.9576	6.56822	-0.276832	-0.67463	0.4914	0.997756	no
BTF3	BTF3	BTF3	chr5:72794249-72801448	535-1-16	79-2-17	OK	390.052	336.773	-0.211888	-0.575605	0.5578	0.997756	no
BTF3L4	BTF3L4	BTF3L4	chr1:52521856-52556388	535-1-16	79-2-17	OK	48.9403	38.5912	-0.342749	-0.950278	0.33505	0.997756	no
BTF3P11	BTF3P11	BTF3P11	chr13:77502584-77503224	535-1-16	79-2-17	NOTEST	0	0	0	0	1	1	no
BTG1	BTG1	BTG1	chr12:92378751-92539673	535-1-16	79-2-17	OK	51.9989	46.709	-0.154783	-0.426588	0.6631	0.997756	no
BTG2	BTG2	BTG2	chr1:203274663-203278729	535-1-16	79-2-17	OK	61.3296	48.0132	-0.353154	-0.985084	0.32035	0.997756	no
BTG3	BTG3	BTG3	chr21:18965967-18985268	535-1-16	79-2-17	OK	16.6384	15.6674	-0.0867476	-0.226956	0.8178	0.997756	no
BTG4	BTG4	BTG4	chr11:111338255-111383079	535-1-16	79-2-17	NOTEST	0	0	0	0	1	1	no
BTK	BTK	BTK	chrX:100604434-100641212	535-1-16	79-2-17	NOTEST	0.089628	0.0793741	-0.17528	0	1	1	no
BTLA	BTLA	BTLA	chr3:112182812-112218408	535-1-16	79-2-17	NOTEST	0.0250829	0.0166586	-0.590434	0	1	1	no
BTN1A1	BTN1A1	BTN1A1	chr6:26501494-26510652	535-1-16	79-2-17	NOTEST	0	0	0	0	1	1	no
BTN2A1	BTN2A1	BTN2A1	chr6:26458152-26482737	535-1-16	79-2-17	OK	4.02856	4.7155	0.227147	0.53896	0.5849	0.997756	no
BTN2A2	BTN2A2	BTN2A2	chr6:26383323-26395100	535-1-16	79-2-17	OK	1.47119	1.6386	0.155482	0.314279	0.75255	0.997756	no
BTN2A3P	BTN2A3P	BTN2A3P	chr6:26421618-26430816	535-1-16	79-2-17	NOTEST	0.315521	0.461048	0.547183	0	1	1	no
BTN3A1	BTN3A1	BTN3A1	chr6:26402464-26415444	535-1-16	79-2-17	OK	2.13042	1.95511	-0.123892	-0.26821	0.795	0.997756	no
BTN3A2	BTN3A2	BTN3A2	chr6:26365397-26378548	535-1-16	79-2-17	NOTEST	0.340794	0.438591	0.363977	0	1	1	no
BTN3A3	BTN3A3	BTN3A3	chr6:26440699-26453643	535-1-16	79-2-17	OK	1.48906	1.54129	0.0497451	0.100134	0.91955	0.997756	no
BTNL2	BTNL2	BTNL2	chr6_ssto_hap7:3709955-3722348	535-1-16	79-2-17	NOTEST	0	0	0	0	1	1	no
BTNL3	BTNL3	BTNL3	chr5:180415844-180433727	535-1-16	79-2-17	NOTEST	0	0	0	0	1	1	no
BTNL8	BTNL8	BTNL8	chr5:180326076-180377906	535-1-16	79-2-17	NOTEST	0.051399	0.0682765	0.409649	0	1	1	no
BTNL9	BTNL9	BTNL9	chr5:180467224-180488523	535-1-16	79-2-17	NOTEST	0.130945	0.0869739	-0.590305	0	1	1	no
BTRC	BTRC	BTRC	chr10:103113824-103317070	535-1-16	79-2-17	OK	4.40141	3.82902	-0.20099	-0.529666	0.5813	0.997756	no
BUB1	BUB1	BUB1	chr2:111395408-111435684	535-1-16	79-2-17	OK	17.3397	19.1082	0.140112	0.388938	0.6935	0.997756	no
BUB1B	BUB1B	BUB1B	chr15:40453209-40569688	535-1-16	79-2-17	OK	13.1618	15.4659	0.232735	0.588637	0.54645	0.997756	no
BUB3	BUB3	BUB3	chr10:124913759-124924886	535-1-16	79-2-17	OK	36.2418	37.828	0.0618007	0.16444	0.86575	0.997756	no
BUD13	BUD13	BUD13	chr11:116618885-116643714	535-1-16	79-2-17	OK	11.7793	13.3081	0.176048	0.460778	0.63875	0.997756	no
BUD31	BUD31	BUD31	chr7:99006600-99063824	535-1-16	79-2-17	OK	34.8144	32.6098	-0.0943815	-0.0943421	0.9224	0.997756	no
BVES	BVES	BVES	chr6:105544698-105585049	535-1-16	79-2-17	OK	0.742738	0.456806	-0.701272	-1.3096	0.18575	0.997756	no
BVES-AS1	BVES-AS1	BVES-AS1	chr6:105585561-105627858	535-1-16	79-2-17	NOTEST	0	0.0315897	inf	0	1	1	no
BYSL	BYSL	BYSL	chr6:41888964-41900784	535-1-16	79-2-17	OK	15.3751	16.7615	0.124559	0.331136	0.74085	0.997756	no
BZRAP1	BZRAP1	BZRAP1	chr17:56378593-56494931	535-1-16	79-2-17	OK	3.86985	5.52672	0.514144	0.754457	0.4318	0.997756	no
BZW1	BZW1	BZW1	chr2:201676268-201688569	535-1-16	79-2-17	OK	118.707	94.8519	-0.323655	-0.854485	0.37955	0.997756	no
BZW2	BZW2	BZW2	chr7:16685758-16746148	535-1-16	79-2-17	OK	36.0586	32.917	-0.131512	-0.363061	0.70985	0.997756	no
C10orf10	C10orf10	C10orf10	chr10:45455218-45490172	535-1-16	79-2-17	NOTEST	0.116199	0.180083	0.632061	0	1	1	no
C10orf103	C10orf103	C10orf103	chr10:75007124-75118617	535-1-16	79-2-17	OK	0.677456	0.791939	0.225262	0.0767205	0.70995	0.997756	no
C10orf105	C10orf105	C10orf105	chr10:73156690-73575704	535-1-16	79-2-17	NOTEST	0.0158589	0	#NAME?	0	1	1	no
C10orf107	C10orf107	C10orf107	chr10:63422718-63526091	535-1-16	79-2-17	OK	4.11134	4.96064	0.270916	0.556215	0.57035	0.997756	no
C10orf108	C10orf108	C10orf108	chr10:320129-735608	535-1-16	79-2-17	NOTEST	0.454225	0.273988	-0.729297	0	1	1	no
C10orf11	C10orf11	C10orf11	chr10:77542518-78317126	535-1-16	79-2-17	NOTEST	0.312728	0.0692321	-2.17539	0	1	1	no
C10orf111	C10orf111	C10orf111	chr10:15137383-15146256	535-1-16	79-2-17	OK	0.428338	0.790265	0.883586	0.405832	0.4359	0.997756	no
C10orf113	C10orf113	C10orf113	chr10:21068902-21463852	535-1-16	79-2-17	NOTEST	0	0	0	0	1	1	no
C10orf114	C10orf114	C10orf114	chr10:21783420-21786213	535-1-16	79-2-17	OK	1.36923	3.07601	1.16769	2.22413	0.0273	0.997756	no
C10orf116	C10orf116	C10orf116	chr10:88728187-88769960	535-1-16	79-2-17	OK	162.307	100.17	-0.696272	-1.91194	0.05335	0.997756	no
C10orf118	C10orf118	C10orf118	chr10:115881973-115934364	535-1-16	79-2-17	OK	7.36334	6.14442	-0.261082	-0.709183	0.4693	0.997756	no
C10orf12	C10orf12	C10orf12	chr10:98741040-98745585	535-1-16	79-2-17	NOTEST	0.381193	0.550414	0.529997	0	1	1	no
C10orf120	C10orf120	C10orf120	chr10:124457224-124459338	535-1-16	79-2-17	NOTEST	0	0	0	0	1	1	no
C10orf122	C10orf122	C10orf122	chr10:127344262-127371713	535-1-16	79-2-17	NOTEST	0	0	0	0	1	1	no
C10orf125	C10orf125	C10orf125	chr10:135168657-135171529	535-1-16	79-2-17	NOTEST	0	0	0	0	1	1	no
C10orf128	C10orf128	C10orf128	chr10:50363890-50396407	535-1-16	79-2-17	NOTEST	0	0	0	0	1	1	no
C10orf129	C10orf129	C10orf129	chr10:96953956-96988686	535-1-16	79-2-17	NOTEST	0	0	0	0	1	1	no
C10orf131	C10orf131	C10orf131	chr10:97471535-97849992	535-1-16	79-2-17	OK	1.40349	2.01145	0.519221	0.259031	0.77175	0.997756	no
C10orf136	C10orf136	C10orf136	chr10:44340753-44346070	535-1-16	79-2-17	NOTEST	0.0782837	0	#NAME?	0	1	1	no
C10orf137	C10orf137	C10orf137	chr10:127408083-127452712	535-1-16	79-2-17	OK	4.3411	4.19824	-0.0482773	-0.124004	0.8965	0.997756	no
C10orf140	C10orf140	C10orf140	chr10:21802408-21814611	535-1-16	79-2-17	NOTEST	0.213898	0.261713	0.291066	0	1	1	no
C10orf2	C10orf2	C10orf2	chr10:102747292-102754158	535-1-16	79-2-17	OK	5.37172	6.82112	0.344627	0.78575	0.4206	0.997756	no
C10orf25	C10orf25	C10orf25	chr10:45493145-45500777	535-1-16	79-2-17	NOTEST	0.167383	0.0794115	-1.07574	0	1	1	no
C10orf26	C10orf26	C10orf26	chr10:104503726-104576021	535-1-16	79-2-17	OK	5.98742	5.78788	-0.0488997	-0.126362	0.90075	0.997756	no
C10orf27	C10orf27	C10orf27	chr10:72530994-72545157	535-1-16	79-2-17	NOTEST	0	0	0	0	1	1	no
C10orf28	C10orf28	C10orf28	chr10:99894380-100004654	535-1-16	79-2-17	OK	5.11719	3.46003	-0.564566	-1.19001	0.22845	0.997756	no
C10orf32	C10orf32	C10orf32	chr10:104613966-104661655	535-1-16	79-2-17	OK	12.3658	7.54657	-0.712459	-1.23659	0.21255	0.997756	no
C10orf32-AS3MT	C10orf32-AS3MT	C10orf32-AS3MT	chr10:104613966-104661655	535-1-16	79-2-17	OK	5.52153	6.08583	0.140387	0.197834	0.836	0.997756	no
C10orf35	C10orf35	C10orf35	chr10:71390002-71393355	535-1-16	79-2-17	OK	24.035	23.3432	-0.0421308	-0.108793	0.91405	0.997756	no
C10orf40	C10orf40	C10orf40	chr10:61717974-61720671	535-1-16	79-2-17	NOTEST	0	0	0	0	1	1	no
C10orf46	C10orf46	C10orf46	chr10:120440493-120514758	535-1-16	79-2-17	OK	5.27372	4.67291	-0.174498	-0.467303	0.6422	0.997756	no
C10orf47	C10orf47	C10orf47	chr10:11865396-11936709	535-1-16	79-2-17	OK	1.01147	1.5116	0.579618	1.10677	0.26345	0.997756	no
C10orf53	C10orf53	C10orf53	chr10:50887683-50916956	535-1-16	79-2-17	NOTEST	0	0	0	0	1	1	no
C10orf54	C10orf54	C10orf54	chr10:73156690-73575704	535-1-16	79-2-17	NOTEST	0.047241	0.0418371	-0.175257	0	1	1	no
C10orf55	C10orf55	C10orf55	chr10:75669726-75682535	535-1-16	79-2-17	NOTEST	0.0311426	0.0413695	0.40968	0	1	1	no
C10orf58	C10orf58	C10orf58	chr10:82167584-82192753	535-1-16	79-2-17	OK	43.6715	37.8359	-0.206936	-0.565327	0.562	0.997756	no
C10orf62	C10orf62	C10orf62	chr10:99344101-99372555	535-1-16	79-2-17	NOTEST	0.0691808	0	#NAME?	0	1	1	no
C10orf67	C10orf67	C10orf67	chr10:23605519-23633772	535-1-16	79-2-17	NOTEST	0.157548	0.104644	-0.590312	0	1	1	no
C10orf68	C10orf68	C10orf68	chr10:32735040-33171792	535-1-16	79-2-17	NOTEST	0.428916	0.384454	-0.157882	0	1	1	no
C10orf71	C10orf71	C10orf71	chr10:50507186-50535537	535-1-16	79-2-17	NOTEST	0.519103	0.517181	-0.00534927	0	1	1	no
C10orf76	C10orf76	C10orf76	chr10:103605355-103815932	535-1-16	79-2-17	OK	3.85827	4.26705	0.145284	0.362819	0.70945	0.997756	no
C10orf81	C10orf81	C10orf81	chr10:115511212-115542192	535-1-16	79-2-17	NOTEST	0.0472408	0.0784703	0.732113	0	1	1	no
C10orf82	C10orf82	C10orf82	chr10:118423206-118429481	535-1-16	79-2-17	NOTEST	0	0	0	0	1	1	no
C10orf88	C10orf88	C10orf88	chr10:124690418-124713919	535-1-16	79-2-17	OK	2.44488	2.60153	0.0896007	0.198111	0.84015	0.997756	no
C10orf90	C10orf90	C10orf90	chr10:128113573-128210010	535-1-16	79-2-17	NOTEST	0	0	0	0	1	1	no
C10orf91	C10orf91	C10orf91	chr10:134258713-134261825	535-1-16	79-2-17	NOTEST	0.13416	0	#NAME?	0	1	1	no
C10orf95	C10orf95	C10orf95	chr10:104209573-104216050	535-1-16	79-2-17	OK	2.61243	3.80971	0.54429	0.602621	0.5305	0.997756	no
C10orf96	C10orf96	C10orf96	chr10:118083939-118139541	535-1-16	79-2-17	NOTEST	0	0.0319272	inf	0	1	1	no
C10orf99	C10orf99	C10orf99	chr10:85933553-85945050	535-1-16	79-2-17	NOTEST	0	0	0	0	1	1	no
C11orf1	C11orf1	C11orf1	chr11:111744779-111754797	535-1-16	79-2-17	OK	24.9606	16.8224	-0.569275	-1.27796	0.18875	0.997756	no
C11orf10	C11orf10	C11orf10	chr11:61556601-61560085	535-1-16	79-2-17	OK	514.102	402.005	-0.354842	-0.988513	0.32085	0.997756	no
C11orf16	C11orf16	C11orf16	chr11:8932700-8954553	535-1-16	79-2-17	NOTEST	0	0.027741	inf	0	1	1	no
C11orf2	C11orf2	C11orf2	chr11:64863682-64879180	535-1-16	79-2-17	OK	51.4832	58.3447	0.1805	0.505477	0.60605	0.997756	no
C11orf20	C11orf20	C11orf20	chr11:64067862-64072239	535-1-16	79-2-17	OK	1.72479	1.49793	-0.203453	-0.271217	0.7906	0.997756	no
C11orf21	C11orf21	C11orf21	chr11:2317506-2323143	535-1-16	79-2-17	NOTEST	0	0	0	0	1	1	no
C11orf24	C11orf24	C11orf24	chr11:68028802-68039469	535-1-16	79-2-17	OK	17.4992	18.7928	0.102885	0.27854	0.78065	0.997756	no
C11orf30	C11orf30	C11orf30	chr11:76156068-76262589	535-1-16	79-2-17	OK	8.14852	8.60928	0.0793529	0.215072	0.8283	0.997756	no
C11orf31	C11orf31	C11orf31	chr11:57479994-57586652	535-1-16	79-2-17	OK	86.9067	74.6128	-0.220044	-0.228737	0.80905	0.997756	no
C11orf34	C11orf34	C11orf34	chr11:112118875-112131583	535-1-16	79-2-17	NOTEST	0.0537395	0	#NAME?	0	1	1	no
C11orf35	C11orf35	C11orf35	chr11:537521-560779	535-1-16	79-2-17	OK	2.46721	4.21019	0.771006	1.29991	0.1836	0.997756	no
C11orf36	C11orf36	C11orf36	chr11:3239173-3244361	535-1-16	79-2-17	NOTEST	0	0	0	0	1	1	no
C11orf40	C11orf40	C11orf40	chr11:4592652-4599050	535-1-16	79-2-17	NOTEST	0	0	0	0	1	1	no
C11orf41	C11orf41	C11orf41	chr11:33563876-33695646	535-1-16	79-2-17	NOTEST	0.094568	0.0460631	-1.03774	0	1	1	no
C11orf42	C11orf42	C11orf42	chr11:6226797-6232365	535-1-16	79-2-17	NOTEST	0.0764546	0.152335	0.994573	0	1	1	no
C11orf45	C11orf45	C11orf45	chr11:128761312-128787951	535-1-16	79-2-17	NOTEST	0.0643326	0.0854626	0.409742	0	1	1	no
C11orf46	C11orf46	C11orf46	chr11:30344648-30359165	535-1-16	79-2-17	OK	25.8842	17.8016	-0.540069	-1.44859	0.14425	0.997756	no
C11orf48	C11orf48	C11orf48	chr11:62430288-62441162	535-1-16	79-2-17	OK	48.3963	40.4358	-0.259263	-0.447096	0.6373	0.997756	no
C11orf49	C11orf49	C11orf49	chr11:46958250-47198676	535-1-16	79-2-17	OK	10.1806	10.8442	0.0910915	0.10862	0.9226	0.997756	no
C11orf51	C11orf51	C11orf51	chr11:71709957-71823822	535-1-16	79-2-17	OK	44.5322	49.315	0.147178	0.063358	0.29655	0.997756	no
C11orf52	C11orf52	C11orf52	chr11:111783459-111797595	535-1-16	79-2-17	OK	5.67572	5.90912	0.0581378	0.120881	0.90275	0.997756	no
C11orf53	C11orf53	C11orf53	chr11:111126706-111156972	535-1-16	79-2-17	NOTEST	0.254201	0	#NAME?	0	1	1	no
C11orf54	C11orf54	C11orf54	chr11:93474792-93496247	535-1-16	79-2-17	OK	27.2353	19.4003	-0.489394	-1.34286	0.17835	0.997756	no
C11orf57	C11orf57	C11orf57	chr11:111944967-111957522	535-1-16	79-2-17	OK	17.4608	12.4378	-0.489389	-0.722297	0.4565	0.997756	no
C11orf58	C11orf58	C11orf58	chr11:16760147-16779901	535-1-16	79-2-17	OK	50.8111	40.3545	-0.332415	-0.921671	0.35665	0.997756	no
C11orf61	C11orf61	C11orf61	chr11:124636393-124670299	535-1-16	79-2-17	OK	5.62083	4.53668	-0.309145	-0.724865	0.46265	0.997756	no
C11orf63	C11orf63	C11orf63	chr11:122753472-122830430	535-1-16	79-2-17	OK	5.89586	5.70879	-0.0465159	-0.109948	0.9053	0.997756	no
C11orf65	C11orf65	C11orf65	chr11:108253726-108338258	535-1-16	79-2-17	OK	0.605974	0.287473	-1.07583	-1.0045	0.31895	0.997756	no
C11orf67	C11orf67	C11orf67	chr11:77532207-77583398	535-1-16	79-2-17	OK	61.6184	49.4488	-0.317427	-0.798093	0.4193	0.997756	no
C11orf68	C11orf68	C11orf68	chr11:65684282-65686531	535-1-16	79-2-17	OK	33.8486	40.0257	0.241831	0.671662	0.49325	0.997756	no
C11orf70	C11orf70	C11orf70	chr11:101918168-101955291	535-1-16	79-2-17	OK	6.45905	7.04675	0.125636	0.194586	0.8378	0.997756	no
C11orf71	C11orf71	C11orf71	chr11:114262169-114271139	535-1-16	79-2-17	OK	56.2224	55.8989	-0.00832435	-0.0219695	0.98065	0.998168	no
C11orf73	C11orf73	C11orf73	chr11:86013252-86056985	535-1-16	79-2-17	OK	30.5617	19.9139	-0.617946	-1.60003	0.10095	0.997756	no
C11orf74	C11orf74	C11orf74	chr11:36613492-36680817	535-1-16	79-2-17	OK	20.0166	11.748	-0.768788	-1.76163	0.0716	0.997756	no
C11orf75	C11orf75	C11orf75	chr11:93211638-93276546	535-1-16	79-2-17	OK	33.6871	31.7058	-0.0874459	-0.230402	0.81935	0.997756	no
C11orf80	C11orf80	C11orf80	chr11:66512206-66614003	535-1-16	79-2-17	OK	17.9298	16.2675	-0.140362	-0.332322	0.73585	0.997756	no
C11orf82	C11orf82	C11orf82	chr11:82612736-82645699	535-1-16	79-2-17	OK	5.26812	5.30555	0.0102125	0.0258573	0.97845	0.99813	no
C11orf83	C11orf83	C11orf83	chr11:62430288-62441162	535-1-16	79-2-17	OK	46.6041	39.3213	-0.245145	-0.514103	0.6058	0.997756	no
C11orf84	C11orf84	C11orf84	chr11:63580922-63595190	535-1-16	79-2-17	OK	14.6057	16.4128	0.16829	0.447216	0.65	0.997756	no
C11orf85	C11orf85	C11orf85	chr11:64705928-64727609	535-1-16	79-2-17	NOTEST	0	0	0	0	1	1	no
C11orf86	C11orf86	C11orf86	chr11:66742753-66744479	535-1-16	79-2-17	NOTEST	0	0	0	0	1	1	no
C11orf87	C11orf87	C11orf87	chr11:109292845-109299893	535-1-16	79-2-17	NOTEST	0	0	0	0	1	1	no
C11orf88	C11orf88	C11orf88	chr11:111385509-111407756	535-1-16	79-2-17	NOTEST	0	0	0	0	1	1	no
C11orf9	C11orf9	C11orf9	chr11:61520120-61555989	535-1-16	79-2-17	NOTEST	0.532422	0.425371	-0.323849	0	1	1	no
C11orf91	C11orf91	C11orf91	chr11:33719653-33722286	535-1-16	79-2-17	NOTEST	0.205216	0	#NAME?	0	1	1	no
C11orf92	C11orf92	C11orf92	chr11:111164113-111179353	535-1-16	79-2-17	OK	15.9807	12.5009	-0.354295	-0.969628	0.3231	0.997756	no
C11orf93	C11orf93	C11orf93	chr11:111164113-111179353	535-1-16	79-2-17	OK	1.89977	2.4447	0.363833	0.182059	0.5015	0.997756	no
C11orf94	C11orf94	C11orf94	chr11:45928085-45928833	535-1-16	79-2-17	NOTEST	0	0.286244	inf	0	1	1	no
C11orf95	C11orf95	C11orf95	chr11:63527363-63536113	535-1-16	79-2-17	OK	2.93008	3.43915	0.23111	0.583275	0.5588	0.997756	no
C11orf96	C11orf96	C11orf96	chr11:43964105-43965433	535-1-16	79-2-17	NOTEST	0.255599	0.466846	0.869061	0	1	1	no
C12orf10	C12orf10	C12orf10	chr12:53693469-53700965	535-1-16	79-2-17	OK	32.3158	37.5486	0.216521	0.587844	0.562	0.997756	no
C12orf12	C12orf12	C12orf12	chr12:91345991-91348953	535-1-16	79-2-17	NOTEST	0	0	0	0	1	1	no
C12orf23	C12orf23	C12orf23	chr12:107349543-107367813	535-1-16	79-2-17	OK	31.8401	22.0087	-0.532773	-1.48954	0.138	0.997756	no
C12orf26	C12orf26	C12orf26	chr12:82746082-82873016	535-1-16	79-2-17	OK	4.98288	3.76433	-0.404585	-0.543464	0.57315	0.997756	no
C12orf29	C12orf29	C12orf29	chr12:88429267-88535993	535-1-16	79-2-17	OK	14.8148	11.5038	-0.364926	-0.595665	0.54675	0.997756	no
C12orf32	C12orf32	C12orf32	chr12:2986364-2998626	535-1-16	79-2-17	OK	26.4088	29.8717	0.17776	0.484671	0.61755	0.997756	no
C12orf33	C12orf33	C12orf33	chr12:9208184-9217666	535-1-16	79-2-17	NOTEST	0.250884	0.499905	0.994636	0	1	1	no
C12orf34	C12orf34	C12orf34	chr12:110152186-110211292	535-1-16	79-2-17	OK	2.74375	2.81496	0.0369638	0.0790705	0.9355	0.997756	no
C12orf35	C12orf35	C12orf35	chr12:32112352-32146043	535-1-16	79-2-17	OK	6.00446	4.21022	-0.512137	-1.37495	0.1693	0.997756	no
C12orf36	C12orf36	C12orf36	chr12:13523604-13529679	535-1-16	79-2-17	NOTEST	0	0.0159352	inf	0	1	1	no
C12orf37	C12orf37	C12orf37	chr12:91311799-91342446	535-1-16	79-2-17	NOTEST	0.0597622	0.0396926	-0.590364	0	1	1	no
C12orf39	C12orf39	C12orf39	chr12:21679255-21684210	535-1-16	79-2-17	NOTEST	0	0	0	0	1	1	no
C12orf4	C12orf4	C12orf4	chr12:4596900-4647637	535-1-16	79-2-17	OK	11.8403	8.65742	-0.451697	-1.21058	0.22855	0.997756	no
C12orf40	C12orf40	C12orf40	chr12:40019971-40115720	535-1-16	79-2-17	NOTEST	0	0	0	0	1	1	no
C12orf42	C12orf42	C12orf42	chr12:103695732-103889749	535-1-16	79-2-17	NOTEST	0	0	0	0	1	1	no
C12orf43	C12orf43	C12orf43	chr12:121440847-121454300	535-1-16	79-2-17	OK	7.79123	8.3187	0.0945066	0.230726	0.81445	0.997756	no
C12orf44	C12orf44	C12orf44	chr12:52463757-52471279	535-1-16	79-2-17	OK	53.9258	48.5002	-0.152986	-0.420801	0.66395	0.997756	no
C12orf45	C12orf45	C12orf45	chr12:105380097-105388505	535-1-16	79-2-17	OK	17.4585	19.7782	0.179983	0.402057	0.68255	0.997756	no
C12orf47	C12orf47	C12orf47	chr12:112277572-112331228	535-1-16	79-2-17	OK	11.3325	9.98245	-0.183005	-0.277925	0.7789	0.997756	no
C12orf49	C12orf49	C12orf49	chr12:117153595-117175843	535-1-16	79-2-17	OK	6.01402	7.30157	0.279878	0.706227	0.47885	0.997756	no
C12orf5	C12orf5	C12orf5	chr12:4430358-4469190	535-1-16	79-2-17	OK	1.92004	1.71035	-0.166846	-0.411021	0.67895	0.997756	no
C12orf50	C12orf50	C12orf50	chr12:88373815-88423176	535-1-16	79-2-17	NOTEST	0	0.0317998	inf	0	1	1	no
C12orf51	C12orf51	C12orf51	chr12:112597991-112819896	535-1-16	79-2-17	OK	11.1605	12.3988	0.151804	0.420275	0.6667	0.997756	no
C12orf52	C12orf52	C12orf52	chr12:113623554-113630119	535-1-16	79-2-17	OK	23.1943	27.3771	0.239199	0.6471	0.52255	0.997756	no
C12orf53	C12orf53	C12orf53	chr12:6802956-6810009	535-1-16	79-2-17	NOTEST	0.166202	0.20727	0.318575	0	1	1	no
C12orf54	C12orf54	C12orf54	chr12:48876285-48890297	535-1-16	79-2-17	NOTEST	0	0	0	0	1	1	no
C12orf56	C12orf56	C12orf56	chr12:64660762-64784345	535-1-16	79-2-17	NOTEST	0	0.137831	inf	0	1	1	no
C12orf57	C12orf57	C12orf57	chr12:7053202-7055165	535-1-16	79-2-17	OK	374.707	281.58	-0.412221	-1.15487	0.24495	0.997756	no
C12orf59	C12orf59	C12orf59	chr12:10331556-10344403	535-1-16	79-2-17	NOTEST	0.0834625	0.12935	0.632078	0	1	1	no
C12orf60	C12orf60	C12orf60	chr12:14956505-14976791	535-1-16	79-2-17	OK	1.16791	0.723967	-0.689927	-0.837562	0.41105	0.997756	no
C12orf61	C12orf61	C12orf61	chr12:62995530-62997214	535-1-16	79-2-17	NOTEST	0.194225	0.516003	1.40965	0	1	1	no
C12orf65	C12orf65	C12orf65	chr12:123717843-123742506	535-1-16	79-2-17	OK	18.1934	15.5779	-0.223909	-0.583778	0.54755	0.997756	no
C12orf66	C12orf66	C12orf66	chr12:64586418-64616076	535-1-16	79-2-17	OK	2.28099	1.99345	-0.194389	-0.403998	0.6861	0.997756	no
C12orf68	C12orf68	C12orf68	chr12:48577365-48579709	535-1-16	79-2-17	NOTEST	0.067198	0.0223163	-1.59032	0	1	1	no
C12orf69	C12orf69	C12orf69	chr12:14956505-14976791	535-1-16	79-2-17	NOTEST	0.189187	0.20105	0.0877419	0	1	1	no
C12orf70	C12orf70	C12orf70	chr12:27619742-27655118	535-1-16	79-2-17	NOTEST	0	0	0	0	1	1	no
C12orf71	C12orf71	C12orf71	chr12:27233989-27235455	535-1-16	79-2-17	NOTEST	0.0941536	0.0625322	-0.590417	0	1	1	no
C12orf73	C12orf73	C12orf73	chr12:104343980-104350993	535-1-16	79-2-17	OK	22.8285	18.3679	-0.313651	-0.834951	0.41005	0.997756	no
C12orf74	C12orf74	C12orf74	chr12:93096618-93102325	535-1-16	79-2-17	NOTEST	0	0	0	0	1	1	no
C12orf75	C12orf75	C12orf75	chr12:105724413-105765296	535-1-16	79-2-17	OK	44.5067	36.1291	-0.30086	-0.817452	0.41335	0.997756	no
C12orf76	C12orf76	C12orf76	chr12:110478982-110505500	535-1-16	79-2-17	OK	18.3213	15.1835	-0.271009	-0.72456	0.45995	0.997756	no
C12orf77	C12orf77	C12orf77	chr12:25146364-25150373	535-1-16	79-2-17	OK	0.495492	0.694756	0.487646	0.624134	0.5275	0.997756	no
C13orf15	C13orf15	C13orf15	chr13:42031541-42045013	535-1-16	79-2-17	OK	0.63525	0.474647	-0.420469	-0.461116	0.63555	0.997756	no
C13orf33	C13orf33	C13orf33	chr13:31456971-31506745	535-1-16	79-2-17	NOTEST	0.296035	0.152931	-0.952893	0	1	1	no
C13orf35	C13orf35	C13orf35	chr13:113301357-113338811	535-1-16	79-2-17	NOTEST	0	0	0	0	1	1	no
C14orf1	C14orf1	C14orf1	chr14:76117232-76127538	535-1-16	79-2-17	OK	47.595	47.3996	-0.00593557	-0.0165151	0.9869	0.998168	no
C14orf101	C14orf101	C14orf101	chr14:57046510-57116232	535-1-16	79-2-17	OK	5.91992	4.02622	-0.556151	-1.42046	0.1541	0.997756	no
C14orf102	C14orf102	C14orf102	chr14:90744397-90798481	535-1-16	79-2-17	OK	5.04676	5.75001	0.188207	0.485322	0.62355	0.997756	no
C14orf105	C14orf105	C14orf105	chr14:57936594-57960576	535-1-16	79-2-17	NOTEST	0.280405	0.310406	0.146646	0	1	1	no
C14orf109	C14orf109	C14orf109	chr14:93651295-93653431	535-1-16	79-2-17	OK	59.1542	45.0895	-0.391688	-1.05	0.2798	0.997756	no
C14orf118	C14orf118	C14orf118	chr14:76618258-76669134	535-1-16	79-2-17	OK	3.13465	3.32282	0.0841034	0.185691	0.8406	0.997756	no
C14orf119	C14orf119	C14orf119	chr14:23527773-23569665	535-1-16	79-2-17	OK	21.7521	15.4237	-0.49601	-0.753462	0.43725	0.997756	no
C14orf126	C14orf126	C14orf126	chr14:31915242-31926680	535-1-16	79-2-17	OK	6.53497	5.80663	-0.170478	-0.422242	0.6767	0.997756	no
C14orf129	C14orf129	C14orf129	chr14:96846021-96853563	535-1-16	79-2-17	OK	37.0828	31.832	-0.220274	-0.612712	0.536	0.997756	no
C14orf132	C14orf132	C14orf132	chr14:96505660-96560226	535-1-16	79-2-17	OK	10.4449	10.3773	-0.00937117	-0.0261868	0.9791	0.998168	no
C14orf133	C14orf133	C14orf133	chr14:77893017-77923983	535-1-16	79-2-17	OK	13.7837	12.6266	-0.126497	-0.333331	0.72805	0.997756	no
C14orf135	C14orf135	C14orf135	chr14:60558628-60601532	535-1-16	79-2-17	OK	20.6477	16.6879	-0.307183	-0.856267	0.38675	0.997756	no
C14orf142	C14orf142	C14orf142	chr14:93669236-93695561	535-1-16	79-2-17	OK	28.069	19.8689	-0.498463	-0.672891	0.479	0.997756	no
C14orf149	C14orf149	C14orf149	chr14:59939405-59951073	535-1-16	79-2-17	OK	5.24847	6.20166	0.240757	0.522989	0.5951	0.997756	no
C14orf159	C14orf159	C14orf159	chr14:91580356-91691703	535-1-16	79-2-17	OK	1.21747	1.2599	0.0494229	0.0921192	0.922	0.997756	no
C14orf162	C14orf162	C14orf162	chr14:70036530-70037918	535-1-16	79-2-17	NOTEST	0.0606687	0.0402946	-0.590365	0	1	1	no
C14orf165	C14orf165	C14orf165	chr14:24391456-24403777	535-1-16	79-2-17	OK	0.692591	0.919965	0.409576	0.479126	0.65615	0.997756	no
C14orf166	C14orf166	C14orf166	chr14:52456227-52471420	535-1-16	79-2-17	OK	172.264	118.462	-0.540192	-1.50571	0.1349	0.997756	no
C14orf166B	C14orf166B	C14orf166B	chr14:77292724-77336645	535-1-16	79-2-17	NOTEST	0	0	0	0	1	1	no
C14orf167	C14orf167	C14orf167	chr14:24407939-24438488	535-1-16	79-2-17	OK	8.88504	8.29045	-0.0999272	-0.226526	0.81845	0.997756	no
C14orf169	C14orf169	C14orf169	chr14:73945188-74025651	535-1-16	79-2-17	OK	4.17172	3.82841	-0.123898	-0.253697	0.7955	0.997756	no
C14orf176	C14orf176	C14orf176	chr14:21558204-21572863	535-1-16	79-2-17	NOTEST	0.163044	0.433162	1.40964	0	1	1	no
C14orf177	C14orf177	C14orf177	chr14:99177949-99184103	535-1-16	79-2-17	NOTEST	0	0	0	0	1	1	no
C14orf178	C14orf178	C14orf178	chr14:78183943-78236085	535-1-16	79-2-17	OK	0.500887	1.33156	1.41056	0.239273	0.63665	0.997756	no
C14orf180	C14orf180	C14orf180	chr14:105046055-105056183	535-1-16	79-2-17	NOTEST	0	0	0	0	1	1	no
C14orf182	C14orf182	C14orf182	chr14:50448429-50474238	535-1-16	79-2-17	NOTEST	0.318716	0.42338	0.409684	0	1	1	no
C14orf183	C14orf183	C14orf183	chr14:50550368-50559361	535-1-16	79-2-17	NOTEST	0.279175	0.12361	-1.17538	0	1	1	no
C14orf2	C14orf2	C14orf2	chr14:104378624-104387903	535-1-16	79-2-17	OK	363.626	251.81	-0.53012	-1.46959	0.1358	0.997756	no
C14orf21	C14orf21	C14orf21	chr14:24769097-24774374	535-1-16	79-2-17	OK	6.31896	8.10899	0.359837	0.873783	0.37495	0.997756	no
C14orf23	C14orf23	C14orf23	chr14:29241909-29264000	535-1-16	79-2-17	NOTEST	0.239771	0.211457	-0.181297	0	1	1	no
C14orf28	C14orf28	C14orf28	chr14:45366506-45376460	535-1-16	79-2-17	OK	1.80998	1.48505	-0.285458	-0.576055	0.5638	0.997756	no
C14orf37	C14orf37	C14orf37	chr14:58470807-58618847	535-1-16	79-2-17	NOTEST	0.424847	0.199188	-1.09281	0	1	1	no
C14orf38	C14orf38	C14orf38	chr14:59951160-60043549	535-1-16	79-2-17	NOTEST	0.537991	0.297777	-0.853352	0	1	1	no
C14orf39	C14orf39	C14orf39	chr14:60902673-60952764	535-1-16	79-2-17	NOTEST	0	0	0	0	1	1	no
C14orf43	C14orf43	C14orf43	chr14:74181824-74253896	535-1-16	79-2-17	OK	5.7361	6.42611	0.163874	0.448418	0.6447	0.997756	no
C14orf45	C14orf45	C14orf45	chr14:74486058-74551196	535-1-16	79-2-17	OK	2.89879	2.60008	-0.156894	-0.161337	0.8685	0.997756	no
C14orf49	C14orf49	C14orf49	chr14:95883830-95942173	535-1-16	79-2-17	NOTEST	0.187374	0.217795	0.217047	0	1	1	no
C14orf55	C14orf55	C14orf55	chr14:70935595-70950473	535-1-16	79-2-17	NOTEST	0.0507932	0.118079	1.21704	0	1	1	no
C14orf64	C14orf64	C14orf64	chr14:98391946-98444461	535-1-16	79-2-17	NOTEST	0.171867	0.342451	0.994603	0	1	1	no
C14orf79	C14orf79	C14orf79	chr14:105452615-105461855	535-1-16	79-2-17	OK	6.86384	8.77796	0.35487	0.860402	0.38565	0.997756	no
C14orf80	C14orf80	C14orf80	chr14:105956191-105965585	535-1-16	79-2-17	OK	13.9711	16.561	0.245348	0.632312	0.51765	0.997756	no
C14orf93	C14orf93	C14orf93	chr14:23456109-23479360	535-1-16	79-2-17	OK	4.92265	3.63362	-0.438029	-1.00141	0.30625	0.997756	no
C15orf17	C15orf17	C15orf17	chr15:75192327-75199462	535-1-16	79-2-17	OK	25.067	26.1452	0.0607591	0.170065	0.86035	0.997756	no
C15orf2	C15orf2	C15orf2	chr15:24920540-24928593	535-1-16	79-2-17	NOTEST	0.320905	0.383667	0.257711	0	1	1	no
C15orf23	C15orf23	C15orf23	chr15:40674921-40686489	535-1-16	79-2-17	OK	33.4192	27.2155	-0.296246	-0.811361	0.4141	0.997756	no
C15orf24	C15orf24	C15orf24	chr15:34376223-34394053	535-1-16	79-2-17	OK	52.496	42.1083	-0.318105	-0.864491	0.3833	0.997756	no
C15orf26	C15orf26	C15orf26	chr15:81426643-81441516	535-1-16	79-2-17	NOTEST	0	0	0	0	1	1	no
C15orf27	C15orf27	C15orf27	chr15:76352298-76497304	535-1-16	79-2-17	OK	0.720678	0.739764	0.037709	0.0602078	0.9634	0.997756	no
C15orf29	C15orf29	C15orf29	chr15:34432874-34502297	535-1-16	79-2-17	OK	15.767	14.1452	-0.156587	-0.424869	0.66985	0.997756	no
C15orf32	C15orf32	C15orf32	chr15:93014906-93044347	535-1-16	79-2-17	NOTEST	0	0	0	0	1	1	no
C15orf33	C15orf33	C15orf33	chr15:49447975-49913118	535-1-16	79-2-17	OK	1.44573	1.06693	-0.438331	-0.370286	0.7081	0.997756	no
C15orf34	C15orf34	C15orf34	chr15:72635777-72671129	535-1-16	79-2-17	NOTEST	0.436369	0.212546	-1.03778	0	1	1	no
C15orf37	C15orf37	C15orf37	chr15:80135888-80217196	535-1-16	79-2-17	OK	6.57716	8.96556	0.446929	0.637795	0.50855	0.997756	no
C15orf38	C15orf38	C15orf38	chr15:90373830-90456222	535-1-16	79-2-17	OK	6.18345	6.78791	0.134557	0.183088	0.84805	0.997756	no
C15orf38-AP3S2	C15orf38-AP3S2	C15orf38-AP3S2	chr15:90373830-90456222	535-1-16	79-2-17	OK	1.21812	2.13696	0.810908	0.969462	0.32285	0.997756	no
C15orf39	C15orf39	C15orf39	chr15:75494220-75504510	535-1-16	79-2-17	OK	1.73771	2.11603	0.284171	0.63975	0.51785	0.997756	no
C15orf40	C15orf40	C15orf40	chr15:83654954-83680393	535-1-16	79-2-17	OK	31.6726	30.339	-0.0620643	-0.0882068	0.93175	0.997756	no
C15orf41	C15orf41	C15orf41	chr15:36871811-37110707	535-1-16	79-2-17	OK	1.61326	1.35973	-0.246661	-0.476576	0.63465	0.997756	no
C15orf42	C15orf42	C15orf42	chr15:90118817-90198682	535-1-16	79-2-17	OK	1.40247	2.07747	0.566857	0.910152	0.3545	0.997756	no
C15orf43	C15orf43	C15orf43	chr15:45248902-45271421	535-1-16	79-2-17	NOTEST	0	0	0	0	1	1	no
C15orf44	C15orf44	C15orf44	chr15:65871095-65903627	535-1-16	79-2-17	OK	26.6678	25.6678	-0.0551411	-0.151048	0.87395	0.997756	no
FOS	FOS	FOS	chr14:75745480-75748937	535-1-16	79-2-17	OK	6.3652	104.422	4.03608	10.3916	5e-05	0.034235	yes
C15orf5	C15orf5	C15orf5	chr15:77400497-77712446	535-1-16	79-2-17	NOTEST	0	0	0	0	1	1	no
C15orf50	C15orf50	C15orf50	chr15:70127572-70135306	535-1-16	79-2-17	NOTEST	0	0	0	0	1	1	no
C15orf52	C15orf52	C15orf52	chr15:40623652-40633168	535-1-16	79-2-17	OK	0.632025	0.904893	0.517766	1.01776	0.31365	0.997756	no
C15orf53	C15orf53	C15orf53	chr15:38988798-38992239	535-1-16	79-2-17	NOTEST	0	0	0	0	1	1	no
C15orf54	C15orf54	C15orf54	chr15:39542884-39547048	535-1-16	79-2-17	NOTEST	0	0.0498317	inf	0	1	1	no
C15orf55	C15orf55	C15orf55	chr15:34638065-34649931	535-1-16	79-2-17	NOTEST	0.0400875	0	#NAME?	0	1	1	no
C15orf56	C15orf56	C15orf56	chr15:40453209-40569688	535-1-16	79-2-17	OK	0.411667	0.671135	0.705126	0.251416	0.57985	0.997756	no
C15orf57	C15orf57	C15orf57	chr15:40845297-40857252	535-1-16	79-2-17	OK	13.9764	9.9718	-0.487068	-1.18863	0.2252	0.997756	no
C15orf58	C15orf58	C15orf58	chr15:90777486-90785312	535-1-16	79-2-17	OK	2.19175	1.87161	-0.227798	-0.398252	0.69055	0.997756	no
C15orf59	C15orf59	C15orf59	chr15:74032140-74043816	535-1-16	79-2-17	OK	2.5202	1.42277	-0.824834	-1.40498	0.16435	0.997756	no
C15orf60	C15orf60	C15orf60	chr15:73735498-73925753	535-1-16	79-2-17	NOTEST	0	0	0	0	1	1	no
C15orf61	C15orf61	C15orf61	chr15:67547137-67819641	535-1-16	79-2-17	OK	13.7987	12.3068	-0.165067	-0.327596	0.73905	0.997756	no
C15orf62	C15orf62	C15orf62	chr15:41060066-41106767	535-1-16	79-2-17	OK	0.629111	0.564101	-0.157361	-0.0834932	0.93035	0.997756	no
C15orf63	C15orf63	C15orf63	chr15:44038589-44094769	535-1-16	79-2-17	NOTEST	0	0.434039	inf	0	1	1	no
C16orf11	C16orf11	C16orf11	chr16:610421-615529	535-1-16	79-2-17	NOTEST	0	0.071167	inf	0	1	1	no
C16orf13	C16orf13	C16orf13	chr16:684428-686347	535-1-16	79-2-17	OK	211.649	207.114	-0.0312535	-0.0833852	0.9322	0.997756	no
C16orf3	C16orf3	C16orf3	chr16:90089007-90114191	535-1-16	79-2-17	OK	0.544964	0.90485	0.731517	0.2974	0.31005	0.997756	no
C16orf42	C16orf42	C16orf42	chr16:1383605-1401873	535-1-16	79-2-17	OK	51.1955	57.5608	0.16907	0.382576	0.69645	0.997756	no
C16orf45	C16orf45	C16orf45	chr16:15528324-15682116	535-1-16	79-2-17	OK	0.709393	0.413841	-0.777508	-1.07421	0.26265	0.997756	no
C16orf46	C16orf46	C16orf46	chr16:81087101-81110872	535-1-16	79-2-17	OK	1.86826	2.10018	0.16882	0.324459	0.74165	0.997756	no
C16orf48	C16orf48	C16orf48	chr16:67696849-67700628	535-1-16	79-2-17	OK	0.700182	0.64391	-0.120869	-0.162915	0.8708	0.997756	no
C16orf5	C16orf5	C16orf5	chr16:4560676-4588816	535-1-16	79-2-17	OK	3.54685	3.02954	-0.227439	-0.507573	0.6078	0.997756	no
C16orf52	C16orf52	C16orf52	chr16:22019455-22095972	535-1-16	79-2-17	OK	6.3321	4.11561	-0.621577	-1.60971	0.10815	0.997756	no
C16orf53	C16orf53	C16orf53	chr16:29827527-29859360	535-1-16	79-2-17	OK	18.6756	19.16	0.0369504	0.0930731	0.92175	0.997756	no
C16orf54	C16orf54	C16orf54	chr16:29753785-29757340	535-1-16	79-2-17	NOTEST	0.210442	0.419324	0.994644	0	1	1	no
C16orf55	C16orf55	C16orf55	chr16:89724209-89737675	535-1-16	79-2-17	OK	1.26703	1.82737	0.528317	0.986112	0.31695	0.997756	no
C16orf57	C16orf57	C16orf57	chr16:58035276-58055527	535-1-16	79-2-17	OK	4.95842	5.76195	0.216676	0.511778	0.6033	0.997756	no
C16orf58	C16orf58	C16orf58	chr16:31494438-31519706	535-1-16	79-2-17	OK	25.9494	31.7074	0.289119	0.792073	0.41325	0.997756	no
C16orf59	C16orf59	C16orf59	chr16:2510114-2514964	535-1-16	79-2-17	OK	11.6063	14.1103	0.281837	0.716934	0.47545	0.997756	no
C16orf62	C16orf62	C16orf62	chr16:19566736-19712485	535-1-16	79-2-17	OK	10.0987	13.1432	0.380154	1.03651	0.30145	0.997756	no
C16orf7	C16orf7	C16orf7	chr16:89773540-89883065	535-1-16	79-2-17	OK	1.92152	1.82056	-0.0778653	-0.0604525	0.9537	0.997756	no
C16orf70	C16orf70	C16orf70	chr16:67143914-67184902	535-1-16	79-2-17	OK	8.5091	9.67315	0.18498	0.431926	0.65425	0.997756	no
C16orf71	C16orf71	C16orf71	chr16:4746510-4799397	535-1-16	79-2-17	NOTEST	0.373656	0.43909	0.232806	0	1	1	no
C16orf72	C16orf72	C16orf72	chr16:9185536-9213555	535-1-16	79-2-17	OK	17.2274	16.6701	-0.0474405	-0.132021	0.89105	0.997756	no
C16orf73	C16orf73	C16orf73	chr16:1877224-1922179	535-1-16	79-2-17	NOTEST	0.0951387	0.126354	0.409372	0	1	1	no
C16orf74	C16orf74	C16orf74	chr16:85741123-85784689	535-1-16	79-2-17	OK	1.34541	1.51216	0.168561	0.234659	0.81295	0.997756	no
C16orf78	C16orf78	C16orf78	chr16:49407807-49433319	535-1-16	79-2-17	NOTEST	0	0	0	0	1	1	no
C16orf79	C16orf79	C16orf79	chr16:2255177-2261069	535-1-16	79-2-17	OK	3.03718	3.57325	0.234508	0.124334	0.8943	0.997756	no
C16orf80	C16orf80	C16orf80	chr16:58147496-58163296	535-1-16	79-2-17	OK	25.3047	22.4235	-0.174395	-0.458987	0.64375	0.997756	no
C16orf82	C16orf82	C16orf82	chr16:27078218-27080487	535-1-16	79-2-17	NOTEST	0	0	0	0	1	1	no
C16orf86	C16orf86	C16orf86	chr16:67700716-67702661	535-1-16	79-2-17	NOTEST	0	0.358286	inf	0	1	1	no
C16orf87	C16orf87	C16orf87	chr16:46835958-46865074	535-1-16	79-2-17	OK	8.77326	6.23163	-0.493504	-1.1276	0.2526	0.997756	no
C16orf88	C16orf88	C16orf88	chr16:19717673-19868859	535-1-16	79-2-17	OK	25.4017	22.6959	-0.162494	-0.391273	0.6969	0.997756	no
C16orf89	C16orf89	C16orf89	chr16:5094122-5116146	535-1-16	79-2-17	NOTEST	0.211038	0.168203	-0.327302	0	1	1	no
C16orf90	C16orf90	C16orf90	chr16:3543483-3545421	535-1-16	79-2-17	NOTEST	0.102462	0	#NAME?	0	1	1	no
C16orf91	C16orf91	C16orf91	chr16:1469943-1479345	535-1-16	79-2-17	OK	20.9446	23.2575	0.151121	0.386517	0.69935	0.997756	no
C16orf92	C16orf92	C16orf92	chr16:30034654-30042186	535-1-16	79-2-17	NOTEST	0	0	0	0	1	1	no
C16orf93	C16orf93	C16orf93	chr16:30759619-30787628	535-1-16	79-2-17	OK	2.59809	4.97584	0.937489	0.441783	0.7826	0.997756	no
C16orf95	C16orf95	C16orf95	chr16:87336403-87351026	535-1-16	79-2-17	OK	1.21203	0.991439	-0.289829	-0.385019	0.6903	0.997756	no
C16orf96	C16orf96	C16orf96	chr16:4606490-4650318	535-1-16	79-2-17	NOTEST	0	0.0148283	inf	0	1	1	no
[truncated: 21,289 more rows]
