# Supplementary material for: Development and Characterization of a Spontaneously Metastatic Patient-Derived Xenograft Model of Human Prostate Cancer
Source: Sci Rep. 2018 Dec 3;8:17535. doi: 10.1038/s41598-018-35695-8 (PMC6277427; doi:10.1038/s41598-018-35695-8)
Supplement: Supplementary file 3 — human transcriptome xenograft pair 2 [file 41598_2018_35695_MOESM3_ESM.xlsx]

## Sheet: gene_exp
test_id	gene_id	gene	locus	sample_1	sample_2	status	value_1	value_2	log2(fold_change)	test_stat	p_value	q_value	significant
1/2-SBSRNA4	1/2-SBSRNA4	1/2-SBSRNA4	chr4:110351118-110461615	2017-01-13	157-1-17	OK	6.34109	5.11355	-0.310404	-0.156241	0.84965	0.993056	no
A1BG	A1BG	A1BG	chr19:58858171-58874214	2017-01-13	157-1-17	OK	0.765578	0.457314	-0.743363	-0.399188	0.62715	0.982066	no
A1BG-AS1	A1BG-AS1	A1BG-AS1	chr19:58858171-58874214	2017-01-13	157-1-17	NOTEST	0.155271	0.482302	1.63515	0	1	1	no
A1CF	A1CF	A1CF	chr10:52559168-52645435	2017-01-13	157-1-17	NOTEST	0.107298	0.142028	0.404551	0	1	1	no
A2LD1	A2LD1	A2LD1	chr13:100741268-101241046	2017-01-13	157-1-17	OK	3.73862	1.88935	-0.984615	-0.770709	0.4529	0.974978	no
A2M	A2M	A2M	chr12:9217772-9268558	2017-01-13	157-1-17	NOTEST	0.0504517	0.0642925	0.349746	0	1	1	no
A2ML1	A2ML1	A2ML1	chr12:8975149-9029381	2017-01-13	157-1-17	NOTEST	0.271275	0.358992	0.404194	0	1	1	no
A2MP1	A2MP1	A2MP1	chr12:9381128-9386803	2017-01-13	157-1-17	NOTEST	0	0	0	0	1	1	no
A4GALT	A4GALT	A4GALT	chr22:43088126-43116876	2017-01-13	157-1-17	OK	2.96985	3.02767	0.0278179	0.0528072	0.95735	0.995717	no
A4GNT	A4GNT	A4GNT	chr3:137842559-137851229	2017-01-13	157-1-17	NOTEST	0	0.0455857	inf	0	1	1	no
AA06	AA06	AA06	chr17:31340105-32483825	2017-01-13	157-1-17	NOTEST	0	0	0	0	1	1	no
AAA1	AAA1	AAA1	chr7:34386123-34917944	2017-01-13	157-1-17	NOTEST	0.0498201	0.0317421	-0.650329	0	1	1	no
AAAS	AAAS	AAAS	chr12:53701239-53715412	2017-01-13	157-1-17	OK	24.1674	23.7105	-0.0275351	-0.058914	0.9518	0.995717	no
AACS	AACS	AACS	chr12:125549924-125627871	2017-01-13	157-1-17	OK	18.1904	23.9452	0.39656	0.853659	0.3944	0.97411	no
AACSP1	AACSP1	AACSP1	chr5:178191863-178203277	2017-01-13	157-1-17	NOTEST	0.151884	0.145164	-0.0652915	0	1	1	no
AADAC	AADAC	AADAC	chr3:151347319-151546276	2017-01-13	157-1-17	NOTEST	0	0	0	0	1	1	no
AADACL2	AADACL2	AADACL2	chr3:151347319-151546276	2017-01-13	157-1-17	NOTEST	0	0	0	0	1	1	no
AADACL3	AADACL3	AADACL3	chr1:12776117-12788726	2017-01-13	157-1-17	NOTEST	0	0	0	0	1	1	no
AADACL4	AADACL4	AADACL4	chr1:12704565-12727097	2017-01-13	157-1-17	NOTEST	0	0	0	0	1	1	no
AADAT	AADAT	AADAT	chr4:170981372-171011372	2017-01-13	157-1-17	OK	15.0641	14.2468	-0.0804781	-0.172434	0.8618	0.993298	no
AAGAB	AAGAB	AAGAB	chr15:67493366-67547074	2017-01-13	157-1-17	OK	29.1968	21.5715	-0.436684	-0.938792	0.351	0.97411	no
AAK1	AAK1	AAK1	chr2:69685126-69870977	2017-01-13	157-1-17	OK	4.23301	5.4758	0.371387	0.789162	0.41905	0.97411	no
AAMP	AAMP	AAMP	chr2:219128851-219134893	2017-01-13	157-1-17	OK	107.667	106.5	-0.0157307	-0.0322808	0.97245	0.996292	no
AANAT	AANAT	AANAT	chr17:74449432-74466199	2017-01-13	157-1-17	NOTEST	0.0437391	0.125414	1.5197	0	1	1	no
AARS	AARS	AARS	chr16:70286296-70323412	2017-01-13	157-1-17	OK	24.3463	35.1312	0.529051	1.12556	0.26515	0.97411	no
AARS2	AARS2	AARS2	chr6:44266462-44281063	2017-01-13	157-1-17	OK	3.93882	7.77899	0.981821	2.06948	0.0391	0.97411	no
AARSD1	AARSD1	AARSD1	chr17:41102542-41132545	2017-01-13	157-1-17	OK	25.9632	20.8756	-0.314647	-0.662833	0.49035	0.97928	no
AASDH	AASDH	AASDH	chr4:57204456-57253638	2017-01-13	157-1-17	OK	7.95521	5.04751	-0.656328	-1.37445	0.1704	0.97411	no
AASDHPPT	AASDHPPT	AASDHPPT	chr11:105921824-105969419	2017-01-13	157-1-17	OK	26.6848	16.0342	-0.734866	-1.49363	0.12115	0.97411	no
AASS	AASS	AASS	chr7:121713597-121784344	2017-01-13	157-1-17	OK	5.22894	4.11416	-0.34592	-0.72927	0.4653	0.975887	no
AATF	AATF	AATF	chr17:35306174-35414171	2017-01-13	157-1-17	OK	16.0952	21.9494	0.447551	0.951048	0.3407	0.97411	no
AATK	AATK	AATK	chr17:79008946-79156964	2017-01-13	157-1-17	OK	13.0441	16.1189	0.305353	0.435437	0.6563	0.983958	no
AATK-AS1	AATK-AS1	AATK-AS1	chr17:79008946-79156964	2017-01-13	157-1-17	NOTEST	0.653074	0.624177	-0.0652915	0	1	1	no
ABAT	ABAT	ABAT	chr16:8768443-8878432	2017-01-13	157-1-17	OK	9.54304	9.05918	-0.0750692	-0.161107	0.87235	0.993798	no
ABCA1	ABCA1	ABCA1	chr9:107543283-107690527	2017-01-13	157-1-17	OK	0.75586	0.708522	-0.0933058	-0.182895	0.85295	0.993056	no
ABCA10	ABCA10	ABCA10	chr17:67144147-67323323	2017-01-13	157-1-17	NOTEST	0.317929	0.26848	-0.243889	0	1	1	no
ABCA11P	ABCA11P	ABCA11P	chr4:419223-533320	2017-01-13	157-1-17	OK	9.08216	7.12013	-0.35113	-0.278552	0.7682	0.987563	no
ABCA12	ABCA12	ABCA12	chr2:215796265-216003151	2017-01-13	157-1-17	NOTEST	0.0854643	0.127173	0.573397	0	1	1	no
ABCA13	ABCA13	ABCA13	chr7:48211056-48687091	2017-01-13	157-1-17	NOTEST	0.0617155	0.0589847	-0.0652915	0	1	1	no
ABCA17P	ABCA17P	ABCA17P	chr16:2390922-2476700	2017-01-13	157-1-17	NOTEST	0.150231	0.197427	0.39414	0	1	1	no
ABCA2	ABCA2	ABCA2	chr9:139901685-139931234	2017-01-13	157-1-17	OK	20.2033	32.1481	0.670145	1.35133	0.1641	0.97411	no
ABCA3	ABCA3	ABCA3	chr16:2325878-2390747	2017-01-13	157-1-17	OK	7.62439	15.1535	0.990953	2.10028	0.0429	0.97411	no
ABCA4	ABCA4	ABCA4	chr1:94458393-94586705	2017-01-13	157-1-17	NOTEST	0	0	0	0	1	1	no
ABCA5	ABCA5	ABCA5	chr17:67144147-67323323	2017-01-13	157-1-17	OK	2.65045	1.49855	-0.822667	-1.6237	0.10185	0.97411	no
ABCA6	ABCA6	ABCA6	chr17:67074846-67138015	2017-01-13	157-1-17	NOTEST	0.0146947	0.0140445	-0.0652915	0	1	1	no
ABCA7	ABCA7	ABCA7	chr19:1040101-1065570	2017-01-13	157-1-17	OK	2.74943	5.99088	1.12364	2.36925	0.0208	0.97411	no
ABCA8	ABCA8	ABCA8	chr17:66863430-66951533	2017-01-13	157-1-17	NOTEST	0.0135657	0.0518617	1.93471	0	1	1	no
ABCA9	ABCA9	ABCA9	chr17:66970772-67057136	2017-01-13	157-1-17	NOTEST	0.552309	0.551331	-0.0025557	0	1	1	no
ABCB1	ABCB1	ABCB1	chr7:87133178-87461613	2017-01-13	157-1-17	NOTEST	0.0829128	0.237732	1.51967	0	1	1	no
ABCB10	ABCB10	ABCB10	chr1:229652328-229694442	2017-01-13	157-1-17	OK	10.8744	8.53384	-0.349675	-0.743846	0.46065	0.975332	no
ABCB11	ABCB11	ABCB11	chr2:169779448-169887833	2017-01-13	157-1-17	NOTEST	0	0	0	0	1	1	no
ABCB4	ABCB4	ABCB4	chr7:87031360-87105019	2017-01-13	157-1-17	NOTEST	0.0395414	0	#NAME?	0	1	1	no
ABCB5	ABCB5	ABCB5	chr7:20655244-20796637	2017-01-13	157-1-17	OK	0.773168	0.69473	-0.15433	-0.220335	0.81835	0.992615	no
ABCB6	ABCB6	ABCB6	chr2:220074487-220083712	2017-01-13	157-1-17	OK	16.7982	25.7082	0.613921	1.31844	0.18955	0.97411	no
ABCB7	ABCB7	ABCB7	chrX:74273104-74376132	2017-01-13	157-1-17	OK	9.17986	6.08919	-0.592222	-1.22993	0.22035	0.97411	no
ABCB8	ABCB8	ABCB8	chr7:150725509-150744869	2017-01-13	157-1-17	OK	7.75097	11.1918	0.529998	1.1308	0.2655	0.97411	no
ABCB9	ABCB9	ABCB9	chr12:123405497-123451056	2017-01-13	157-1-17	OK	2.46567	3.64524	0.564035	1.10969	0.26215	0.97411	no
ABCC1	ABCC1	ABCC1	chr16:16043433-16236930	2017-01-13	157-1-17	OK	21.5133	29.36	0.448624	0.921184	0.34965	0.97411	no
ABCC10	ABCC10	ABCC10	chr6:43395291-43423786	2017-01-13	157-1-17	OK	2.68096	4.07669	0.60465	1.24008	0.20805	0.97411	no
ABCC11	ABCC11	ABCC11	chr16:48200821-48269088	2017-01-13	157-1-17	NOTEST	0.0878494	0.319073	1.86078	0	1	1	no
ABCC12	ABCC12	ABCC12	chr16:48116883-48180681	2017-01-13	157-1-17	NOTEST	0	0	0	0	1	1	no
ABCC13	ABCC13	ABCC13	chr21:15646119-15673692	2017-01-13	157-1-17	NOTEST	0.171274	0.117168	-0.547725	0	1	1	no
ABCC2	ABCC2	ABCC2	chr10:101542462-101611662	2017-01-13	157-1-17	NOTEST	0.10806	0.206556	0.934709	0	1	1	no
ABCC3	ABCC3	ABCC3	chr17:48712217-48769063	2017-01-13	157-1-17	NOTEST	0.211113	0.144139	-0.55055	0	1	1	no
ABCC4	ABCC4	ABCC4	chr13:95672082-95953687	2017-01-13	157-1-17	OK	27.214	13.3902	-1.02317	-2.14648	0.0278	0.97411	no
ABCC5	ABCC5	ABCC5	chr3:183637723-183735727	2017-01-13	157-1-17	OK	23.1625	25.9622	0.164621	0.304441	0.76015	0.987204	no
ABCC6	ABCC6	ABCC6	chr16:16243421-16317328	2017-01-13	157-1-17	NOTEST	0.236297	0.0873355	-1.43596	0	1	1	no
ABCC6P1	ABCC6P1	ABCC6P1	chr16:18582569-18609607	2017-01-13	157-1-17	NOTEST	0	0	0	0	1	1	no
ABCC6P2	ABCC6P2	ABCC6P2	chr16:14916288-14918559	2017-01-13	157-1-17	NOTEST	0	0	0	0	1	1	no
ABCC8	ABCC8	ABCC8	chr11:17414431-17498449	2017-01-13	157-1-17	NOTEST	0.047019	0.089877	0.934709	0	1	1	no
ABCC9	ABCC9	ABCC9	chr12:21950323-22089628	2017-01-13	157-1-17	OK	1.00462	1.10992	0.143804	0.287333	0.76995	0.987563	no
ABCD1	ABCD1	ABCD1	chrX:152990322-153010216	2017-01-13	157-1-17	OK	1.53507	2.37636	0.630451	1.21544	0.228	0.97411	no
ABCD2	ABCD2	ABCD2	chr12:39945021-40013843	2017-01-13	157-1-17	NOTEST	0.0582642	0.0417646	-0.480329	0	1	1	no
ABCD3	ABCD3	ABCD3	chr1:94883932-94984219	2017-01-13	157-1-17	OK	10.7722	8.46326	-0.348033	-0.702627	0.45615	0.975332	no
ABCD4	ABCD4	ABCD4	chr14:74751979-74769767	2017-01-13	157-1-17	OK	6.31331	9.10382	0.528075	1.10485	0.2624	0.97411	no
ABCE1	ABCE1	ABCE1	chr4:145915726-146050676	2017-01-13	157-1-17	OK	47.5958	28.4416	-0.742833	-1.49533	0.12615	0.97411	no
ABCF1	ABCF1	ABCF1	chr6_ssto_hap7:1871447-1891586	2017-01-13	157-1-17	OK	17.3832	22.5236	0.373747	0.8078	0.4048	0.97411	no
ABCF2	ABCF2	ABCF2	chr7:150904922-150924317	2017-01-13	157-1-17	OK	12.6808	20.0078	0.657922	1.38468	0.16235	0.97411	no
ABCF3	ABCF3	ABCF3	chr3:183903862-183911795	2017-01-13	157-1-17	OK	30.3801	35.7364	0.234269	0.50299	0.6154	0.982066	no
ABCG1	ABCG1	ABCG1	chr21:43619798-43717354	2017-01-13	157-1-17	OK	0.954765	1.08757	0.187884	0.307887	0.74315	0.985068	no
ABCG2	ABCG2	ABCG2	chr4:89011415-89080011	2017-01-13	157-1-17	NOTEST	0.353999	0.135334	-1.38722	0	1	1	no
ABCG4	ABCG4	ABCG4	chr11:119019749-119033374	2017-01-13	157-1-17	NOTEST	0	0.0629525	inf	0	1	1	no
ABCG5	ABCG5	ABCG5	chr2:44039610-44065958	2017-01-13	157-1-17	NOTEST	0.0294902	0	#NAME?	0	1	1	no
ABCG8	ABCG8	ABCG8	chr2:44066102-44105605	2017-01-13	157-1-17	NOTEST	0.030388	0	#NAME?	0	1	1	no
ABHD1	ABHD1	ABHD1	chr2:27346656-27357542	2017-01-13	157-1-17	OK	1.74438	1.32226	-0.39971	-0.156333	0.49075	0.97928	no
ABHD10	ABHD10	ABHD10	chr3:111697827-111712210	2017-01-13	157-1-17	OK	41.7442	27.5941	-0.597219	-1.26689	0.2105	0.97411	no
ABHD11	ABHD11	ABHD11	chr7:73150424-73153190	2017-01-13	157-1-17	OK	31.2252	34.297	0.135371	0.288178	0.77175	0.987705	no
ABHD11-AS1	ABHD11-AS1	ABHD11-AS1	chr7:73149398-73150330	2017-01-13	157-1-17	OK	1.65389	0.526904	-1.65025	-1.11619	0.25415	0.97411	no
ABHD12	ABHD12	ABHD12	chr20:25228705-25371618	2017-01-13	157-1-17	OK	36.5236	48.2186	0.40076	0.475944	0.6576	0.983958	no
ABHD12B	ABHD12B	ABHD12B	chr14:51338877-51371688	2017-01-13	157-1-17	NOTEST	0	0.0560895	inf	0	1	1	no
ABHD13	ABHD13	ABHD13	chr13:108870762-108886603	2017-01-13	157-1-17	OK	2.53919	1.51502	-0.745032	-1.50756	0.13815	0.97411	no
ABHD14A	ABHD14A	ABHD14A	chr3:52009041-52023218	2017-01-13	157-1-17	OK	15.1504	15.0412	-0.0104395	-0.0118473	0.98985	0.996884	no
ABHD14A-ACY1	ABHD14A-ACY1	ABHD14A-ACY1	chr3:52009041-52023218	2017-01-13	157-1-17	OK	7.17731	7.91309	0.140799	0.153878	0.8775	0.993798	no
ABHD14B	ABHD14B	ABHD14B	chr3:52002525-52008646	2017-01-13	157-1-17	OK	13.4248	11.3342	-0.244213	-0.510145	0.59945	0.980575	no
ABHD15	ABHD15	ABHD15	chr17:27887688-27894042	2017-01-13	157-1-17	OK	2.23148	3.40331	0.608938	1.21652	0.2238	0.97411	no
ABHD16A	ABHD16A	ABHD16A	chr6_ssto_hap7:2985531-3001955	2017-01-13	157-1-17	OK	18.8455	20.6299	0.130511	0.27837	0.778	0.987849	no
ABHD16B	ABHD16B	ABHD16B	chr20:62492565-62494341	2017-01-13	157-1-17	OK	5.4201	6.22542	0.199851	0.402645	0.6874	0.983958	no
ABHD2	ABHD2	ABHD2	chr15:89631380-89745591	2017-01-13	157-1-17	OK	16.4056	22.1693	0.434376	0.889103	0.36445	0.97411	no
ABHD3	ABHD3	ABHD3	chr18:19230857-19284766	2017-01-13	157-1-17	OK	6.71227	4.37928	-0.616106	-1.24303	0.21195	0.97411	no
ABHD4	ABHD4	ABHD4	chr14:23067146-23081265	2017-01-13	157-1-17	OK	11.9712	12.2787	0.0365882	0.0773083	0.9374	0.995458	no
ABHD5	ABHD5	ABHD5	chr3:43732374-43764217	2017-01-13	157-1-17	OK	6.42319	5.08341	-0.337494	-0.714605	0.47535	0.978726	no
ABHD6	ABHD6	ABHD6	chr3:58223258-58280461	2017-01-13	157-1-17	NOTEST	0.444073	0.620311	0.482196	0	1	1	no
ABHD8	ABHD8	ABHD8	chr19:17402939-17414282	2017-01-13	157-1-17	OK	14.7064	15.7984	0.103337	0.218601	0.8289	0.993056	no
ABI1	ABI1	ABI1	chr10:26986594-27150016	2017-01-13	157-1-17	OK	16.3343	14.7044	-0.151655	-0.30216	0.7494	0.985068	no
ABI2	ABI2	ABI2	chr2:204193002-204296892	2017-01-13	157-1-17	OK	13.0683	15.2251	0.220381	0.467536	0.6423	0.983958	no
ABI3	ABI3	ABI3	chr17:47283595-47300587	2017-01-13	157-1-17	NOTEST	0	0.0756886	inf	0	1	1	no
ABI3BP	ABI3BP	ABI3BP	chr3:100468178-100712334	2017-01-13	157-1-17	NOTEST	0.192785	0.351759	0.867594	0	1	1	no
ABL1	ABL1	ABL1	chr9:133589267-133763062	2017-01-13	157-1-17	OK	14.9157	21.8374	0.549971	1.16771	0.2354	0.97411	no
ABL2	ABL2	ABL2	chr1:179068461-179198819	2017-01-13	157-1-17	OK	3.0136	4.10941	0.447444	0.920546	0.3331	0.97411	no
ABLIM1	ABLIM1	ABLIM1	chr10:116190868-116444414	2017-01-13	157-1-17	OK	1.09625	1.86677	0.767968	1.55872	0.11525	0.97411	no
ABLIM2	ABLIM2	ABLIM2	chr4:7967036-8160559	2017-01-13	157-1-17	OK	0.563247	1.08521	0.946129	1.43488	0.12715	0.97411	no
ABLIM3	ABLIM3	ABLIM3	chr5:148521053-148639999	2017-01-13	157-1-17	OK	1.44888	2.30218	0.668063	1.30335	0.18875	0.97411	no
ABO	ABO	ABO	chr9:136130562-136150630	2017-01-13	157-1-17	NOTEST	0	0.0519392	inf	0	1	1	no
ABP1	ABP1	ABP1	chr7:150549572-150558379	2017-01-13	157-1-17	NOTEST	0.100867	0.0321348	-1.65025	0	1	1	no
ABR	ABR	ABR	chr17:906758-1090616	2017-01-13	157-1-17	OK	6.74812	9.45402	0.486441	1.0373	0.29615	0.97411	no
ABRA	ABRA	ABRA	chr8:107771710-107782472	2017-01-13	157-1-17	NOTEST	0.0293284	0.0560614	0.934709	0	1	1	no
ABT1	ABT1	ABT1	chr6:26597170-26600277	2017-01-13	157-1-17	OK	11.9834	6.87192	-0.802257	-1.67463	0.1	0.97411	no
ABTB1	ABTB1	ABTB1	chr3:127391780-127399769	2017-01-13	157-1-17	OK	10.2851	10.6863	0.0552076	0.115147	0.9088	0.995458	no
ABTB2	ABTB2	ABTB2	chr11:34172533-34379555	2017-01-13	157-1-17	NOTEST	0.206999	0.456554	1.14116	0	1	1	no
ACAA1	ACAA1	ACAA1	chr3:38080695-38178733	2017-01-13	157-1-17	OK	29.4654	24.5572	-0.262873	-0.555657	0.5723	0.97928	no
ACAA2	ACAA2	ACAA2	chr18:47309873-47340251	2017-01-13	157-1-17	OK	33.2277	26.3475	-0.334719	-0.717242	0.47975	0.97928	no
ACACA	ACACA	ACACA	chr17:35441926-35766902	2017-01-13	157-1-17	OK	55.3219	81.1679	0.553057	0.975586	0.33885	0.97411	no
ACACB	ACACB	ACACB	chr12:109577201-109706030	2017-01-13	157-1-17	OK	0.959832	1.59747	0.734939	1.5027	0.13785	0.97411	no
ACAD10	ACAD10	ACAD10	chr12:112123856-112194911	2017-01-13	157-1-17	OK	5.03342	9.28967	0.884088	1.85244	0.06405	0.97411	no
ACAD11	ACAD11	ACAD11	chr3:132276981-132593050	2017-01-13	157-1-17	OK	5.77312	7.16605	0.311826	0.291146	0.7682	0.987563	no
ACAD8	ACAD8	ACAD8	chr11:134123433-134135746	2017-01-13	157-1-17	OK	18.3453	18.2134	-0.0104076	-0.0222329	0.98315	0.996709	no
ACAD9	ACAD9	ACAD9	chr3:128598332-128631957	2017-01-13	157-1-17	OK	20.6195	21.9393	0.0895113	0.191654	0.85045	0.993056	no
ACADL	ACADL	ACADL	chr2:211052715-211090215	2017-01-13	157-1-17	OK	5.20115	2.84504	-0.87038	-1.72532	0.0946	0.97411	no
ACADM	ACADM	ACADM	chr1:76190042-76229355	2017-01-13	157-1-17	OK	46.552	26.4212	-0.817146	-1.73123	0.0825	0.97411	no
ACADS	ACADS	ACADS	chr12:121163570-121177811	2017-01-13	157-1-17	OK	10.2547	11.5109	0.166716	0.347524	0.72155	0.984918	no
ACADSB	ACADSB	ACADSB	chr10:124768428-124817806	2017-01-13	157-1-17	OK	18.4694	15.2337	-0.277868	-0.590328	0.5561	0.97928	no
ACADVL	ACADVL	ACADVL	chr17:7093209-7128585	2017-01-13	157-1-17	OK	149.434	180.632	0.273542	0.512538	0.59545	0.980575	no
ACAN	ACAN	ACAN	chr15:89346673-89418585	2017-01-13	157-1-17	NOTEST	0	0	0	0	1	1	no
ACAP1	ACAP1	ACAP1	chr17:7239847-7254793	2017-01-13	157-1-17	NOTEST	0.649127	0.279182	-1.21729	0	1	1	no
ACAP2	ACAP2	ACAP2	chr3:194995464-195163817	2017-01-13	157-1-17	OK	9.48606	8.04982	-0.236851	-0.50763	0.6081	0.981123	no
ACAP3	ACAP3	ACAP3	chr1:1227763-1243269	2017-01-13	157-1-17	OK	26.746	34.7539	0.377848	0.795206	0.42475	0.97411	no
ACAT1	ACAT1	ACAT1	chr11:107992257-108018891	2017-01-13	157-1-17	OK	84.2925	54.4984	-0.629192	-1.3066	0.2007	0.97411	no
ACAT2	ACAT2	ACAT2	chr6:160181290-160210735	2017-01-13	157-1-17	OK	47.3725	33.9307	-0.481456	-0.444651	0.64145	0.983958	no
ACBD3	ACBD3	ACBD3	chr1:226332379-226374423	2017-01-13	157-1-17	OK	42.3774	30.3767	-0.480329	-0.998627	0.3224	0.97411	no
ACBD4	ACBD4	ACBD4	chr17:43209966-43221543	2017-01-13	157-1-17	OK	8.01619	9.45784	0.238594	0.485337	0.6279	0.982066	no
ACBD5	ACBD5	ACBD5	chr10:27484142-27531068	2017-01-13	157-1-17	OK	19.3912	14.6767	-0.401877	-0.868591	0.3778	0.97411	no
ACBD6	ACBD6	ACBD6	chr1:180257351-180472022	2017-01-13	157-1-17	OK	32.3356	24.0258	-0.428536	-0.913422	0.3571	0.97411	no
ACBD7	ACBD7	ACBD7	chr10:15117473-15130775	2017-01-13	157-1-17	OK	3.44951	4.42594	0.359594	0.738963	0.4634	0.975662	no
ACCN1	ACCN1	ACCN1	chr17:31340105-32483825	2017-01-13	157-1-17	NOTEST	0	0	0	0	1	1	no
ACCN2	ACCN2	ACCN2	chr12:50451486-50477394	2017-01-13	157-1-17	OK	4.31189	5.72153	0.408081	0.849863	0.37845	0.97411	no
ACCN3	ACCN3	ACCN3	chr7:150745604-150749843	2017-01-13	157-1-17	OK	1.73947	2.62783	0.595227	1.05402	0.2775	0.97411	no
ACCN4	ACCN4	ACCN4	chr2:220378891-220403494	2017-01-13	157-1-17	NOTEST	0	0.108291	inf	0	1	1	no
ACCN5	ACCN5	ACCN5	chr4:156750880-156787425	2017-01-13	157-1-17	NOTEST	0	0	0	0	1	1	no
ACCS	ACCS	ACCS	chr11:44087728-44105569	2017-01-13	157-1-17	OK	4.57511	4.14552	-0.142255	-0.282179	0.77495	0.987705	no
ACCSL	ACCSL	ACCSL	chr11:44069530-44081527	2017-01-13	157-1-17	NOTEST	0	0	0	0	1	1	no
ACD	ACD	ACD	chr16:67679029-67694718	2017-01-13	157-1-17	OK	5.09926	5.64093	0.145644	0.292672	0.76655	0.987474	no
ACE	ACE	ACE	chr17:61554421-61575741	2017-01-13	157-1-17	OK	0.684294	1.61166	1.23586	2.1917	0.0321	0.97411	no
ACE2	ACE2	ACE2	chrX:15579155-15620192	2017-01-13	157-1-17	NOTEST	0.0226475	0.0649363	1.51967	0	1	1	no
ACER1	ACER1	ACER1	chr19:6306509-6333640	2017-01-13	157-1-17	NOTEST	0.253319	0	#NAME?	0	1	1	no
ACER2	ACER2	ACER2	chr9:19408924-19452500	2017-01-13	157-1-17	OK	4.74501	5.93876	0.323751	0.672	0.4939	0.97928	no
ACER3	ACER3	ACER3	chr11:76571916-76734850	2017-01-13	157-1-17	OK	67.0546	58.3951	-0.199489	-0.400198	0.68245	0.983958	no
ACHE	ACHE	ACHE	chr7:100487614-100493541	2017-01-13	157-1-17	NOTEST	0.0815147	0.0778972	-0.0654876	0	1	1	no
ACIN1	ACIN1	ACIN1	chr14:23527773-23569665	2017-01-13	157-1-17	OK	41.853	57.4699	0.457476	0.777837	0.4212	0.97411	no
ACLY	ACLY	ACLY	chr17:40023178-40075272	2017-01-13	157-1-17	OK	72.6895	93.6363	0.36532	0.701824	0.4708	0.978726	no
ACMSD	ACMSD	ACMSD	chr2:135596185-135676176	2017-01-13	157-1-17	NOTEST	0	0.136471	inf	0	1	1	no
ACN9	ACN9	ACN9	chr7:96745904-96811075	2017-01-13	157-1-17	OK	15.7345	10.9895	-0.517804	-1.08888	0.27325	0.97411	no
ACO1	ACO1	ACO1	chr9:32384600-32450832	2017-01-13	157-1-17	OK	16.0393	17.7456	0.145847	0.314197	0.75285	0.985506	no
ACO2	ACO2	ACO2	chr22:41865128-41940479	2017-01-13	157-1-17	OK	35.109	63.3638	0.851819	1.19786	0.20695	0.97411	no
ACOT1	ACOT1	ACOT1	chr14:73945188-74025651	2017-01-13	157-1-17	OK	2.45701	1.88884	-0.3794	-0.357389	0.7062	0.983958	no
ACOT11	ACOT11	ACOT11	chr1:55013806-55100417	2017-01-13	157-1-17	NOTEST	0.301589	0.315815	0.0664966	0	1	1	no
ACOT12	ACOT12	ACOT12	chr5:80256507-81047072	2017-01-13	157-1-17	NOTEST	0.0837656	0.0400265	-1.0654	0	1	1	no
ACOT13	ACOT13	ACOT13	chr6:24667262-24719403	2017-01-13	157-1-17	OK	6.39521	4.90794	-0.381874	-0.33523	0.72995	0.984918	no
ACOT2	ACOT2	ACOT2	chr14:74034323-74042362	2017-01-13	157-1-17	OK	12.4353	12.8911	0.0519354	0.108197	0.9118	0.995458	no
ACOT4	ACOT4	ACOT4	chr14:74058409-74062470	2017-01-13	157-1-17	OK	1.30826	1.05031	-0.31683	-0.464315	0.64945	0.983958	no
ACOT6	ACOT6	ACOT6	chr14:74083547-74086592	2017-01-13	157-1-17	NOTEST	0.279832	0.26745	-0.0652915	0	1	1	no
ACOT7	ACOT7	ACOT7	chr1:6324331-6453826	2017-01-13	157-1-17	OK	21.5338	30.258	0.490713	1.03704	0.2943	0.97411	no
ACOT8	ACOT8	ACOT8	chr20:44462469-44486048	2017-01-13	157-1-17	OK	29.7264	25.6807	-0.211063	-0.328922	0.7406	0.985068	no
ACOT9	ACOT9	ACOT9	chrX:23721776-23761407	2017-01-13	157-1-17	OK	33.2036	26.8171	-0.308189	-0.663528	0.50165	0.97928	no
ACOX1	ACOX1	ACOX1	chr17:73937588-74002080	2017-01-13	157-1-17	OK	14.5236	15.0126	0.0477765	0.0820136	0.93575	0.995458	no
ACOX2	ACOX2	ACOX2	chr3:58490862-58522929	2017-01-13	157-1-17	NOTEST	0.106563	0.101848	-0.0652915	0	1	1	no
ACOX3	ACOX3	ACOX3	chr4:8368008-8442452	2017-01-13	157-1-17	OK	20.7131	27.4961	0.408685	0.874837	0.37055	0.97411	no
ACOXL	ACOXL	ACOXL	chr2:111490149-111875799	2017-01-13	157-1-17	OK	0.792903	1.44974	0.870578	1.38435	0.1743	0.97411	no
ACP1	ACP1	ACP1	chr2:264868-278282	2017-01-13	157-1-17	OK	98.4127	52.4479	-0.907959	-1.82431	0.0573	0.97411	no
ACP2	ACP2	ACP2	chr11:47260852-47290584	2017-01-13	157-1-17	OK	12.577	15.55	0.306129	0.57708	0.541	0.97928	no
ACP5	ACP5	ACP5	chr19:11685474-11689801	2017-01-13	157-1-17	NOTEST	0.386285	0.356047	-0.117601	0	1	1	no
ACP6	ACP6	ACP6	chr1:147119167-147142634	2017-01-13	157-1-17	OK	16.449	16.4783	0.00256563	0.00540905	0.997	0.99828	no
ACPL2	ACPL2	ACPL2	chr3:140950681-141013486	2017-01-13	157-1-17	OK	22.5227	19.8794	-0.180104	-0.383028	0.70075	0.983958	no
ACPP	ACPP	ACPP	chr3:132036210-132087146	2017-01-13	157-1-17	OK	1454.76	1148.55	-0.340968	-0.385672	0.6768	0.983958	no
ACPT	ACPT	ACPT	chr19:51293671-51298481	2017-01-13	157-1-17	OK	0.784191	0.874408	0.157101	0.195971	0.8445	0.993056	no
ACR	ACR	ACR	chr22:51176651-51183727	2017-01-13	157-1-17	NOTEST	0	0.122457	inf	0	1	1	no
ACRBP	ACRBP	ACRBP	chr12:6747241-6756580	2017-01-13	157-1-17	NOTEST	0.311081	0.33979	0.127354	0	1	1	no
ACRC	ACRC	ACRC	chrX:70430034-70948962	2017-01-13	157-1-17	NOTEST	0.352125	0.288455	-0.287744	0	1	1	no
ACRV1	ACRV1	ACRV1	chr11:125495030-125550793	2017-01-13	157-1-17	OK	1.39165	1.48471	0.093392	0.0413378	0.90825	0.995458	no
ACSBG1	ACSBG1	ACSBG1	chr15:78463186-78527049	2017-01-13	157-1-17	NOTEST	0.0540036	0.0775072	0.521276	0	1	1	no
ACSBG2	ACSBG2	ACSBG2	chr19:6135709-6193112	2017-01-13	157-1-17	NOTEST	0.298191	0.284996	-0.0652915	0	1	1	no
ACSF2	ACSF2	ACSF2	chr17:48503518-48552200	2017-01-13	157-1-17	OK	2.27795	2.10693	-0.112597	-0.199653	0.835	0.993056	no
ACSF3	ACSF3	ACSF3	chr16:89160216-89222171	2017-01-13	157-1-17	OK	2.70484	3.9566	0.548718	1.11592	0.2591	0.97411	no
ACSL1	ACSL1	ACSL1	chr4:185676748-185747215	2017-01-13	157-1-17	OK	21.1279	23.5684	0.157709	0.338484	0.735	0.985068	no
ACSL3	ACSL3	ACSL3	chr2:223725731-223808119	2017-01-13	157-1-17	OK	80.8392	56.5068	-0.516631	-1.01715	0.29035	0.97411	no
ACSL4	ACSL4	ACSL4	chrX:108884563-108976621	2017-01-13	157-1-17	OK	0.978181	0.801341	-0.287685	-0.512232	0.59965	0.980575	no
ACSL5	ACSL5	ACSL5	chr10:114133915-114188138	2017-01-13	157-1-17	NOTEST	0.298099	0.356136	0.256641	0	1	1	no
ACSL6	ACSL6	ACSL6	chr5:131285666-131347761	2017-01-13	157-1-17	NOTEST	0.295362	0.457557	0.631469	0	1	1	no
ACSM1	ACSM1	ACSM1	chr16:20634558-20702578	2017-01-13	157-1-17	OK	1.37617	0.928434	-0.567792	-0.880178	0.3819	0.97411	no
ACSM2A	ACSM2A	ACSM2A	chr16:20462858-20498991	2017-01-13	157-1-17	NOTEST	0	0.0258999	inf	0	1	1	no
ACSM2B	ACSM2B	ACSM2B	chr16:20548082-20587695	2017-01-13	157-1-17	NOTEST	0.0334273	0	#NAME?	0	1	1	no
ACSM3	ACSM3	ACSM3	chr16:20775311-20860990	2017-01-13	157-1-17	NOTEST	0.601363	0.52221	-0.203607	0	1	1	no
ACSM4	ACSM4	ACSM4	chr12:7456927-7480969	2017-01-13	157-1-17	NOTEST	0	0	0	0	1	1	no
ACSM5	ACSM5	ACSM5	chr16:20420855-20452281	2017-01-13	157-1-17	NOTEST	0.0675179	0	#NAME?	0	1	1	no
ACSS1	ACSS1	ACSS1	chr20:24986865-25038818	2017-01-13	157-1-17	OK	16.0922	20.5654	0.353863	0.763983	0.43485	0.97411	no
ACSS2	ACSS2	ACSS2	chr20:33462765-33515769	2017-01-13	157-1-17	OK	7.60064	6.72336	-0.176937	-0.369302	0.7065	0.983958	no
ACSS3	ACSS3	ACSS3	chr12:81471808-81649582	2017-01-13	157-1-17	NOTEST	0.0264387	0.126344	2.25664	0	1	1	no
CASQ1	CASQ1	CASQ1	chr1:160160284-160171676	13-1-17	157-1-17	OK	0	0.773924	inf	#NAME?	5e-05	0.0566917	no
ACTA2	ACTA2	ACTA2	chr10:90694830-90775542	2017-01-13	157-1-17	OK	6.94059	11.8295	0.769261	1.05834	0.2663	0.97411	no
ACTB	ACTB	ACTB	chr7:5566778-5570232	2017-01-13	157-1-17	OK	374.087	591.167	0.660192	1.15724	0.2464	0.97411	no
ACTBL2	ACTBL2	ACTBL2	chr5:56775842-56778636	2017-01-13	157-1-17	NOTEST	0.115504	0	#NAME?	0	1	1	no
ACTC1	ACTC1	ACTC1	chr15:35080296-35087927	2017-01-13	157-1-17	OK	0.107205	1.43447	3.74206	4.21508	0.01295	0.97411	no
ACTG1	ACTG1	ACTG1	chr17:79476996-79479892	2017-01-13	157-1-17	OK	967.511	1255.68	0.376118	0.551968	0.57355	0.97928	no
ACTG2	ACTG2	ACTG2	chr2:74120092-74146780	2017-01-13	157-1-17	OK	5.76272	11.6528	1.01586	2.02502	0.04055	0.97411	no
ACTL10	ACTL10	ACTL10	chr20:32244892-32262264	2017-01-13	157-1-17	NOTEST	0.409854	0.665922	0.700243	0	1	1	no
ACTL6A	ACTL6A	ACTL6A	chr3:179280707-179306193	2017-01-13	157-1-17	OK	68.7308	42.31	-0.699959	-1.48799	0.1236	0.97411	no
ACTL6B	ACTL6B	ACTL6B	chr7:100240725-100254084	2017-01-13	157-1-17	NOTEST	0	0	0	0	1	1	no
ACTL7A	ACTL7A	ACTL7A	chr9:111624602-111626035	2017-01-13	157-1-17	NOTEST	0	0	0	0	1	1	no
ACTL7B	ACTL7B	ACTL7B	chr9:111616868-111618275	2017-01-13	157-1-17	NOTEST	0.062097	0	#NAME?	0	1	1	no
ACTL8	ACTL8	ACTL8	chr1:18081807-18153558	2017-01-13	157-1-17	NOTEST	0	0.0431136	inf	0	1	1	no
ACTL9	ACTL9	ACTL9	chr19:8807750-8809172	2017-01-13	157-1-17	NOTEST	0	0	0	0	1	1	no
ACTN1	ACTN1	ACTN1	chr14:69340839-69446083	2017-01-13	157-1-17	OK	3.08072	6.33555	1.0402	2.12586	0.03175	0.97411	no
ACTN2	ACTN2	ACTN2	chr1:236849769-236927558	2017-01-13	157-1-17	NOTEST	0.0173031	0.611887	5.14416	0	1	1	no
ACTN3	ACTN3	ACTN3	chr11:66314390-66330797	2017-01-13	157-1-17	OK	0.0563818	1.26635	4.4893	3.48692	0.1261	0.97411	no
ACTN4	ACTN4	ACTN4	chr19:39138266-39235114	2017-01-13	157-1-17	OK	31.2015	52.9874	0.764034	1.51405	0.12375	0.97411	no
ACTR10	ACTR10	ACTR10	chr14:58666832-58702353	2017-01-13	157-1-17	OK	24.0008	15.8144	-0.601847	-1.29269	0.19185	0.97411	no
ACTR1A	ACTR1A	ACTR1A	chr10:104238985-104262512	2017-01-13	157-1-17	OK	21.2407	27.05	0.348794	0.750053	0.45295	0.974978	no
ACTR1B	ACTR1B	ACTR1B	chr2:98272401-98280561	2017-01-13	157-1-17	OK	38.5131	45.6459	0.245137	0.520311	0.6011	0.980575	no
ACTR2	ACTR2	ACTR2	chr2:65454828-65498390	2017-01-13	157-1-17	OK	108.696	88.5975	-0.294958	-0.566196	0.5697	0.97928	no
ACTR3	ACTR3	ACTR3	chr2:114647536-114716167	2017-01-13	157-1-17	OK	68.226	57.7973	-0.239321	-0.491096	0.62755	0.982066	no
ACTR3B	ACTR3B	ACTR3B	chr7:152456850-152552463	2017-01-13	157-1-17	OK	4.68462	5.58771	0.254323	0.512841	0.6049	0.980575	no
ACTR3BP2	ACTR3BP2	ACTR3BP2	chr2:92129158-92130496	2017-01-13	157-1-17	NOTEST	0	0	0	0	1	1	no
ACTR3BP5	ACTR3BP5	ACTR3BP5	chr10:38989726-38991371	2017-01-13	157-1-17	NOTEST	0	0	0	0	1	1	no
ACTR3C	ACTR3C	ACTR3C	chr7:149944300-150035245	2017-01-13	157-1-17	OK	1.91259	1.12505	-0.765541	-0.350958	0.70585	0.983958	no
ACTR5	ACTR5	ACTR5	chr20:37377096-37401089	2017-01-13	157-1-17	OK	9.40071	6.66002	-0.497242	-1.03619	0.2986	0.97411	no
ACTR6	ACTR6	ACTR6	chr12:100594573-100618201	2017-01-13	157-1-17	OK	27.7078	17.0865	-0.697434	-1.48751	0.13765	0.97411	no
ACTR8	ACTR8	ACTR8	chr3:53901093-53916229	2017-01-13	157-1-17	OK	6.05184	6.0764	0.00584172	0.0122127	0.98935	0.996857	no
ACTRT1	ACTRT1	ACTRT1	chrX:127184940-127186382	2017-01-13	157-1-17	NOTEST	0	0	0	0	1	1	no
ACTRT2	ACTRT2	ACTRT2	chr1:2938045-2939467	2017-01-13	157-1-17	NOTEST	0	0	0	0	1	1	no
ACVR1	ACVR1	ACVR1	chr2:158592957-158732374	2017-01-13	157-1-17	OK	5.96076	6.05072	0.0216105	0.0450302	0.96405	0.99603	no
ACVR1B	ACVR1B	ACVR1B	chr12:52345450-52390863	2017-01-13	157-1-17	OK	8.30563	11.6375	0.486615	1.03994	0.28635	0.97411	no
ACVR1C	ACVR1C	ACVR1C	chr2:158383278-158485399	2017-01-13	157-1-17	NOTEST	0.12244	0.115477	-0.0844666	0	1	1	no
ACVR2A	ACVR2A	ACVR2A	chr2:148602569-149271044	2017-01-13	157-1-17	OK	4.95865	3.93044	-0.335255	-0.169146	0.87955	0.993798	no
ACVR2B	ACVR2B	ACVR2B	chr3:38492517-38534633	2017-01-13	157-1-17	OK	1.27994	1.31297	0.0367598	0.0679314	0.9451	0.995458	no
ACVRL1	ACVRL1	ACVRL1	chr12:52301201-52317145	2017-01-13	157-1-17	NOTEST	0.0953722	0.273466	1.51972	0	1	1	no
ACY1	ACY1	ACY1	chr3:52009041-52023218	2017-01-13	157-1-17	OK	12.9296	18.9391	0.550692	0.785001	0.4256	0.97411	no
ACY3	ACY3	ACY3	chr11:67410025-67418130	2017-01-13	157-1-17	NOTEST	0.0681451	0	#NAME?	0	1	1	no
ACYP1	ACYP1	ACYP1	chr14:75519927-75530736	2017-01-13	157-1-17	OK	62.5051	37.1899	-0.749062	-1.56748	0.1118	0.97411	no
ACYP2	ACYP2	ACYP2	chr2:54342409-54532435	2017-01-13	157-1-17	OK	10.1227	7.5716	-0.418928	-0.841514	0.39155	0.97411	no
ADA	ADA	ADA	chr20:43248162-43280376	2017-01-13	157-1-17	OK	3.54459	3.54907	0.00182274	0.00329897	0.98175	0.996525	no
ADAD1	ADAD1	ADAD1	chr4:123300120-123350947	2017-01-13	157-1-17	NOTEST	0	0	0	0	1	1	no
ADAD2	ADAD2	ADAD2	chr16:84224722-84230772	2017-01-13	157-1-17	NOTEST	0	0	0	0	1	1	no
ADAL	ADAL	ADAL	chr15:43622871-43646096	2017-01-13	157-1-17	OK	5.53122	4.34707	-0.347553	-0.660716	0.50565	0.97928	no
ADAM1	ADAM1	ADAM1	chr12:112336866-112339706	2017-01-13	157-1-17	OK	5.22055	4.98955	-0.0652915	-0.1352	0.8945	0.995458	no
ADAM10	ADAM10	ADAM10	chr15:58888509-59042177	2017-01-13	157-1-17	OK	59.4593	43.6344	-0.446438	-0.899159	0.36165	0.97411	no
ADAM11	ADAM11	ADAM11	chr17:42836567-42859214	2017-01-13	157-1-17	OK	0.445553	0.987946	1.14883	1.88638	0.06985	0.97411	no
ADAM12	ADAM12	ADAM12	chr10:127702901-128077127	2017-01-13	157-1-17	NOTEST	0.101736	0.389015	1.935	0	1	1	no
ADAM15	ADAM15	ADAM15	chr1:155006281-155042029	2017-01-13	157-1-17	OK	100.338	133.069	0.407307	0.724901	0.45015	0.974978	no
ADAM17	ADAM17	ADAM17	chr2:9629410-9695917	2017-01-13	157-1-17	OK	9.22506	8.66743	-0.0899535	-0.19061	0.8478	0.993056	no
ADAM18	ADAM18	ADAM18	chr8:39442086-39587583	2017-01-13	157-1-17	NOTEST	0.102199	0	#NAME?	0	1	1	no
ADAM19	ADAM19	ADAM19	chr5:156904311-157002783	2017-01-13	157-1-17	NOTEST	0.226513	0.592499	1.38722	0	1	1	no
ADAM2	ADAM2	ADAM2	chr8:39601254-39695779	2017-01-13	157-1-17	NOTEST	0.429441	0.175902	-1.28768	0	1	1	no
ADAM20	ADAM20	ADAM20	chr14:70989077-71001732	2017-01-13	157-1-17	NOTEST	0.0866947	0.0552391	-0.650254	0	1	1	no
ADAM21	ADAM21	ADAM21	chr14:70918873-70926622	2017-01-13	157-1-17	OK	0.760007	0.813544	0.0982073	0.150547	0.8799	0.993798	no
ADAM21P1	ADAM21P1	ADAM21P1	chr14:70712469-70714518	2017-01-13	157-1-17	NOTEST	0	0.0774533	inf	0	1	1	no
ADAM22	ADAM22	ADAM22	chr7:87563565-87832204	2017-01-13	157-1-17	NOTEST	0.465661	0.515341	0.146245	0	1	1	no
ADAM23	ADAM23	ADAM23	chr2:207308367-207482679	2017-01-13	157-1-17	NOTEST	0.157685	0.25118	0.671674	0	1	1	no
ADAM28	ADAM28	ADAM28	chr8:24151579-24212726	2017-01-13	157-1-17	NOTEST	0	0	0	0	1	1	no
ADAM29	ADAM29	ADAM29	chr4:175839508-175899331	2017-01-13	157-1-17	NOTEST	0	0	0	0	1	1	no
ADAM30	ADAM30	ADAM30	chr1:120436155-120439147	2017-01-13	157-1-17	NOTEST	0	0	0	0	1	1	no
ADAM32	ADAM32	ADAM32	chr8:38965049-39142436	2017-01-13	157-1-17	NOTEST	0.14821	0.141652	-0.0652915	0	1	1	no
ADAM33	ADAM33	ADAM33	chr20:3648619-3662738	2017-01-13	157-1-17	NOTEST	0.254189	0.409781	0.688952	0	1	1	no
ADAM3A	ADAM3A	ADAM3A	chr8:39308563-39380470	2017-01-13	157-1-17	NOTEST	0.361085	0.0941168	-1.93981	0	1	1	no
ADAM5P	ADAM5P	ADAM5P	chr8:39172181-39260375	2017-01-13	157-1-17	NOTEST	0	0	0	0	1	1	no
ADAM6	ADAM6	ADAM6	chr14:106435818-106438358	2017-01-13	157-1-17	NOTEST	0.0912641	0.0872259	-0.0652915	0	1	1	no
ADAM7	ADAM7	ADAM7	chr8:24298508-24367077	2017-01-13	157-1-17	OK	0.703034	0.828709	0.237271	0.379121	0.706	0.983958	no
ADAM8	ADAM8	ADAM8	chr10:135075919-135090407	2017-01-13	157-1-17	OK	0.676313	0.760902	0.170018	0.264323	0.78305	0.987849	no
ADAM9	ADAM9	ADAM9	chr8:38854504-38962779	2017-01-13	157-1-17	OK	114.488	73.2385	-0.644518	-1.24185	0.20435	0.97411	no
ADAMDEC1	ADAMDEC1	ADAMDEC1	chr8:24241797-24263526	2017-01-13	157-1-17	NOTEST	0	0	0	0	1	1	no
ADAMTS1	ADAMTS1	ADAMTS1	chr21:28208605-28217728	2017-01-13	157-1-17	OK	111.111	147.987	0.413473	0.75201	0.4448	0.97411	no
ADAMTS10	ADAMTS10	ADAMTS10	chr19:8645125-8675588	2017-01-13	157-1-17	NOTEST	0.0185508	0.0886499	2.25664	0	1	1	no
ADAMTS12	ADAMTS12	ADAMTS12	chr5:33527286-33892124	2017-01-13	157-1-17	NOTEST	0	0.0451654	inf	0	1	1	no
ADAMTS13	ADAMTS13	ADAMTS13	chr9:136243283-136324508	2017-01-13	157-1-17	OK	1.29663	2.03994	0.653758	0.556986	0.60485	0.980575	no
ADAMTS14	ADAMTS14	ADAMTS14	chr10:72432558-72522195	2017-01-13	157-1-17	NOTEST	0	0	0	0	1	1	no
ADAMTS15	ADAMTS15	ADAMTS15	chr11:130318868-130346539	2017-01-13	157-1-17	NOTEST	0.205121	0.35288	0.782705	0	1	1	no
ADAMTS16	ADAMTS16	ADAMTS16	chr5:5140442-5320412	2017-01-13	157-1-17	NOTEST	0.0156861	0.0149921	-0.0652915	0	1	1	no
ADAMTS17	ADAMTS17	ADAMTS17	chr15:100511642-100882183	2017-01-13	157-1-17	NOTEST	0.183202	0.198442	0.115281	0	1	1	no
ADAMTS18	ADAMTS18	ADAMTS18	chr16:77316024-77469011	2017-01-13	157-1-17	NOTEST	0	0.0125273	inf	0	1	1	no
ADAMTS19	ADAMTS19	ADAMTS19	chr5:128796102-129074376	2017-01-13	157-1-17	NOTEST	0.0153171	0.0731965	2.25664	0	1	1	no
ADAMTS2	ADAMTS2	ADAMTS2	chr5:178537851-178772431	2017-01-13	157-1-17	OK	0.428484	1.1494	1.42356	1.86219	0.0707	0.97411	no
ADAMTS20	ADAMTS20	ADAMTS20	chr12:43748011-43945724	2017-01-13	157-1-17	NOTEST	0	0	0	0	1	1	no
ADAMTS3	ADAMTS3	ADAMTS3	chr4:73146685-73434516	2017-01-13	157-1-17	NOTEST	0.599378	0.483746	-0.309217	0	1	1	no
ADAMTS4	ADAMTS4	ADAMTS4	chr1:161159537-161168845	2017-01-13	157-1-17	NOTEST	0.344359	0.415733	0.271744	0	1	1	no
ADAMTS5	ADAMTS5	ADAMTS5	chr21:28290230-28339439	2017-01-13	157-1-17	NOTEST	0.261108	0.264679	0.0195974	0	1	1	no
ADAMTS6	ADAMTS6	ADAMTS6	chr5:64444562-64777704	2017-01-13	157-1-17	NOTEST	0.042376	0.040501	-0.0652915	0	1	1	no
ADAMTS7	ADAMTS7	ADAMTS7	chr15:79051544-79103773	2017-01-13	157-1-17	OK	0.693627	1.55587	1.16549	2.18045	0.03555	0.97411	no
ADAMTS8	ADAMTS8	ADAMTS8	chr11:130274817-130298539	2017-01-13	157-1-17	NOTEST	0.0648807	0	#NAME?	0	1	1	no
ADAMTS9	ADAMTS9	ADAMTS9	chr3:64501330-64997143	2017-01-13	157-1-17	NOTEST	0.168455	0.161001	-0.0652915	0	1	1	no
ADAMTS9-AS2	ADAMTS9-AS2	ADAMTS9-AS2	chr3:64501330-64997143	2017-01-13	157-1-17	NOTEST	0	0	0	0	1	1	no
ADAMTSL1	ADAMTSL1	ADAMTSL1	chr9:18474078-18910947	2017-01-13	157-1-17	NOTEST	0.0892554	0.0853382	-0.0647476	0	1	1	no
ADAMTSL2	ADAMTSL2	ADAMTSL2	chr9:136397285-136440641	2017-01-13	157-1-17	NOTEST	0.193616	0.333089	0.782705	0	1	1	no
ADAMTSL3	ADAMTSL3	ADAMTSL3	chr15:84322837-84708593	2017-01-13	157-1-17	NOTEST	0.0734615	0.0802411	0.127354	0	1	1	no
ADAMTSL4	ADAMTSL4	ADAMTSL4	chr1:150521897-150533412	2017-01-13	157-1-17	NOTEST	0.112307	0.268953	1.25991	0	1	1	no
ADAMTSL5	ADAMTSL5	ADAMTSL5	chr19:1505016-1513188	2017-01-13	157-1-17	OK	0.648391	0.943023	0.54043	0.838057	0.40845	0.97411	no
ADAP1	ADAP1	ADAP1	chr7:937536-994289	2017-01-13	157-1-17	OK	0.882578	0.438634	-1.00871	-1.37448	0.1742	0.97411	no
ADAP2	ADAP2	ADAP2	chr17:29248753-29286211	2017-01-13	157-1-17	OK	0.675878	0.758315	0.166034	0.250346	0.8053	0.98898	no
ADAR	ADAR	ADAR	chr1:154554533-154600456	2017-01-13	157-1-17	OK	71.1937	103.081	0.533958	0.967746	0.33875	0.97411	no
ADARB1	ADARB1	ADARB1	chr21:46494492-46646478	2017-01-13	157-1-17	OK	5.56167	8.38789	0.59279	1.18491	0.22475	0.97411	no
ADARB2	ADARB2	ADARB2	chr10:1223252-1779670	2017-01-13	157-1-17	NOTEST	0.0728192	0.0782967	0.104634	0	1	1	no
ADARB2-AS1	ADARB2-AS1	ADARB2-AS1	chr10:1223252-1779670	2017-01-13	157-1-17	NOTEST	0	0	0	0	1	1	no
ADAT1	ADAT1	ADAT1	chr16:75632246-75657221	2017-01-13	157-1-17	OK	3.87349	4.64367	0.261631	0.541176	0.58215	0.979776	no
ADAT2	ADAT2	ADAT2	chr6:143743968-143771841	2017-01-13	157-1-17	OK	1.22472	1.206	-0.0222227	-0.043265	0.9646	0.99603	no
ADAT3	ADAT3	ADAT3	chr19:1905372-1926012	2017-01-13	157-1-17	OK	5.26752	5.50156	0.0627162	0.0388771	0.9672	0.996292	no
ADC	ADC	ADC	chr1:33546713-33585995	2017-01-13	157-1-17	OK	2.7215	2.09531	-0.377235	-0.69285	0.4899	0.97928	no
ADCK1	ADCK1	ADCK1	chr14:78266425-78400297	2017-01-13	157-1-17	OK	2.58016	4.03298	0.644385	1.24208	0.2143	0.97411	no
ADCK2	ADCK2	ADCK2	chr7:140372952-140394908	2017-01-13	157-1-17	OK	14.3663	16.4767	0.197743	0.420805	0.67155	0.983958	no
ADCK3	ADCK3	ADCK3	chr1:227127937-227175246	2017-01-13	157-1-17	OK	39.7334	53.9275	0.44067	0.920516	0.348	0.97411	no
ADCK4	ADCK4	ADCK4	chr19:41197433-41222790	2017-01-13	157-1-17	OK	16.5769	18.7488	0.177628	0.380175	0.6947	0.983958	no
ADCK5	ADCK5	ADCK5	chr8:145597730-145634733	2017-01-13	157-1-17	OK	4.97788	6.05885	0.283512	0.159472	0.86835	0.993798	no
ADCY1	ADCY1	ADCY1	chr7:45614124-45762714	2017-01-13	157-1-17	OK	1.32722	2.24022	0.755239	1.58199	0.11565	0.97411	no
ADCY10	ADCY10	ADCY10	chr1:167778624-167883453	2017-01-13	157-1-17	NOTEST	0.0628484	0.105119	0.742076	0	1	1	no
ADCY2	ADCY2	ADCY2	chr5:7396342-7830194	2017-01-13	157-1-17	OK	5.33932	3.83011	-0.479268	-1.01389	0.31375	0.97411	no
ADCY3	ADCY3	ADCY3	chr2:25013135-25142055	2017-01-13	157-1-17	OK	9.4057	14.721	0.646266	0.785685	0.4259	0.97411	no
ADCY4	ADCY4	ADCY4	chr14:24787554-24804277	2017-01-13	157-1-17	NOTEST	0	0.0445018	inf	0	1	1	no
ADCY5	ADCY5	ADCY5	chr3:123001142-123167392	2017-01-13	157-1-17	NOTEST	0.273979	0.494132	0.850829	0	1	1	no
ADCY6	ADCY6	ADCY6	chr12:49159974-49182820	2017-01-13	157-1-17	OK	18.5223	27.0287	0.545228	1.12994	0.2508	0.97411	no
ADCY7	ADCY7	ADCY7	chr16:50321822-50352043	2017-01-13	157-1-17	OK	0.958399	1.59093	0.731175	1.42771	0.15815	0.97411	no
ADCY8	ADCY8	ADCY8	chr8:131792546-132052835	2017-01-13	157-1-17	NOTEST	0	0	0	0	1	1	no
ADCY9	ADCY9	ADCY9	chr16:4012649-4166186	2017-01-13	157-1-17	OK	0.407862	0.874707	1.10072	1.98822	0.05195	0.97411	no
ADCYAP1	ADCYAP1	ADCYAP1	chr18:904943-912173	2017-01-13	157-1-17	NOTEST	0.0252825	0	#NAME?	0	1	1	no
ADCYAP1R1	ADCYAP1R1	ADCYAP1R1	chr7:31092075-31151093	2017-01-13	157-1-17	NOTEST	0.0721278	0.0574446	-0.328383	0	1	1	no
ADD1	ADD1	ADD1	chr4:2845583-2931802	2017-01-13	157-1-17	OK	43.4646	71.9925	0.728004	1.44427	0.14245	0.97411	no
ADD2	ADD2	ADD2	chr2:70889215-70995375	2017-01-13	157-1-17	NOTEST	0.24921	0.303347	0.283606	0	1	1	no
ADD3	ADD3	ADD3	chr10:111705316-111895323	2017-01-13	157-1-17	OK	26.2154	14.081	-0.896667	-1.87311	0.06235	0.97411	no
ADGB	ADGB	ADGB	chr6:146920135-147136597	2017-01-13	157-1-17	NOTEST	0	0	0	0	1	1	no
ADH1A	ADH1A	ADH1A	chr4:100010007-100222513	2017-01-13	157-1-17	NOTEST	0.0576498	0	#NAME?	0	1	1	no
ADH1B	ADH1B	ADH1B	chr4:100227526-100242572	2017-01-13	157-1-17	NOTEST	0.0301797	0	#NAME?	0	1	1	no
ADH1C	ADH1C	ADH1C	chr4:100257648-100273917	2017-01-13	157-1-17	OK	0.824235	0.450151	-0.872646	-1.01671	0.33045	0.97411	no
ADH4	ADH4	ADH4	chr4:100010007-100222513	2017-01-13	157-1-17	NOTEST	0.631727	0.402517	-0.650254	0	1	1	no
ADH5	ADH5	ADH5	chr4:99992129-100009931	2017-01-13	157-1-17	OK	55.1605	34.9609	-0.657893	-1.39131	0.1618	0.97411	no
ADH6	ADH6	ADH6	chr4:100010007-100222513	2017-01-13	157-1-17	NOTEST	0	0	0	0	1	1	no
ADH7	ADH7	ADH7	chr4:100333417-100356667	2017-01-13	157-1-17	NOTEST	0	0	0	0	1	1	no
ADHFE1	ADHFE1	ADHFE1	chr8:67344717-67381044	2017-01-13	157-1-17	NOTEST	0.132612	0.295737	1.1571	0	1	1	no
ADI1	ADI1	ADI1	chr2:3501689-3523350	2017-01-13	157-1-17	OK	129.563	134.505	0.0540075	0.110219	0.91235	0.995458	no
ADIG	ADIG	ADIG	chr20:37209837-37217104	2017-01-13	157-1-17	NOTEST	0	0	0	0	1	1	no
ADIPOQ	ADIPOQ	ADIPOQ	chr3:186560462-186576252	2017-01-13	157-1-17	NOTEST	0.3592	0.457745	0.349758	0	1	1	no
ADIPOR1	ADIPOR1	ADIPOR1	chr1:202909959-202927700	2017-01-13	157-1-17	OK	79.4689	60.8708	-0.384641	-0.80128	0.4072	0.97411	no
ADIPOR2	ADIPOR2	ADIPOR2	chr12:1800246-1897845	2017-01-13	157-1-17	OK	23.9295	24.3345	0.0242157	0.0511318	0.9578	0.995717	no
ADK	ADK	ADK	chr10:75910942-76469061	2017-01-13	157-1-17	OK	28.9593	17.8921	-0.694704	-1.49554	0.12675	0.97411	no
ADM	ADM	ADM	chr11:10326641-10328923	2017-01-13	157-1-17	OK	4.56049	1.72054	-1.40633	-2.39614	0.02495	0.97411	no
ADM2	ADM2	ADM2	chr22:50919984-50924866	2017-01-13	157-1-17	OK	4.69021	7.47873	0.673141	1.41747	0.15355	0.97411	no
ADNP	ADNP	ADNP	chr20:49506882-49547527	2017-01-13	157-1-17	OK	64.3724	54.7868	-0.232615	-0.465389	0.62725	0.982066	no
ADNP2	ADNP2	ADNP2	chr18:77866914-77898228	2017-01-13	157-1-17	OK	6.79975	7.05079	0.0523048	0.111623	0.9126	0.995458	no
ADO	ADO	ADO	chr10:64564515-64568239	2017-01-13	157-1-17	OK	14.8342	10.6435	-0.478952	-1.02394	0.3195	0.97411	no
ADORA1	ADORA1	ADORA1	chr1:203096835-203136533	2017-01-13	157-1-17	NOTEST	0.0826433	0.111681	0.434409	0	1	1	no
ADORA2A	ADORA2A	ADORA2A	chr22:24823529-24890783	2017-01-13	157-1-17	NOTEST	0.316602	0.363112	0.197743	0	1	1	no
ADORA2B	ADORA2B	ADORA2B	chr17:15848230-15879210	2017-01-13	157-1-17	OK	1.0672	0.84998	-0.328326	-0.478166	0.6373	0.983427	no
ADORA3	ADORA3	ADORA3	chr1:112025969-112106597	2017-01-13	157-1-17	NOTEST	0	0	0	0	1	1	no
ADPGK	ADPGK	ADPGK	chr15:73043707-73090540	2017-01-13	157-1-17	OK	42.8572	26.6923	-0.683117	-1.38327	0.16225	0.97411	no
ADPRH	ADPRH	ADPRH	chr3:119298522-119308792	2017-01-13	157-1-17	OK	0.508711	0.773502	0.60456	0.932433	0.3582	0.97411	no
ADPRHL1	ADPRHL1	ADPRHL1	chr13:114076259-114107839	2017-01-13	157-1-17	NOTEST	0.728006	0.619337	-0.233227	0	1	1	no
ADPRHL2	ADPRHL2	ADPRHL2	chr1:36554452-36559533	2017-01-13	157-1-17	OK	25.8828	24.9777	-0.0513523	-0.109601	0.91265	0.995458	no
ADRA1A	ADRA1A	ADRA1A	chr8:26605666-26722922	2017-01-13	157-1-17	NOTEST	0.534535	0.686043	0.360013	0	1	1	no
ADRA1B	ADRA1B	ADRA1B	chr5:159343739-159400017	2017-01-13	157-1-17	NOTEST	0.145891	0.0348589	-2.06529	0	1	1	no
ADRA1D	ADRA1D	ADRA1D	chr20:4201277-4229659	2017-01-13	157-1-17	NOTEST	0	0	0	0	1	1	no
ADRA2A	ADRA2A	ADRA2A	chr10:112836789-112840662	2017-01-13	157-1-17	OK	27.2002	19.858	-0.453896	-0.964923	0.34405	0.97411	no
ADRA2B	ADRA2B	ADRA2B	chr2:96778622-96781888	2017-01-13	157-1-17	NOTEST	0.0732856	0.0466953	-0.650254	0	1	1	no
ADRA2C	ADRA2C	ADRA2C	chr4:3768295-3770253	2017-01-13	157-1-17	OK	1.32118	0.85539	-0.62717	-0.939289	0.35675	0.97411	no
ADRB1	ADRB1	ADRB1	chr10:115803805-115806667	2017-01-13	157-1-17	NOTEST	0.0844138	0.0806786	-0.0652915	0	1	1	no
ADRB2	ADRB2	ADRB2	chr5:148206155-148208197	2017-01-13	157-1-17	OK	5.00286	4.97586	-0.00780597	-0.0157165	0.9897	0.996857	no
ADRB3	ADRB3	ADRB3	chr8:37820513-37824184	2017-01-13	157-1-17	NOTEST	0	0	0	0	1	1	no
ADRBK1	ADRBK1	ADRBK1	chr11:67033904-67054029	2017-01-13	157-1-17	OK	46.4291	62.7777	0.435224	0.898968	0.35955	0.97411	no
ADRBK2	ADRBK2	ADRBK2	chr22:25960860-26125258	2017-01-13	157-1-17	OK	14.6453	14.0862	-0.0561578	-0.118022	0.9043	0.995458	no
ADRM1	ADRM1	ADRM1	chr20:60878026-60883918	2017-01-13	157-1-17	OK	83.0613	71.5978	-0.214261	-0.45289	0.65385	0.983958	no
ADSL	ADSL	ADSL	chr22:40742503-40762575	2017-01-13	157-1-17	OK	75.1843	55.1684	-0.446588	-0.948544	0.34055	0.97411	no
ADSS	ADSS	ADSS	chr1:244571793-244615436	2017-01-13	157-1-17	OK	62.2559	42.1167	-0.56382	-1.17129	0.2482	0.97411	no
ADSSL1	ADSSL1	ADSSL1	chr14:105190533-105213647	2017-01-13	157-1-17	OK	5.05968	6.1714	0.286552	0.57261	0.55685	0.97928	no
ADTRP	ADTRP	ADTRP	chr6:11713887-11779280	2017-01-13	157-1-17	OK	0.794126	0.535751	-0.567803	-0.718613	0.46205	0.975332	no
AEBP1	AEBP1	AEBP1	chr7:44143959-44154159	2017-01-13	157-1-17	OK	0.173671	0.811488	2.22422	2.96484	0.0138	0.97411	no
AEBP2	AEBP2	AEBP2	chr12:19592607-19675173	2017-01-13	157-1-17	OK	5.55039	5.35902	-0.0506216	-0.104755	0.91355	0.995458	no
AEN	AEN	AEN	chr15:89164526-89175512	2017-01-13	157-1-17	OK	5.31695	5.05714	-0.0722779	-0.149977	0.8784	0.993798	no
AES	AES	AES	chr19:3052907-3062964	2017-01-13	157-1-17	OK	265.198	280.546	0.0811668	0.153925	0.8764	0.993798	no
AFAP1	AFAP1	AFAP1	chr4:7755816-7941653	2017-01-13	157-1-17	OK	3.65283	6.43503	0.816933	1.72928	0.07975	0.97411	no
AFAP1-AS1	AFAP1-AS1	AFAP1-AS1	chr4:7755816-7941653	2017-01-13	157-1-17	NOTEST	0.0567785	0.130239	1.19774	0	1	1	no
AFAP1L1	AFAP1L1	AFAP1L1	chr5:148651400-148721367	2017-01-13	157-1-17	NOTEST	0.261331	0.267612	0.0342667	0	1	1	no
AFAP1L2	AFAP1L2	AFAP1L2	chr10:116054582-116164515	2017-01-13	157-1-17	NOTEST	0.358078	0.494363	0.465298	0	1	1	no
AFF1	AFF1	AFF1	chr4:87856153-88062206	2017-01-13	157-1-17	OK	16.4737	19.2814	0.227045	0.469873	0.62835	0.982066	no
AFF2	AFF2	AFF2	chrX:147582138-148082193	2017-01-13	157-1-17	NOTEST	0	0.011847	inf	0	1	1	no
AFF3	AFF3	AFF3	chr2:100163715-100759037	2017-01-13	157-1-17	OK	14.032	9.0484	-0.632984	-1.34574	0.16675	0.97411	no
AFF4	AFF4	AFF4	chr5:132211070-132299354	2017-01-13	157-1-17	OK	15.1266	13.3587	-0.17931	-0.373578	0.70835	0.983958	no
AFG3L1P	AFG3L1P	AFG3L1P	chr16:90036182-90067195	2017-01-13	157-1-17	OK	2.0516	3.14504	0.616332	0.932668	0.3552	0.97411	no
AFG3L2	AFG3L2	AFG3L2	chr18:12328942-12377275	2017-01-13	157-1-17	OK	33.1306	32.0691	-0.0469815	-0.0986961	0.92235	0.995458	no
AFM	AFM	AFM	chr4:74347461-74369718	2017-01-13	157-1-17	NOTEST	0	0	0	0	1	1	no
AFMID	AFMID	AFMID	chr17:76183397-76203782	2017-01-13	157-1-17	OK	50.9397	49.7571	-0.0338884	-0.0594805	0.94845	0.995717	no
AFP	AFP	AFP	chr4:74301932-74321492	2017-01-13	157-1-17	NOTEST	0	0	0	0	1	1	no
AFTPH	AFTPH	AFTPH	chr2:64751438-64820138	2017-01-13	157-1-17	OK	31.7467	23.2448	-0.449697	-0.9592	0.3278	0.97411	no
AGA	AGA	AGA	chr4:178351928-178363657	2017-01-13	157-1-17	OK	8.2393	4.70462	-0.808442	-1.67768	0.0926	0.97411	no
AGAP1	AGAP1	AGAP1	chr2:236402732-237040444	2017-01-13	157-1-17	OK	5.02803	6.86377	0.449006	0.851837	0.3272	0.97411	no
AGAP11	AGAP11	AGAP11	chr10:88728187-88769960	2017-01-13	157-1-17	NOTEST	0.202773	0.290701	0.519671	0	1	1	no
AGAP2	AGAP2	AGAP2	chr12:58118075-58135944	2017-01-13	157-1-17	NOTEST	0	0.0460747	inf	0	1	1	no
AGAP3	AGAP3	AGAP3	chr7:150783825-150841523	2017-01-13	157-1-17	OK	29.2976	36.5275	0.318205	0.670377	0.5019	0.97928	no
AGAP4	AGAP4	AGAP4	chr10:46321049-46342921	2017-01-13	157-1-17	NOTEST	0	0.0320915	inf	0	1	1	no
AGAP5	AGAP5	AGAP5	chr10:75434032-75457554	2017-01-13	157-1-17	OK	0.774012	0.900582	0.218502	0.331393	0.7415	0.985068	no
AGAP6	AGAP6	AGAP6	chr10:51748077-51770259	2017-01-13	157-1-17	OK	1.98037	2.83911	0.519671	0.978463	0.3341	0.97411	no
AGAP7	AGAP7	AGAP7	chr10:51464161-51486327	2017-01-13	157-1-17	NOTEST	0.371181	0.0967519	-1.93976	0	1	1	no
AGAP8	AGAP8	AGAP8	chr10:51026324-51371331	2017-01-13	157-1-17	NOTEST	0.438668	0.419258	-0.0652915	0	1	1	no
AGAP9	AGAP9	AGAP9	chr10:48215723-48237508	2017-01-13	157-1-17	NOTEST	0	0	0	0	1	1	no
AGBL1	AGBL1	AGBL1	chr15:86685241-87572283	2017-01-13	157-1-17	NOTEST	0.0682316	0	#NAME?	0	1	1	no
AGBL2	AGBL2	AGBL2	chr11:47681142-47736928	2017-01-13	157-1-17	NOTEST	0.13244	0.189869	0.519671	0	1	1	no
AGBL3	AGBL3	AGBL3	chr7:134671258-134820530	2017-01-13	157-1-17	OK	1.05613	0.816107	-0.371953	-0.630356	0.5295	0.97928	no
AGBL4	AGBL4	AGBL4	chr1:48998526-50489626	2017-01-13	157-1-17	NOTEST	0.241791	0.154061	-0.650254	0	1	1	no
AGBL5	AGBL5	AGBL5	chr2:27274490-27294567	2017-01-13	157-1-17	OK	16.1539	19.0742	0.239739	0.217323	0.82935	0.993056	no
AGER	AGER	AGER	chr6_ssto_hap7:3496472-3499827	2017-01-13	157-1-17	OK	1.83564	3.77977	1.04202	1.72829	0.0609	0.97411	no
AGFG1	AGFG1	AGFG1	chr2:228336887-228425938	2017-01-13	157-1-17	OK	9.57202	7.58467	-0.335736	-0.709452	0.46305	0.975332	no
AGFG2	AGFG2	AGFG2	chr7:100136833-100165843	2017-01-13	157-1-17	OK	4.30381	4.99815	0.215777	0.451573	0.65705	0.983958	no
AGGF1	AGGF1	AGGF1	chr5:76326209-76361058	2017-01-13	157-1-17	OK	12.6378	9.27077	-0.446982	-0.958909	0.33245	0.97411	no
AGK	AGK	AGK	chr7:141251077-141354209	2017-01-13	157-1-17	OK	29.1638	19.3879	-0.589023	-1.26151	0.2082	0.97411	no
AGL	AGL	AGL	chr1:100315639-100389579	2017-01-13	157-1-17	OK	3.09946	2.94681	-0.0728648	-0.152805	0.875	0.993798	no
AGMAT	AGMAT	AGMAT	chr1:15853351-15911605	2017-01-13	157-1-17	OK	1.95235	1.64786	-0.244615	-0.133488	0.90565	0.995458	no
AGMO	AGMO	AGMO	chr7:15239942-15601640	2017-01-13	157-1-17	NOTEST	0.362202	0.409116	0.175717	0	1	1	no
AGPAT1	AGPAT1	AGPAT1	chr6_ssto_hap7:3468303-3493616	2017-01-13	157-1-17	OK	15.3683	22.5745	0.554738	0.960673	0.33365	0.97411	no
AGPAT2	AGPAT2	AGPAT2	chr9:139567594-139581911	2017-01-13	157-1-17	OK	47.0973	37.3539	-0.334385	-0.711467	0.47475	0.978726	no
AGPAT3	AGPAT3	AGPAT3	chr21:45285115-45407475	2017-01-13	157-1-17	OK	21.8973	34.0559	0.637149	1.29861	0.1863	0.97411	no
AGPAT4	AGPAT4	AGPAT4	chr6:161551056-161695107	2017-01-13	157-1-17	NOTEST	0.0292527	0.0652362	1.1571	0	1	1	no
AGPAT4-IT1	AGPAT4-IT1	AGPAT4-IT1	chr6:161551056-161695107	2017-01-13	157-1-17	NOTEST	0.181532	0.08675	-1.06529	0	1	1	no
AGPAT5	AGPAT5	AGPAT5	chr8:6565877-6619021	2017-01-13	157-1-17	OK	22.0046	15.5277	-0.502966	-1.06618	0.27365	0.97411	no
AGPAT6	AGPAT6	AGPAT6	chr8:41435706-41482520	2017-01-13	157-1-17	OK	13.3217	16.5039	0.309028	0.654475	0.5129	0.97928	no
AGPAT9	AGPAT9	AGPAT9	chr4:84457066-84527027	2017-01-13	157-1-17	NOTEST	0.52356	0.206001	-1.3457	0	1	1	no
AGPHD1	AGPHD1	AGPHD1	chr15:78799905-78829715	2017-01-13	157-1-17	OK	5.79224	3.55149	-0.705695	-1.18988	0.2363	0.97411	no
AGPS	AGPS	AGPS	chr2:178257470-178408564	2017-01-13	157-1-17	OK	4.50369	2.97187	-0.599739	-1.26649	0.2034	0.97411	no
AGR2	AGR2	AGR2	chr7:16832263-16844738	2017-01-13	157-1-17	OK	5.2681	3.11254	-0.759188	-1.29043	0.2059	0.97411	no
AGR3	AGR3	AGR3	chr7:16899029-16921613	2017-01-13	157-1-17	OK	0.682326	0.912989	0.420135	0.396029	0.6764	0.983958	no
AGRN	AGRN	AGRN	chr1:955502-991499	2017-01-13	157-1-17	OK	57.9083	93.83	0.69628	1.28728	0.1899	0.97411	no
AGRP	AGRP	AGRP	chr16:67516473-67517716	2017-01-13	157-1-17	NOTEST	0.133069	0.127181	-0.0652915	0	1	1	no
AGSK1	AGSK1	AGSK1	chr15:83130032-83182930	2017-01-13	157-1-17	NOTEST	0	0	0	0	1	1	no
AGT	AGT	AGT	chr1:230838271-230850336	2017-01-13	157-1-17	OK	0.629213	1.41322	1.16737	1.80903	0.0799	0.97411	no
AGTPBP1	AGTPBP1	AGTPBP1	chr9:88161453-88356944	2017-01-13	157-1-17	OK	7.59713	5.71717	-0.410154	-0.866582	0.38415	0.97411	no
AGTR1	AGTR1	AGTR1	chr3:148415657-148460790	2017-01-13	157-1-17	OK	5.89776	3.6692	-0.684701	-1.38453	0.16435	0.97411	no
AGTR2	AGTR2	AGTR2	chrX:115301957-115306225	2017-01-13	157-1-17	NOTEST	0	0	0	0	1	1	no
AGTRAP	AGTRAP	AGTRAP	chr1:11796141-11810828	2017-01-13	157-1-17	OK	54.6831	44.4166	-0.299998	-0.641691	0.5158	0.97928	no
AGXT	AGXT	AGXT	chr2:241808161-241818536	2017-01-13	157-1-17	NOTEST	0.48244	0.307396	-0.650254	0	1	1	no
AGXT2	AGXT2	AGXT2	chr5:34998205-35048240	2017-01-13	157-1-17	NOTEST	0	0	0	0	1	1	no
AGXT2L1	AGXT2L1	AGXT2L1	chr4:109663201-109684235	2017-01-13	157-1-17	NOTEST	0.0415878	0.0745913	0.842847	0	1	1	no
AGXT2L2	AGXT2L2	AGXT2L2	chr5:177631507-177659803	2017-01-13	157-1-17	OK	8.5129	10.032	0.236893	0.130783	0.8991	0.995458	no
AHCTF1	AHCTF1	AHCTF1	chr1:247002401-247094726	2017-01-13	157-1-17	OK	20.0978	14.3194	-0.489068	-1.01727	0.31725	0.97411	no
AHCY	AHCY	AHCY	chr20:32868070-32899608	2017-01-13	157-1-17	OK	150.616	185.728	0.302315	0.586068	0.54985	0.97928	no
AHCYL1	AHCYL1	AHCYL1	chr1:110527386-110566364	2017-01-13	157-1-17	OK	19.9424	20.0797	0.00989658	0.0208616	0.98195	0.996525	no
AHCYL2	AHCYL2	AHCYL2	chr7:128864854-129070052	2017-01-13	157-1-17	OK	5.20592	6.00543	0.206115	0.432888	0.6565	0.983958	no
AHDC1	AHDC1	AHDC1	chr1:27860755-27930143	2017-01-13	157-1-17	OK	2.53327	3.84206	0.600878	1.25528	0.2081	0.97411	no
AHI1	AHI1	AHI1	chr6:135605109-135818903	2017-01-13	157-1-17	OK	6.05524	6.93497	0.195705	0.411088	0.6787	0.983958	no
AHNAK	AHNAK	AHNAK	chr11:62201015-62314332	2017-01-13	157-1-17	OK	17.7349	26.6723	0.588753	0.913115	0.23945	0.97411	no
AHNAK2	AHNAK2	AHNAK2	chr14:105403590-105444694	2017-01-13	157-1-17	NOTEST	0.396724	0.50161	0.338431	0	1	1	no
AHR	AHR	AHR	chr7:17338275-17385775	2017-01-13	157-1-17	OK	1.65934	1.2427	-0.417135	-0.833369	0.4056	0.97411	no
AHRR	AHRR	AHRR	chr5:271735-438405	2017-01-13	157-1-17	NOTEST	0.138505	0.238287	0.782765	0	1	1	no
AHSA1	AHSA1	AHSA1	chr14:77924372-77935815	2017-01-13	157-1-17	OK	81.7596	80.2313	-0.0272234	-0.0573169	0.9529	0.995717	no
AHSA2	AHSA2	AHSA2	chr2:61404554-61697849	2017-01-13	157-1-17	OK	29.156	30.5969	0.0695914	0.0599008	0.9535	0.995717	no
AHSG	AHSG	AHSG	chr3:186330849-186339107	2017-01-13	157-1-17	NOTEST	0.109163	0.0521664	-1.06529	0	1	1	no
AHSP	AHSP	AHSP	chr16:31539202-31540124	2017-01-13	157-1-17	NOTEST	0	0	0	0	1	1	no
AICDA	AICDA	AICDA	chr12:8754761-8765442	2017-01-13	157-1-17	NOTEST	0.317635	0.331179	0.0602394	0	1	1	no
AIDA	AIDA	AIDA	chr1:222841354-222885864	2017-01-13	157-1-17	OK	548.065	357.96	-0.614548	-0.992607	0.32035	0.97411	no
AIF1	AIF1	AIF1	chr6_ssto_hap7:2913800-2915605	2017-01-13	157-1-17	OK	0.855441	0.654045	-0.387277	-0.293831	0.72815	0.984918	no
AIF1L	AIF1L	AIF1L	chr9:133971862-133998539	2017-01-13	157-1-17	OK	19.6063	18.8492	-0.0568173	-0.121758	0.90255	0.995458	no
AIFM1	AIFM1	AIFM1	chrX:129263337-129299861	2017-01-13	157-1-17	OK	20.0635	20.2005	0.00981759	0.0207416	0.9836	0.996709	no
AIFM2	AIFM2	AIFM2	chr10:71812356-71892690	2017-01-13	157-1-17	OK	4.47368	3.75893	-0.251141	-0.254144	0.80465	0.98869	no
AIFM3	AIFM3	AIFM3	chr22:21319417-21335649	2017-01-13	157-1-17	OK	1.29277	0.83483	-0.63091	-0.977303	0.3108	0.97411	no
AIG1	AIG1	AIG1	chr6:143382022-143661441	2017-01-13	157-1-17	OK	20.2404	13.9645	-0.535471	-1.11879	0.2647	0.97411	no
AIM1	AIM1	AIM1	chr6:106959729-107018334	2017-01-13	157-1-17	OK	13.1077	19.1663	0.54816	1.13902	0.2575	0.97411	no
AIM1L	AIM1L	AIM1L	chr1:26648349-26680621	2017-01-13	157-1-17	NOTEST	0.0296866	0.113492	1.93471	0	1	1	no
AIM2	AIM2	AIM2	chr1:159032274-159046647	2017-01-13	157-1-17	NOTEST	0	0	0	0	1	1	no
AIMP1	AIMP1	AIMP1	chr4:106967232-107270381	2017-01-13	157-1-17	OK	38.3424	25.9166	-0.565061	-1.02988	0.29205	0.97411	no
AIMP2	AIMP2	AIMP2	chr7:6048881-6098860	2017-01-13	157-1-17	OK	16.0381	16.1019	0.005728	0.00289064	0.9963	0.997987	no
AIP	AIP	AIP	chr11:67250504-67258579	2017-01-13	157-1-17	OK	28.3027	28.715	0.0208652	0.0441777	0.9634	0.99603	no
AIPL1	AIPL1	AIPL1	chr17:6327058-6338519	2017-01-13	157-1-17	NOTEST	0.348035	0.443539	0.349829	0	1	1	no
AIRE	AIRE	AIRE	chr21:45705762-45718110	2017-01-13	157-1-17	NOTEST	0.339979	0.446788	0.394145	0	1	1	no
AJAP1	AJAP1	AJAP1	chr1:4715104-4843851	2017-01-13	157-1-17	NOTEST	0.0550145	0.0525802	-0.0652915	0	1	1	no
AJUBA	AJUBA	AJUBA	chr14:23440409-23451848	2017-01-13	157-1-17	OK	1.94682	2.22373	0.191862	0.374468	0.70845	0.983958	no
AK1	AK1	AK1	chr9:130628758-130640022	2017-01-13	157-1-17	OK	9.89917	12.0604	0.284895	0.59727	0.5317	0.97928	no
AK2	AK2	AK2	chr1:33473540-33502512	2017-01-13	157-1-17	OK	67.3849	51.9542	-0.375186	-0.739534	0.44315	0.97411	no
AK3	AK3	AK3	chr9:4709556-4742043	2017-01-13	157-1-17	OK	47.3065	32.1663	-0.556488	-1.14106	0.2394	0.97411	no
AK4	AK4	AK4	chr1:65613231-65697828	2017-01-13	157-1-17	OK	25.1826	14.0316	-0.843751	-1.74452	0.07695	0.97411	no
AK5	AK5	AK5	chr1:77747661-78025654	2017-01-13	157-1-17	OK	4.38598	5.40597	0.301652	0.625903	0.5311	0.97928	no
AK7	AK7	AK7	chr14:96858447-96955112	2017-01-13	157-1-17	NOTEST	0.214194	0.350942	0.712316	0	1	1	no
AK8	AK8	AK8	chr9:135600964-135754198	2017-01-13	157-1-17	NOTEST	0.550296	0.525947	-0.0652915	0	1	1	no
AKAP1	AKAP1	AKAP1	chr17:55162552-55198710	2017-01-13	157-1-17	OK	31.654	39.2474	0.310209	0.642837	0.51745	0.97928	no
AKAP10	AKAP10	AKAP10	chr17:19808749-19881129	2017-01-13	157-1-17	OK	12.3826	10.0424	-0.302216	-0.640613	0.51735	0.97928	no
AKAP11	AKAP11	AKAP11	chr13:42846288-42897403	2017-01-13	157-1-17	OK	8.28856	9.19548	0.149804	0.320096	0.7467	0.985068	no
CKM	CKM	CKM	chr19:45809670-45826233	13-1-17	157-1-17	OK	0	6.44386	inf	#NAME?	5e-05	0.0566917	no
AKAP13	AKAP13	AKAP13	chr15:85923870-86292586	13-1-17	157-1-17	OK	9.718	12.4583	0.358371	0.734866	0.4525	0.974978	no
AKAP14	AKAP14	AKAP14	chrX:119029935-119054679	13-1-17	157-1-17	NOTEST	0	0	0	0	1	1	no
AKAP17A	AKAP17A	AKAP17A	chrY:1660485-1711974	13-1-17	157-1-17	NOTEST	0	0	0	0	1	1	no
AKAP2	AKAP2	AKAP2	chr9:112403067-112934791	13-1-17	157-1-17	NOTEST	0.398584	0.542081	0.443627	0	1	1	no
AKAP3	AKAP3	AKAP3	chr12:4724675-4754343	13-1-17	157-1-17	NOTEST	0.0531212	0.0761561	0.519671	0	1	1	no
AKAP4	AKAP4	AKAP4	chrX:49955410-49965664	13-1-17	157-1-17	NOTEST	0	0	0	0	1	1	no
AKAP5	AKAP5	AKAP5	chr14:64932216-64941221	13-1-17	157-1-17	OK	4.54975	4.07523	-0.158905	-0.335319	0.73845	0.985068	no
AKAP6	AKAP6	AKAP6	chr14:32798478-33302268	13-1-17	157-1-17	NOTEST	0.0955492	0.0702472	-0.443803	0	1	1	no
AKAP7	AKAP7	AKAP7	chr6:131456825-131604675	13-1-17	157-1-17	OK	8.37896	5.15244	-0.701515	-1.44607	0.14575	0.97411	no
AKAP8	AKAP8	AKAP8	chr19:15464331-15490612	13-1-17	157-1-17	OK	13.6214	14.3248	0.0726434	0.155312	0.8791	0.993798	no
AKAP8L	AKAP8L	AKAP8L	chr19:15490858-15529833	13-1-17	157-1-17	OK	35.6588	44.3688	0.31529	0.675368	0.49775	0.97928	no
AKAP9	AKAP9	AKAP9	chr7:91570188-91739987	13-1-17	157-1-17	OK	9.80786	8.29505	-0.241687	-0.505212	0.6045	0.980575	no
AKD1	AKD1	AKD1	chr6:109814058-110012415	13-1-17	157-1-17	OK	5.35845	3.72787	-0.523465	-1.01239	0.30055	0.97411	no
AKIP1	AKIP1	AKIP1	chr11:8932700-8954553	13-1-17	157-1-17	OK	6.41864	7.32662	0.19088	0.374482	0.7104	0.984424	no
AKIRIN1	AKIRIN1	AKIRIN1	chr1:39456915-39471737	13-1-17	157-1-17	OK	36.148	35.257	-0.0360037	-0.0762689	0.93895	0.995458	no
AKIRIN2	AKIRIN2	AKIRIN2	chr6:88384577-88411985	13-1-17	157-1-17	OK	14.8811	17.5302	0.236364	0.479941	0.6226	0.982066	no
AKIRIN2-AS1	AKIRIN2-AS1	AKIRIN2-AS1	chr6:88384577-88411985	13-1-17	157-1-17	OK	11.4182	9.14332	-0.320549	-0.168702	0.8823	0.994428	no
AKNA	AKNA	AKNA	chr9:117096432-117156685	13-1-17	157-1-17	OK	1.38644	1.96273	0.501478	1.02695	0.30675	0.97411	no
AKNAD1	AKNAD1	AKNAD1	chr1:109358524-109399716	13-1-17	157-1-17	NOTEST	0	0	0	0	1	1	no
AKR1A1	AKR1A1	AKR1A1	chr1:46016454-46035723	13-1-17	157-1-17	OK	82.6446	71.8863	-0.201204	-0.423761	0.6656	0.983958	no
AKR1B1	AKR1B1	AKR1B1	chr7:134127106-134143888	13-1-17	157-1-17	NOTEST	0.062564	0.119591	0.934709	0	1	1	no
AKR1B10	AKR1B10	AKR1B10	chr7:134212343-134226166	13-1-17	157-1-17	NOTEST	0.375769	0.461755	0.297279	0	1	1	no
AKR1B15	AKR1B15	AKR1B15	chr7:134233848-134264592	13-1-17	157-1-17	NOTEST	0.157763	0.201044	0.349746	0	1	1	no
AKR1C1	AKR1C1	AKR1C1	chr10:5005453-5020158	13-1-17	157-1-17	NOTEST	0	0.0607605	inf	0	1	1	no
AKR1C2	AKR1C2	AKR1C2	chr10:5029967-5060225	13-1-17	157-1-17	NOTEST	0.0453149	0.0433098	-0.065293	0	1	1	no
AKR1C3	AKR1C3	AKR1C3	chr10:5090957-5149878	13-1-17	157-1-17	OK	0.658889	1.25947	0.934707	1.08496	0.231	0.97411	no
AKR1C4	AKR1C4	AKR1C4	chr10:5238797-5260910	13-1-17	157-1-17	NOTEST	0	0	0	0	1	1	no
AKR1CL1	AKR1CL1	AKR1CL1	chr10:5196654-5227150	13-1-17	157-1-17	NOTEST	0	0	0	0	1	1	no
AKR1D1	AKR1D1	AKR1D1	chr7:137761177-137803050	13-1-17	157-1-17	NOTEST	0.564849	0.629834	0.157106	0	1	1	no
AKR1E2	AKR1E2	AKR1E2	chr10:4868401-4890251	13-1-17	157-1-17	NOTEST	0	0	0	0	1	1	no
AKR7A2	AKR7A2	AKR7A2	chr1:19629201-19638640	13-1-17	157-1-17	OK	20.5306	17.432	-0.236033	-0.506767	0.60685	0.980575	no
AKR7A2P1	AKR7A2P1	AKR7A2P1	chr1:113454469-113498975	13-1-17	157-1-17	NOTEST	0.13339	0.509909	1.93459	0	1	1	no
AKR7A3	AKR7A3	AKR7A3	chr1:19609056-19615280	13-1-17	157-1-17	OK	1.00817	0.825913	-0.287684	-0.363302	0.72865	0.984918	no
AKR7L	AKR7L	AKR7L	chr1:19592475-19600568	13-1-17	157-1-17	NOTEST	0.496126	0.709683	0.516467	0	1	1	no
AKT1	AKT1	AKT1	chr14:105235686-105262080	13-1-17	157-1-17	OK	121.971	140.45	0.203514	0.395768	0.68045	0.983958	no
AKT1S1	AKT1S1	AKT1S1	chr19:50372296-50380644	13-1-17	157-1-17	OK	53.0749	56.2506	0.0838382	0.172458	0.8632	0.993298	no
AKT2	AKT2	AKT2	chr19:40736223-40791302	13-1-17	157-1-17	OK	28.6753	32.5607	0.183322	0.377782	0.70915	0.983958	no
AKT3	AKT3	AKT3	chr1:243419306-244006886	13-1-17	157-1-17	OK	14.3484	12.2153	-0.232198	-0.391926	0.6725	0.983958	no
AKTIP	AKTIP	AKTIP	chr16:53468350-53537170	13-1-17	157-1-17	OK	28.6057	22.152	-0.368869	-0.443464	0.647	0.983958	no
ALAD	ALAD	ALAD	chr9:116148591-116163618	13-1-17	157-1-17	OK	5.92562	6.11938	0.0464189	0.0966624	0.92275	0.995458	no
ALAS1	ALAS1	ALAS1	chr3:52232098-52248343	13-1-17	157-1-17	OK	12.4587	15.4438	0.309872	0.652936	0.51605	0.97928	no
ALAS2	ALAS2	ALAS2	chrX:55035487-55057497	13-1-17	157-1-17	NOTEST	0.567607	0.0417241	-3.76594	0	1	1	no
ALB	ALB	ALB	chr4:74269971-74287129	13-1-17	157-1-17	NOTEST	0.0365975	0.139913	1.93471	0	1	1	no
ALCAM	ALCAM	ALCAM	chr3:105085556-105295757	13-1-17	157-1-17	OK	61.939	68.3716	0.14255	0.274371	0.78425	0.987918	no
ALDH16A1	ALDH16A1	ALDH16A1	chr19:49956472-49974305	13-1-17	157-1-17	OK	7.1569	11.0309	0.624139	1.30641	0.1843	0.97411	no
ALDH18A1	ALDH18A1	ALDH18A1	chr10:97365685-97416567	13-1-17	157-1-17	OK	26.9578	32.6327	0.275612	0.582975	0.55445	0.97928	no
ALDH1A1	ALDH1A1	ALDH1A1	chr9:75515577-75568233	13-1-17	157-1-17	OK	32.8798	38.2249	0.21731	0.465684	0.64295	0.983958	no
ALDH1A2	ALDH1A2	ALDH1A2	chr15:58245621-58358121	13-1-17	157-1-17	NOTEST	0.136623	0.238079	0.801242	0	1	1	no
ALDH1A3	ALDH1A3	ALDH1A3	chr15:101420008-101456830	13-1-17	157-1-17	OK	63.0304	64.5212	0.0337239	0.0686123	0.9431	0.995458	no
ALDH1B1	ALDH1B1	ALDH1B1	chr9:38392660-38398662	13-1-17	157-1-17	OK	15.5803	23.4463	0.589638	1.2591	0.2144	0.97411	no
ALDH1L1	ALDH1L1	ALDH1L1	chr3:125822407-125899485	13-1-17	157-1-17	NOTEST	0	0	0	0	1	1	no
ALDH1L2	ALDH1L2	ALDH1L2	chr12:105413561-105478341	13-1-17	157-1-17	NOTEST	0.246463	0.331545	0.427835	0	1	1	no
ALDH2	ALDH2	ALDH2	chr12:112204690-112247789	13-1-17	157-1-17	OK	6.12046	7.89563	0.367413	0.75325	0.4402	0.97411	no
ALDH3A1	ALDH3A1	ALDH3A1	chr17:19641297-19651746	13-1-17	157-1-17	NOTEST	0.237978	0.364047	0.613294	0	1	1	no
ALDH3A2	ALDH3A2	ALDH3A2	chr17:19552063-19580908	13-1-17	157-1-17	OK	28.6071	27.4263	-0.0608164	-0.127174	0.89865	0.995458	no
ALDH3B1	ALDH3B1	ALDH3B1	chr11:67776047-67796743	13-1-17	157-1-17	OK	1.3157	1.91481	0.541368	0.949165	0.3443	0.97411	no
ALDH3B2	ALDH3B2	ALDH3B2	chr11:67429632-67448685	13-1-17	157-1-17	OK	2.05641	3.44812	0.74568	1.43921	0.15085	0.97411	no
ALDH4A1	ALDH4A1	ALDH4A1	chr1:19197923-19229293	13-1-17	157-1-17	OK	15.9788	21.1359	0.40354	0.861931	0.3693	0.97411	no
ALDH5A1	ALDH5A1	ALDH5A1	chr6:24495196-24537435	13-1-17	157-1-17	OK	5.58864	6.70572	0.262896	0.556947	0.5686	0.97928	no
ALDH6A1	ALDH6A1	ALDH6A1	chr14:74486058-74551196	13-1-17	157-1-17	OK	28.2641	34.1375	0.272387	0.547515	0.57475	0.97928	no
ALDH7A1	ALDH7A1	ALDH7A1	chr5:125877532-125931082	13-1-17	157-1-17	OK	25.3625	22.6837	-0.161042	-0.339306	0.7324	0.985068	no
ALDH8A1	ALDH8A1	ALDH8A1	chr6:135238527-135271260	13-1-17	157-1-17	NOTEST	0.272838	0.293366	0.104657	0	1	1	no
ALDH9A1	ALDH9A1	ALDH9A1	chr1:165631448-165667900	13-1-17	157-1-17	OK	74.1929	68.2018	-0.12147	-0.249211	0.79805	0.98869	no
ALDOA	ALDOA	ALDOA	chr16:30064410-30081741	13-1-17	157-1-17	OK	462.567	300.514	-0.622232	-1.13174	0.244	0.97411	no
ALDOB	ALDOB	ALDOB	chr9:104182841-104198062	13-1-17	157-1-17	OK	0.269222	0.771928	1.51967	1.86776	0.07975	0.97411	no
ALDOC	ALDOC	ALDOC	chr17:26900132-26903951	13-1-17	157-1-17	OK	19.3667	6.51544	-1.57164	-3.23896	0.00165	0.547559	no
ALG1	ALG1	ALG1	chr16:5121809-5147789	13-1-17	157-1-17	OK	5.29497	5.11819	-0.0489896	-0.0807045	0.9304	0.995458	no
ALG10	ALG10	ALG10	chr12:34175215-34181236	13-1-17	157-1-17	OK	1.63771	1.7609	0.104634	0.191035	0.84905	0.993056	no
ALG10B	ALG10B	ALG10B	chr12:38710556-38723528	13-1-17	157-1-17	OK	3.7839	2.85549	-0.406136	-0.862784	0.39065	0.97411	no
ALG11	ALG11	ALG11	chr13:52586522-52607736	13-1-17	157-1-17	OK	3.7344	3.84364	0.0415967	0.041121	0.9661	0.996041	no
ALG12	ALG12	ALG12	chr22:50296853-50312106	13-1-17	157-1-17	OK	15.7546	23.2617	0.562183	1.20065	0.2377	0.97411	no
ALG13	ALG13	ALG13	chrX:110924345-111003875	13-1-17	157-1-17	OK	10.1278	8.00678	-0.339025	-0.707659	0.4806	0.97928	no
ALG14	ALG14	ALG14	chr1:95448278-95538507	13-1-17	157-1-17	OK	11.8999	6.52295	-0.867352	-1.69675	0.09565	0.97411	no
ALG1L	ALG1L	ALG1L	chr3:125635443-125655887	13-1-17	157-1-17	OK	1.59915	2.80942	0.812971	0.942362	0.3421	0.97411	no
ALG1L2	ALG1L2	ALG1L2	chr3:129800673-129830276	13-1-17	157-1-17	NOTEST	0.0975305	0.279645	1.51967	0	1	1	no
ALG2	ALG2	ALG2	chr9:101978706-101984246	13-1-17	157-1-17	OK	21.6962	16.2984	-0.41271	-0.882951	0.36605	0.97411	no
ALG3	ALG3	ALG3	chr3:183948316-183967313	13-1-17	157-1-17	OK	16.5065	17.5713	0.0901861	0.17844	0.85645	0.993056	no
ALG5	ALG5	ALG5	chr13:37523907-37573504	13-1-17	157-1-17	OK	6.92522	3.1547	-1.13436	-2.07295	0.0418	0.97411	no
ALG6	ALG6	ALG6	chr1:63833260-63904233	13-1-17	157-1-17	OK	7.18026	5.03404	-0.512319	-1.06916	0.2847	0.97411	no
ALG8	ALG8	ALG8	chr11:77811987-77850699	13-1-17	157-1-17	OK	29.6774	23.5221	-0.335344	-0.717069	0.4611	0.975332	no
ALG9	ALG9	ALG9	chr11:111652918-111742305	13-1-17	157-1-17	OK	4.25801	4.42694	0.0561298	0.117497	0.9047	0.995458	no
ALK	ALK	ALK	chr2:29415639-30144477	13-1-17	157-1-17	NOTEST	0.0123464	0	#NAME?	0	1	1	no
ALKBH1	ALKBH1	ALKBH1	chr14:78138748-78174356	13-1-17	157-1-17	OK	3.95739	3.4821	-0.18459	-0.370035	0.7113	0.984499	no
ALKBH2	ALKBH2	ALKBH2	chr12:109525992-109531293	13-1-17	157-1-17	OK	33.4116	29.0365	-0.202481	-0.409185	0.6764	0.983958	no
ALKBH3	ALKBH3	ALKBH3	chr11:43902356-43942494	13-1-17	157-1-17	OK	14.9443	9.52206	-0.650254	-1.29218	0.1897	0.97411	no
ALKBH4	ALKBH4	ALKBH4	chr7:102073995-102105321	13-1-17	157-1-17	OK	1.48199	2.79556	0.9156	0.509456	0.6273	0.982066	no
ALKBH5	ALKBH5	ALKBH5	chr17:18086866-18113267	13-1-17	157-1-17	OK	29.7222	31.5953	0.0881727	0.185473	0.8554	0.993056	no
ALKBH6	ALKBH6	ALKBH6	chr19:36500021-36505141	13-1-17	157-1-17	OK	16.5059	15.95	-0.0494257	-0.102198	0.9164	0.995458	no
ALKBH7	ALKBH7	ALKBH7	chr19:6372443-6375261	13-1-17	157-1-17	OK	94.1104	62.1389	-0.598857	-1.27319	0.21205	0.97411	no
ALKBH8	ALKBH8	ALKBH8	chr11:107373452-107436461	13-1-17	157-1-17	OK	3.36979	2.22116	-0.601344	-1.22441	0.2301	0.97411	no
ALLC	ALLC	ALLC	chr2:3705785-3750260	13-1-17	157-1-17	NOTEST	0	0	0	0	1	1	no
ALMS1	ALMS1	ALMS1	chr2:73612885-73837046	13-1-17	157-1-17	OK	3.96664	3.45926	-0.197454	-0.424842	0.6729	0.983958	no
ALMS1P	ALMS1P	ALMS1P	chr2:73872045-73912694	13-1-17	157-1-17	NOTEST	0.161507	0.205815	0.349746	0	1	1	no
ALOX12	ALOX12	ALOX12	chr17:6888441-6915653	13-1-17	157-1-17	OK	0.624849	1.09487	0.809178	0.863374	0.35095	0.97411	no
ALOX12B	ALOX12B	ALOX12B	chr17:7975953-7991021	13-1-17	157-1-17	NOTEST	0.130164	0.186607	0.519671	0	1	1	no
ALOX12P2	ALOX12P2	ALOX12P2	chr17:6756894-6803668	13-1-17	157-1-17	NOTEST	0.116674	0.278778	1.25664	0	1	1	no
ALOX15	ALOX15	ALOX15	chr17:4534213-4544960	13-1-17	157-1-17	OK	1.9601	3.37207	0.782705	1.50223	0.13425	0.97411	no
ALOX15B	ALOX15B	ALOX15B	chr17:7942357-7952451	13-1-17	157-1-17	NOTEST	0	0.0624409	inf	0	1	1	no
ALOX15P1	ALOX15P1	ALOX15P1	chr17:6561037-6564701	13-1-17	157-1-17	NOTEST	0.318169	0.152045	-1.06529	0	1	1	no
ALOX5	ALOX5	ALOX5	chr10:45869623-45941567	13-1-17	157-1-17	OK	0.828324	1.12197	0.43777	0.692009	0.48905	0.97928	no
ALOX5AP	ALOX5AP	ALOX5AP	chr13:31287614-31338565	13-1-17	157-1-17	NOTEST	0.2125	0.507747	1.25664	0	1	1	no
ALOXE3	ALOXE3	ALOXE3	chr17:7999217-8022234	13-1-17	157-1-17	NOTEST	0.0246902	0.0708011	1.51983	0	1	1	no
ALPI	ALPI	ALPI	chr2:233320832-233324742	13-1-17	157-1-17	NOTEST	0	0	0	0	1	1	no
ALPK1	ALPK1	ALPK1	chr4:113218498-113363764	13-1-17	157-1-17	OK	0.523664	0.818507	0.644354	1.10578	0.2633	0.97411	no
ALPK2	ALPK2	ALPK2	chr18:56148481-56296189	13-1-17	157-1-17	NOTEST	0.08437	0.191512	1.18264	0	1	1	no
ALPK3	ALPK3	ALPK3	chr15:85359910-85416713	13-1-17	157-1-17	NOTEST	0.139728	0.133545	-0.0652915	0	1	1	no
ALPL	ALPL	ALPL	chr1:21835857-21904905	13-1-17	157-1-17	NOTEST	0.302191	0.372246	0.300795	0	1	1	no
ALPP	ALPP	ALPP	chr2:233243347-233247599	13-1-17	157-1-17	NOTEST	0.0280851	0	#NAME?	0	1	1	no
ALPPL2	ALPPL2	ALPPL2	chr2:233271551-233275424	13-1-17	157-1-17	NOTEST	0	0	0	0	1	1	no
ALS2	ALS2	ALS2	chr2:202564985-202645895	13-1-17	157-1-17	OK	10.1259	8.57875	-0.239208	-0.458504	0.6374	0.983427	no
ALS2CL	ALS2CL	ALS2CL	chr3:46710484-46735194	13-1-17	157-1-17	OK	1.19865	1.03168	-0.216413	-0.390885	0.68495	0.983958	no
ALS2CR11	ALS2CR11	ALS2CR11	chr2:202352143-202483905	13-1-17	157-1-17	NOTEST	0.0476713	0.0259968	-0.874785	0	1	1	no
ALS2CR12	ALS2CR12	ALS2CR12	chr2:202153146-202222101	13-1-17	157-1-17	NOTEST	0.128873	0.0821098	-0.650322	0	1	1	no
ALS2CR8	ALS2CR8	ALS2CR8	chr2:203776977-203851060	13-1-17	157-1-17	OK	2.01313	1.88682	-0.0934838	-0.189476	0.8456	0.993056	no
ALX1	ALX1	ALX1	chr12:85674035-85695561	13-1-17	157-1-17	OK	1.71455	0.52438	-1.70915	-2.10576	0.0582	0.97411	no
ALX3	ALX3	ALX3	chr1:110602996-110613322	13-1-17	157-1-17	NOTEST	0.645077	0.616533	-0.0652915	0	1	1	no
ALX4	ALX4	ALX4	chr11:44282277-44331716	13-1-17	157-1-17	OK	4.37982	6.08876	0.475277	1.00334	0.31865	0.97411	no
ALYREF	ALYREF	ALYREF	chr17:79845710-79849462	13-1-17	157-1-17	OK	99.6408	101.943	0.0329526	0.070112	0.94125	0.995458	no
AMACR	AMACR	AMACR	chr5:33987090-34124633	13-1-17	157-1-17	OK	55.8586	25.9836	-1.10418	-2.02921	0.04975	0.97411	no
AMBN	AMBN	AMBN	chr4:71457974-71473004	13-1-17	157-1-17	NOTEST	0	0	0	0	1	1	no
AMBP	AMBP	AMBP	chr9:116822407-116840752	13-1-17	157-1-17	NOTEST	0	0.0580964	inf	0	1	1	no
AMBRA1	AMBRA1	AMBRA1	chr11:46417963-46612914	13-1-17	157-1-17	OK	5.07724	6.95982	0.455006	0.962474	0.32015	0.97411	no
AMD1	AMD1	AMD1	chr6:111195986-111216913	13-1-17	157-1-17	OK	331.303	204.817	-0.693815	-1.19073	0.2274	0.97411	no
AMDHD1	AMDHD1	AMDHD1	chr12:96337070-96362370	13-1-17	157-1-17	NOTEST	0.0386973	0.0369851	-0.0652915	0	1	1	no
AMDHD2	AMDHD2	AMDHD2	chr16:2570362-2581409	13-1-17	157-1-17	OK	14.9338	16.2899	0.125392	0.202807	0.8351	0.993056	no
AMELX	AMELX	AMELX	chrX:11155662-11683821	13-1-17	157-1-17	NOTEST	0.275299	0.394757	0.519963	0	1	1	no
AMELY	AMELY	AMELY	chrY:6733958-6742068	13-1-17	157-1-17	NOTEST	0.37395	0.119134	-1.65025	0	1	1	no
AMFR	AMFR	AMFR	chr16:56395363-56459444	13-1-17	157-1-17	OK	14.8289	15.1007	0.0262069	0.056124	0.95425	0.995717	no
AMH	AMH	AMH	chr19:2249112-2252072	13-1-17	157-1-17	OK	2.2666	3.87621	0.774115	1.42824	0.1476	0.97411	no
AMHR2	AMHR2	AMHR2	chr12:53817638-53825318	13-1-17	157-1-17	NOTEST	0.542696	0.172477	-1.65374	0	1	1	no
AMICA1	AMICA1	AMICA1	chr11:118064441-118095809	13-1-17	157-1-17	NOTEST	0	0	0	0	1	1	no
AMIGO1	AMIGO1	AMIGO1	chr1:110049445-110052336	13-1-17	157-1-17	OK	1.88017	2.01766	0.101819	0.185318	0.85565	0.993056	no
AMIGO2	AMIGO2	AMIGO2	chr12:47469489-47473734	13-1-17	157-1-17	OK	0.995877	0.601143	-0.72826	-1.13657	0.255	0.97411	no
AMIGO3	AMIGO3	AMIGO3	chr3:49726949-49761384	13-1-17	157-1-17	OK	1.70231	2.47922	0.542391	0.293318	0.78485	0.988178	no
AMMECR1	AMMECR1	AMMECR1	chrX:109437413-109699562	13-1-17	157-1-17	OK	2.96248	2.97696	0.00703309	0.0147737	0.98875	0.996857	no
AMMECR1L	AMMECR1L	AMMECR1L	chr2:128619206-128643514	13-1-17	157-1-17	OK	9.63597	11.5298	0.258864	0.557206	0.5678	0.97928	no
AMN	AMN	AMN	chr14:103388992-103397179	13-1-17	157-1-17	NOTEST	0.331354	0.105564	-1.65025	0	1	1	no
AMN1	AMN1	AMN1	chr12:31824070-31882108	13-1-17	157-1-17	OK	8.00182	5.30038	-0.594231	-1.21996	0.2161	0.97411	no
AMOT	AMOT	AMOT	chrX:112018104-112084043	13-1-17	157-1-17	OK	14.0775	25.2294	0.841714	1.74961	0.0729	0.97411	no
AMOTL1	AMOTL1	AMOTL1	chr11:94501507-94609918	13-1-17	157-1-17	OK	69.5996	131.991	0.923286	1.58931	0.1112	0.97411	no
AMOTL2	AMOTL2	AMOTL2	chr3:134074189-134093406	13-1-17	157-1-17	OK	2.56715	3.82994	0.577157	1.19962	0.23355	0.97411	no
AMPD1	AMPD1	AMPD1	chr1:115215719-115238239	13-1-17	157-1-17	NOTEST	0	0.097829	inf	0	1	1	no
AMPD2	AMPD2	AMPD2	chr1:110162458-110174677	13-1-17	157-1-17	OK	8.18701	11.2245	0.455241	0.960729	0.32865	0.97411	no
AMPD3	AMPD3	AMPD3	chr11:10471867-10529126	13-1-17	157-1-17	NOTEST	0.498168	0.385261	-0.370798	0	1	1	no
AMPH	AMPH	AMPH	chr7:38423296-38671167	13-1-17	157-1-17	NOTEST	0.0483154	0.138543	1.51978	0	1	1	no
AMT	AMT	AMT	chr3:49454210-49466757	13-1-17	157-1-17	OK	1.04659	2.07085	0.984522	0.820495	0.4139	0.97411	no
AMTN	AMTN	AMTN	chr4:71384297-71398459	13-1-17	157-1-17	NOTEST	0.188433	0.180095	-0.0652915	0	1	1	no
AMY1A	AMY1A,AMY1B,AMY1C	AMY1A,AMY1B,AMY1C	chr1:104292278-104301311	13-1-17	157-1-17	NOTEST	0	0	0	0	1	1	no
AMY1B	AMY1B	AMY1B	chr1:104292278-104301311	13-1-17	157-1-17	NOTEST	0	0	0	0	1	1	no
AMY1C	AMY1C	AMY1C	chr1:104292278-104301311	13-1-17	157-1-17	NOTEST	0	0	0	0	1	1	no
AMY2A	AMY2A	AMY2A	chr1:104159998-104168400	13-1-17	157-1-17	NOTEST	0	0	0	0	1	1	no
AMY2B	AMY2B	AMY2B	chr1:104068577-104122149	13-1-17	157-1-17	OK	2.14377	1.17125	-0.872101	-0.898361	0.37445	0.97411	no
AMZ1	AMZ1	AMZ1	chr7:2719162-2755069	13-1-17	157-1-17	NOTEST	0.0533014	0.152829	1.51967	0	1	1	no
AMZ2	AMZ2	AMZ2	chr17:66244144-66253305	13-1-17	157-1-17	OK	55.024	38.3982	-0.519024	-1.08919	0.26675	0.97411	no
AMZ2P1	AMZ2P1	AMZ2P1	chr17:62962667-62971703	13-1-17	157-1-17	OK	2.93393	2.60539	-0.171333	-0.344077	0.7318	0.985068	no
ANAPC1	ANAPC1	ANAPC1	chr2:112525213-112641741	13-1-17	157-1-17	OK	9.12122	8.54669	-0.0938606	-0.200767	0.8364	0.993056	no
ANAPC10	ANAPC10	ANAPC10	chr4:145915726-146050676	13-1-17	157-1-17	OK	8.08639	4.64692	-0.799222	-0.372782	0.7715	0.987705	no
ANAPC11	ANAPC11	ANAPC11	chr17:79849598-79858363	13-1-17	157-1-17	OK	170.613	109.527	-0.639446	-1.30459	0.1839	0.97411	no
ANAPC13	ANAPC13	ANAPC13	chr3:134196545-134293855	13-1-17	157-1-17	OK	75.1233	41.4631	-0.857432	-1.50325	0.1311	0.97411	no
ANAPC16	ANAPC16	ANAPC16	chr10:73855789-73995618	13-1-17	157-1-17	OK	47.1034	33.6832	-0.483802	-0.855317	0.40325	0.97411	no
ANAPC2	ANAPC2	ANAPC2	chr9:140069235-140084822	13-1-17	157-1-17	OK	15.4306	22.2792	0.529906	0.787634	0.4198	0.97411	no
ANAPC4	ANAPC4	ANAPC4	chr4:25378847-25420120	13-1-17	157-1-17	OK	9.51478	7.15338	-0.411545	-0.860204	0.38675	0.97411	no
ANAPC5	ANAPC5	ANAPC5	chr12:121746047-121792012	13-1-17	157-1-17	OK	84.0236	64.1586	-0.389151	-0.782091	0.42315	0.97411	no
ANAPC7	ANAPC7	ANAPC7	chr12:110810704-110841535	13-1-17	157-1-17	OK	43.1855	31.9327	-0.435512	-0.901303	0.35315	0.97411	no
ANG	ANG	ANG	chr14:21152335-21168758	13-1-17	157-1-17	OK	8.56784	3.17654	-1.43147	-1.32086	0.1978	0.97411	no
ANGEL1	ANGEL1	ANGEL1	chr14:77253585-77279283	13-1-17	157-1-17	OK	8.36797	13.177	0.655072	1.39705	0.1647	0.97411	no
ANGEL2	ANGEL2	ANGEL2	chr1:213165523-213189168	13-1-17	157-1-17	OK	17.1522	14.6558	-0.226923	-0.486263	0.62715	0.982066	no
ANGPT1	ANGPT1	ANGPT1	chr8:108261709-108510254	13-1-17	157-1-17	OK	1.59261	0.830561	-0.939238	-1.70151	0.0897	0.97411	no
ANGPT2	ANGPT2	ANGPT2	chr8:6264112-6501140	13-1-17	157-1-17	OK	0.754166	0.51008	-0.56416	-0.319261	0.7274	0.984918	no
ANGPT4	ANGPT4	ANGPT4	chr20:853296-896960	13-1-17	157-1-17	NOTEST	0.0435357	0	#NAME?	0	1	1	no
ANGPTL1	ANGPTL1	ANGPTL1	chr1:178694299-178889237	13-1-17	157-1-17	NOTEST	0.0223835	0.128358	2.51967	0	1	1	no
ANGPTL2	ANGPTL2	ANGPTL2	chr9:129677052-129985445	13-1-17	157-1-17	NOTEST	0.199897	0.254736	0.349746	0	1	1	no
ANGPTL3	ANGPTL3	ANGPTL3	chr1:62920396-63153969	13-1-17	157-1-17	NOTEST	0.0777968	0.185886	1.25664	0	1	1	no
CSRP3	CSRP3	CSRP3	chr11:19203577-19223589	13-1-17	157-1-17	OK	0	1.13017	inf	#NAME?	5e-05	0.0566917	no
ANGPTL5	ANGPTL5	ANGPTL5	chr11:101761404-101871793	13-1-17	157-1-17	NOTEST	0	0	0	0	1	1	no
ANGPTL6	ANGPTL6	ANGPTL6	chr19:10196805-10213425	13-1-17	157-1-17	OK	2.89399	2.72272	-0.0880115	-0.0918929	0.9248	0.995458	no
ANGPTL7	ANGPTL7	ANGPTL7	chr1:11166587-11322608	13-1-17	157-1-17	NOTEST	0.183796	0.0702654	-1.38722	0	1	1	no
ANK1	ANK1	ANK1	chr8:41510743-41754280	13-1-17	157-1-17	NOTEST	0.0659338	0.0284496	-1.21261	0	1	1	no
ANK2	ANK2	ANK2	chr4:113739238-114304896	13-1-17	157-1-17	NOTEST	0.282909	0.257256	-0.137131	0	1	1	no
ANK3	ANK3	ANK3	chr10:61786055-62493284	13-1-17	157-1-17	OK	26.3765	20.5097	-0.362945	-0.725424	0.46015	0.975332	no
ANKAR	ANKAR	ANKAR	chr2:190540710-190611376	13-1-17	157-1-17	NOTEST	0.621703	0.305585	-1.02465	0	1	1	no
ANKDD1A	ANKDD1A	ANKDD1A	chr15:65204100-65251041	13-1-17	157-1-17	OK	1.23461	1.69622	0.45827	0.825434	0.40705	0.97411	no
ANKFN1	ANKFN1	ANKFN1	chr17:54230835-54560007	13-1-17	157-1-17	NOTEST	0	0.0321636	inf	0	1	1	no
ANKFY1	ANKFY1	ANKFY1	chr17:4066664-4167274	13-1-17	157-1-17	OK	11.9761	19.5869	0.709729	1.46918	0.13465	0.97411	no
ANKH	ANKH	ANKH	chr5:14704908-14871887	13-1-17	157-1-17	OK	25.3049	20.3152	-0.316856	-0.626831	0.5254	0.97928	no
ANKHD1	ANKHD1	ANKHD1	chr5:139781398-139929163	13-1-17	157-1-17	OK	9.22262	7.06861	-0.383749	-0.574138	0.51835	0.97928	no
ANKHD1-EIF4EBP3	ANKHD1-EIF4EBP3	ANKHD1-EIF4EBP3	chr5:139781398-139929163	13-1-17	157-1-17	OK	2.03252	4.88597	1.26538	1.29952	0.19485	0.97411	no
ANKIB1	ANKIB1	ANKIB1	chr7:91875547-92030698	13-1-17	157-1-17	OK	12.0197	10.1006	-0.250967	-0.538743	0.5932	0.980575	no
ANKK1	ANKK1	ANKK1	chr11:113258512-113271140	13-1-17	157-1-17	OK	0.543511	0.947253	0.801442	1.16551	0.25745	0.97411	no
ANKLE1	ANKLE1	ANKLE1	chr19:17392453-17398454	13-1-17	157-1-17	OK	1.4647	1.70834	0.22199	0.404353	0.6897	0.983958	no
ANKLE2	ANKLE2	ANKLE2	chr12:133302253-133338451	13-1-17	157-1-17	OK	14.9143	19.0955	0.356535	0.762244	0.43975	0.97411	no
ANKMY1	ANKMY1	ANKMY1	chr2:241418838-241497405	13-1-17	157-1-17	OK	3.72559	4.76999	0.356515	0.725075	0.461	0.975332	no
ANKMY2	ANKMY2	ANKMY2	chr7:16639400-16685442	13-1-17	157-1-17	OK	6.77515	4.74252	-0.514599	-1.06104	0.29245	0.97411	no
ANKRA2	ANKRA2	ANKRA2	chr5:72848024-72861511	13-1-17	157-1-17	OK	16.2356	8.20657	-0.984311	-2.06859	0.04255	0.97411	no
ANKRD1	ANKRD1	ANKRD1	chr10:92671856-92681032	13-1-17	157-1-17	NOTEST	0.0844679	0.242191	1.51967	0	1	1	no
ANKRD10	ANKRD10	ANKRD10	chr13:111530886-111567416	13-1-17	157-1-17	OK	22.4565	19.4663	-0.206154	-0.44093	0.6587	0.983958	no
ANKRD11	ANKRD11	ANKRD11	chr16:89334028-89556969	13-1-17	157-1-17	OK	6.81929	10.6622	0.64481	1.04414	0.2507	0.97411	no
ANKRD12	ANKRD12	ANKRD12	chr18:9136750-9285983	13-1-17	157-1-17	OK	7.71926	4.71369	-0.711604	-1.5266	0.1248	0.97411	no
ANKRD13A	ANKRD13A	ANKRD13A	chr12:110437234-110477235	13-1-17	157-1-17	OK	10.7046	8.76388	-0.288592	-0.614193	0.53925	0.97928	no
ANKRD13B	ANKRD13B	ANKRD13B	chr17:27920526-27948441	13-1-17	157-1-17	OK	4.50956	9.07753	1.00931	2.03256	0.0451	0.97411	no
ANKRD13C	ANKRD13C	ANKRD13C	chr1:70724684-70820417	13-1-17	157-1-17	OK	8.45119	6.38849	-0.403681	-0.861904	0.39765	0.97411	no
ANKRD13D	ANKRD13D	ANKRD13D	chr11:67056761-67069955	13-1-17	157-1-17	OK	19.9883	24.5703	0.297764	0.638733	0.51535	0.97928	no
ANKRD16	ANKRD16	ANKRD16	chr10:5903688-5931860	13-1-17	157-1-17	OK	10.567	6.61451	-0.675863	-1.36695	0.16755	0.97411	no
ANKRD17	ANKRD17	ANKRD17	chr4:73940501-74124502	13-1-17	157-1-17	OK	19.0868	21.0884	0.143877	0.296503	0.76135	0.98725	no
ANKRD18A	ANKRD18A	ANKRD18A	chr9:38571360-38620360	13-1-17	157-1-17	OK	1.20659	1.25436	0.0560148	0.101854	0.9189	0.995458	no
ANKRD18B	ANKRD18B	ANKRD18B	chr9:33524410-33573001	13-1-17	157-1-17	OK	0.92747	1.28935	0.475277	0.840489	0.397	0.97411	no
ANKRD18DP	ANKRD18DP	ANKRD18DP	chr3:197784403-197807542	13-1-17	157-1-17	NOTEST	0.111173	0.0796902	-0.480329	0	1	1	no
ANKRD19P	ANKRD19P	ANKRD19P	chr9:95571892-95600739	13-1-17	157-1-17	NOTEST	0.426656	0.23787	-0.842899	0	1	1	no
ANKRD2	ANKRD2	ANKRD2	chr10:99332255-99343641	13-1-17	157-1-17	NOTEST	0.0650582	0	#NAME?	0	1	1	no
ANKRD20A1	ANKRD20A1,ANKRD20A3	ANKRD20A1,ANKRD20A3	chr9:67926760-67970293	13-1-17	157-1-17	NOTEST	0	0.0432251	inf	0	1	1	no
ANKRD20A11P	ANKRD20A11P	ANKRD20A11P	chr21:15316095-15352765	13-1-17	157-1-17	NOTEST	0.168689	0.32245	0.934709	0	1	1	no
ANKRD20A2	ANKRD20A2,ANKRD20A3	ANKRD20A2,ANKRD20A3	chr9:43089971-43133544	13-1-17	157-1-17	NOTEST	0	0	0	0	1	1	no
ANKRD20A3	ANKRD20A3	ANKRD20A3	chr9:67926760-67970293	13-1-17	157-1-17	NOTEST	0	0	0	0	1	1	no
ANKRD20A4	ANKRD20A4	ANKRD20A4	chr9:69381980-69425109	13-1-17	157-1-17	NOTEST	0.0225792	0.0431603	0.934709	0	1	1	no
ANKRD20A5P	ANKRD20A5P	ANKRD20A5P	chr18:14179095-14227049	13-1-17	157-1-17	NOTEST	0.405754	0.285747	-0.505864	0	1	1	no
ANKRD20A8P	ANKRD20A8P	ANKRD20A8P	chr2:95421070-95522820	13-1-17	157-1-17	NOTEST	0.1295	0.0618847	-1.06529	0	1	1	no
ANKRD20A9P	ANKRD20A9P	ANKRD20A9P	chr13:19408542-19446109	13-1-17	157-1-17	OK	1.77714	1.6468	-0.109889	-0.235008	0.81125	0.990926	no
ANKRD22	ANKRD22	ANKRD22	chr10:90562486-90611732	13-1-17	157-1-17	NOTEST	0.237562	0.283813	0.256637	0	1	1	no
ANKRD23	ANKRD23	ANKRD23	chr2:97503650-97509758	13-1-17	157-1-17	OK	3.61646	5.71063	0.659074	1.34473	0.18545	0.97411	no
ANKRD24	ANKRD24	ANKRD24	chr19:4183350-4224811	13-1-17	157-1-17	OK	0.822118	0.80445	-0.0313441	-0.053667	0.96215	0.995717	no
ANKRD26	ANKRD26	ANKRD26	chr10:27293044-27389427	13-1-17	157-1-17	OK	3.06273	2.06682	-0.567406	-1.17797	0.23855	0.97411	no
ANKRD26P1	ANKRD26P1	ANKRD26P1	chr16:46503248-46603009	13-1-17	157-1-17	NOTEST	0	0	0	0	1	1	no
ANKRD26P3	ANKRD26P3	ANKRD26P3	chr13:19836939-19919113	13-1-17	157-1-17	NOTEST	0	0.040601	inf	0	1	1	no
ANKRD27	ANKRD27	ANKRD27	chr19:33087906-33166102	13-1-17	157-1-17	OK	11.2165	11.0568	-0.0206915	-0.0442409	0.96415	0.99603	no
ANKRD28	ANKRD28	ANKRD28	chr3:15708743-15901053	13-1-17	157-1-17	OK	6.15406	4.36052	-0.497039	-1.067	0.28225	0.97411	no
ANKRD29	ANKRD29	ANKRD29	chr18:21179977-21242849	13-1-17	157-1-17	OK	3.79451	1.62334	-1.22495	-2.26576	0.0276	0.97411	no
ANKRD30A	ANKRD30A	ANKRD30A	chr10:37414784-37521495	13-1-17	157-1-17	NOTEST	0.0178094	0.0170214	-0.0652915	0	1	1	no
ANKRD30B	ANKRD30B	ANKRD30B	chr18:14748238-14852737	13-1-17	157-1-17	NOTEST	0.0339087	0.0486125	0.519671	0	1	1	no
ANKRD30BL	ANKRD30BL	ANKRD30BL	chr2:132905163-133015542	13-1-17	157-1-17	NOTEST	0.0490718	0.0584762	0.252956	0	1	1	no
ANKRD30BP2	ANKRD30BP2	ANKRD30BP2	chr21:14410486-14490571	13-1-17	157-1-17	NOTEST	0.209468	0.222443	0.0867116	0	1	1	no
ANKRD31	ANKRD31	ANKRD31	chr5:74364121-74532703	13-1-17	157-1-17	NOTEST	0.0769858	0	#NAME?	0	1	1	no
ANKRD32	ANKRD32	ANKRD32	chr5:93954390-94031573	13-1-17	157-1-17	OK	2.2387	1.64435	-0.44514	-0.865501	0.38265	0.97411	no
ANKRD33	ANKRD33	ANKRD33	chr12:52281792-52285505	13-1-17	157-1-17	NOTEST	0	0	0	0	1	1	no
ANKRD33B	ANKRD33B	ANKRD33B	chr5:10564434-10657928	13-1-17	157-1-17	NOTEST	0.139371	0.14104	0.0171707	0	1	1	no
ANKRD34A	ANKRD34A	ANKRD34A	chr1:145470507-145475647	13-1-17	157-1-17	NOTEST	0.395105	0.356644	-0.147754	0	1	1	no
ANKRD34B	ANKRD34B	ANKRD34B	chr5:79852573-79866304	13-1-17	157-1-17	OK	0.922362	0.479103	-0.944997	-1.51437	0.1346	0.97411	no
ANKRD34C	ANKRD34C	ANKRD34C	chr15:79484048-79590581	13-1-17	157-1-17	NOTEST	0	0	0	0	1	1	no
ANKRD35	ANKRD35	ANKRD35	chr1:145549208-145568526	13-1-17	157-1-17	NOTEST	0	0	0	0	1	1	no
ANKRD36	ANKRD36	ANKRD36	chr2:97779232-97930257	13-1-17	157-1-17	OK	2.33231	2.01682	-0.209681	-0.434601	0.65855	0.983958	no
ANKRD36B	ANKRD36B	ANKRD36B	chr2:98121260-98206428	13-1-17	157-1-17	OK	2.35542	2.10277	-0.163695	-0.339077	0.736	0.985068	no
ANKRD36BP1	ANKRD36BP1	ANKRD36BP1	chr1:168214818-168216668	13-1-17	157-1-17	OK	5.90338	6.46679	0.131509	0.267847	0.7853	0.988178	no
ANKRD36BP2	ANKRD36BP2	ANKRD36BP2	chr2:89065418-89106109	13-1-17	157-1-17	NOTEST	0.146927	0.0936169	-0.650254	0	1	1	no
ANKRD37	ANKRD37	ANKRD37	chr4:186317839-186347139	13-1-17	157-1-17	OK	33.314	4.39508	-2.92217	-2.54086	0.03315	0.97411	no
ANKRD39	ANKRD39	ANKRD39	chr2:97513723-97523756	13-1-17	157-1-17	OK	20.742	17.6672	-0.231484	-0.480025	0.62555	0.982066	no
ANKRD40	ANKRD40	ANKRD40	chr17:48770550-48785270	13-1-17	157-1-17	OK	13.8308	17.9256	0.374141	0.806885	0.41395	0.97411	no
ANKRD42	ANKRD42	ANKRD42	chr11:82905290-82960013	13-1-17	157-1-17	OK	1.58569	1.45491	-0.124185	-0.217404	0.8319	0.993056	no
ANKRD44	ANKRD44	ANKRD44	chr2:197851385-198175521	13-1-17	157-1-17	OK	1.50497	1.14778	-0.390887	-0.636857	0.49145	0.97928	no
ANKRD45	ANKRD45	ANKRD45	chr1:173577474-173639001	13-1-17	157-1-17	OK	0.636597	0.811238	0.349746	0.524103	0.59565	0.980575	no
ANKRD46	ANKRD46	ANKRD46	chr8:101532999-101572012	13-1-17	157-1-17	OK	11.9952	7.828	-0.615738	-1.29617	0.19435	0.97411	no
ANKRD49	ANKRD49	ANKRD49	chr11:94227152-94232744	13-1-17	157-1-17	OK	11.5574	6.84601	-0.755482	-1.56061	0.1215	0.97411	no
ANKRD5	ANKRD5	ANKRD5	chr20:10004459-10288066	13-1-17	157-1-17	OK	5.44046	5.5224	0.0215657	0.038699	0.97015	0.996292	no
ANKRD50	ANKRD50	ANKRD50	chr4:125585203-125633887	13-1-17	157-1-17	OK	14.6265	11.5684	-0.3384	-0.711719	0.47625	0.978726	no
ANKRD52	ANKRD52	ANKRD52	chr12:56623819-56652143	13-1-17	157-1-17	OK	10.0502	18.6016	0.888208	1.86187	0.063	0.97411	no
ANKRD53	ANKRD53	ANKRD53	chr2:71205574-71212629	13-1-17	157-1-17	NOTEST	0.0835666	0.149175	0.836003	0	1	1	no
ANKRD54	ANKRD54	ANKRD54	chr22:38226861-38240378	13-1-17	157-1-17	OK	10.9176	13.2417	0.278425	0.580877	0.55	0.97928	no
ANKRD55	ANKRD55	ANKRD55	chr5:55395506-55529186	13-1-17	157-1-17	NOTEST	0	0	0	0	1	1	no
ANKRD6	ANKRD6	ANKRD6	chr6:90142896-90348474	13-1-17	157-1-17	OK	1.99428	2.69335	0.433532	0.403994	0.6911	0.983958	no
ANKRD62P1-PARP4P3	ANKRD62P1-PARP4P3	ANKRD62P1-PARP4P3	chr22:17134598-17156430	13-1-17	157-1-17	NOTEST	0.560108	0.481792	-0.217295	0	1	1	no
ANKRD63	ANKRD63	ANKRD63	chr15:40573644-40574787	13-1-17	157-1-17	NOTEST	0.31803	0.455937	0.519671	0	1	1	no
ANKRD65	ANKRD65	ANKRD65	chr1:1353799-1356824	13-1-17	157-1-17	OK	3.45325	2.55	-0.437457	-0.787237	0.41975	0.97411	no
ANKRD7	ANKRD7	ANKRD7	chr7:117864711-117882784	13-1-17	157-1-17	NOTEST	0	0	0	0	1	1	no
ANKRD9	ANKRD9	ANKRD9	chr14:102973197-102976128	13-1-17	157-1-17	OK	21.0729	10.1958	-1.04741	-2.19524	0.03075	0.97411	no
ANKS1A	ANKS1A	ANKS1A	chr6:34857037-35059190	13-1-17	157-1-17	OK	3.29908	5.23578	0.666341	1.40398	0.1592	0.97411	no
ANKS1B	ANKS1B	ANKS1B	chr12:99039077-100378432	13-1-17	157-1-17	OK	2.26567	1.72787	-0.390946	-0.350676	0.7276	0.984918	no
ANKS3	ANKS3	ANKS3	chr16:4746510-4799397	13-1-17	157-1-17	OK	11.8854	13.7278	0.207918	0.425679	0.66165	0.983958	no
ANKS4B	ANKS4B	ANKS4B	chr16:21245015-21263750	13-1-17	157-1-17	OK	0.858085	1.13758	0.406777	0.669999	0.49505	0.97928	no
ANKS6	ANKS6	ANKS6	chr9:101494290-101558794	13-1-17	157-1-17	OK	2.94255	3.23471	0.136572	0.285803	0.76815	0.987563	no
ANKUB1	ANKUB1	ANKUB1	chr3:149478889-149510610	13-1-17	157-1-17	NOTEST	0	0	0	0	1	1	no
ANKZF1	ANKZF1	ANKZF1	chr2:220094478-220101391	13-1-17	157-1-17	OK	22.5958	20.3521	-0.150871	-0.327263	0.7373	0.985068	no
ANLN	ANLN	ANLN	chr7:36363758-36493400	13-1-17	157-1-17	OK	10.8479	8.73914	-0.311854	-0.559082	0.57015	0.97928	no
ANO1	ANO1	ANO1	chr11:69924407-70035652	13-1-17	157-1-17	NOTEST	0.452366	0.697111	0.6239	0	1	1	no
ANO10	ANO10	ANO10	chr3:43407817-43663560	13-1-17	157-1-17	OK	7.89852	7.17684	-0.138233	-0.286652	0.77025	0.987563	no
ANO2	ANO2	ANO2	chr12:5671816-6055398	13-1-17	157-1-17	NOTEST	0.0425894	0.0407049	-0.0652915	0	1	1	no
ANO3	ANO3	ANO3	chr11:26353677-26684836	13-1-17	157-1-17	NOTEST	0.0130548	0.0249543	0.93471	0	1	1	no
ANO4	ANO4	ANO4	chr12:101188373-101522419	13-1-17	157-1-17	NOTEST	0.401199	0.200853	-0.998177	0	1	1	no
ANO5	ANO5	ANO5	chr11:22214721-22304913	13-1-17	157-1-17	NOTEST	0	0	0	0	1	1	no
ANO6	ANO6	ANO6	chr12:45566816-45834187	13-1-17	157-1-17	OK	2.11961	3.55534	0.74619	1.47265	0.13115	0.97411	no
ANO7	ANO7	ANO7	chr2:242127923-242164791	13-1-17	157-1-17	OK	16.9603	22.159	0.385733	0.587117	0.50345	0.97928	no
ANO8	ANO8	ANO8	chr19:17420336-17445638	13-1-17	157-1-17	OK	7.73158	13.9277	0.849123	1.22101	0.20335	0.97411	no
ANO9	ANO9	ANO9	chr11:417929-442011	13-1-17	157-1-17	NOTEST	0.112004	0.133811	0.256637	0	1	1	no
ANP32A	ANP32A	ANP32A	chr15:69070874-69113261	13-1-17	157-1-17	OK	85.2243	67.2037	-0.342724	-0.69331	0.47735	0.978726	no
ANP32A-IT1	ANP32A-IT1	ANP32A-IT1	chr15:69070874-69113261	13-1-17	157-1-17	OK	1.04531	1.3708	0.391087	0.114131	0.7831	0.987849	no
ANP32AP1	ANP32AP1	ANP32AP1	chr15:35529526-35530264	13-1-17	157-1-17	NOTEST	0.139517	0	#NAME?	0	1	1	no
ANP32B	ANP32B	ANP32B	chr9:100745488-100778224	13-1-17	157-1-17	OK	105.104	117.752	0.163934	0.338763	0.727	0.984918	no
ANP32C	ANP32C	ANP32C	chr4:164445449-165304407	13-1-17	157-1-17	NOTEST	0	0.142082	inf	0	1	1	no
ANP32D	ANP32D	ANP32D	chr12:48866447-48866843	13-1-17	157-1-17	NOTEST	0	0.367524	inf	0	1	1	no
ANP32E	ANP32E	ANP32E	chr1:150190716-150208504	13-1-17	157-1-17	OK	22.3193	16.5918	-0.427822	-0.916927	0.3568	0.97411	no
ANPEP	ANPEP	ANPEP	chr15:90328125-90358072	13-1-17	157-1-17	OK	0.477585	0.809167	0.760679	1.18662	0.2467	0.97411	no
ANTXR1	ANTXR1	ANTXR1	chr2:69240275-69476459	13-1-17	157-1-17	OK	17.811	33.9606	0.931096	1.78913	0.06945	0.97411	no
ANTXR2	ANTXR2	ANTXR2	chr4:80822770-80994477	13-1-17	157-1-17	OK	23.7042	33.9433	0.517984	0.907586	0.33575	0.97411	no
ANTXRL	ANTXRL	ANTXRL	chr10:47658233-47701446	13-1-17	157-1-17	NOTEST	0	0	0	0	1	1	no
ANXA1	ANXA1	ANXA1	chr9:75766780-75785307	13-1-17	157-1-17	OK	14.5652	13.0246	-0.161293	-0.335272	0.73325	0.985068	no
ANXA10	ANXA10	ANXA10	chr4:169013687-169108893	13-1-17	157-1-17	NOTEST	0.180308	0.17233	-0.0652915	0	1	1	no
ANXA11	ANXA11	ANXA11	chr10:81914879-81965328	13-1-17	157-1-17	OK	16.2798	23.5048	0.529876	1.14059	0.24355	0.97411	no
ANXA13	ANXA13	ANXA13	chr8:124693033-124749647	13-1-17	157-1-17	NOTEST	0	0	0	0	1	1	no
ANXA2	ANXA2	ANXA2	chr15:60639349-60690185	13-1-17	157-1-17	OK	149.219	88.8331	-0.748262	-1.55533	0.11565	0.97411	no
ANXA2P1	ANXA2P1	ANXA2P1	chr4:154074269-154260474	13-1-17	157-1-17	OK	0.524626	1.37888	1.39414	0.485587	0.53335	0.97928	no
ANXA2P2	ANXA2P2	ANXA2P2	chr9:33624222-33625532	13-1-17	157-1-17	NOTEST	0.472712	0.322711	-0.550718	0	1	1	no
ANXA2P3	ANXA2P3	ANXA2P3	chr10:66585284-66586634	13-1-17	157-1-17	NOTEST	0.260714	0.560651	1.10463	0	1	1	no
ANXA3	ANXA3	ANXA3	chr4:79472741-79531605	13-1-17	157-1-17	OK	10.411	8.83912	-0.236132	-0.489772	0.6227	0.982066	no
ANXA4	ANXA4	ANXA4	chr2:69969126-70053596	13-1-17	157-1-17	OK	14.3123	7.48475	-0.935231	-1.957	0.05325	0.97411	no
ANXA5	ANXA5	ANXA5	chr4:122589151-122618147	13-1-17	157-1-17	OK	106.007	85.4972	-0.310215	-0.646221	0.49785	0.97928	no
ANXA6	ANXA6	ANXA6	chr5:150480266-150537443	13-1-17	157-1-17	OK	16.0799	16.4588	0.0335962	0.0726811	0.93885	0.995458	no
ANXA7	ANXA7	ANXA7	chr10:75135188-75173841	13-1-17	157-1-17	OK	90.3423	61.5321	-0.554063	-1.14509	0.2498	0.97411	no
ANXA8	ANXA8,ANXA8L1	ANXA8,ANXA8L1	chr10:48255224-48271368	13-1-17	157-1-17	NOTEST	0	0	0	0	1	1	no
ANXA8L1	ANXA8L1	ANXA8L1	chr10:48255224-48271368	13-1-17	157-1-17	NOTEST	0	0	0	0	1	1	no
ANXA8L2	ANXA8L2	ANXA8L2	chr10:47746919-47763040	13-1-17	157-1-17	NOTEST	0	0	0	0	1	1	no
ANXA9	ANXA9	ANXA9	chr1:150954498-150968114	13-1-17	157-1-17	NOTEST	0.138415	0.176387	0.349746	0	1	1	no
AOAH	AOAH	AOAH	chr7:36552548-36764154	13-1-17	157-1-17	NOTEST	0.0349658	0.0668442	0.934856	0	1	1	no
AOC2	AOC2	AOC2	chr17:40996608-41002724	13-1-17	157-1-17	NOTEST	0.377044	0.450452	0.256642	0	1	1	no
AOC3	AOC3	AOC3	chr17:41003200-41010140	13-1-17	157-1-17	NOTEST	0.117476	0.168417	0.519671	0	1	1	no
AOC4	AOC4	AOC4	chr17:41019161-41021234	13-1-17	157-1-17	NOTEST	0.2	0.3823	0.934709	0	1	1	no
AOX1	AOX1	AOX1	chr2:201450730-201536217	13-1-17	157-1-17	NOTEST	0.0158221	0	#NAME?	0	1	1	no
AOX2P	AOX2P	AOX2P	chr2:201560445-201658941	13-1-17	157-1-17	NOTEST	0.254379	0.364685	0.519671	0	1	1	no
AP1AR	AP1AR	AP1AR	chr4:113152894-113191211	13-1-17	157-1-17	OK	14.3906	9.93994	-0.533818	-1.13578	0.2496	0.97411	no
AP1B1	AP1B1	AP1B1	chr22:29723668-29784572	13-1-17	157-1-17	OK	32.5701	54.9458	0.754463	1.5478	0.11505	0.97411	no
AP1B1P1	AP1B1P1	AP1B1P1	chr22:32517963-32529456	13-1-17	157-1-17	NOTEST	0.119669	0.571868	2.25664	0	1	1	no
AP1G1	AP1G1	AP1G1	chr16:71762904-71842976	13-1-17	157-1-17	OK	13.8164	13.0326	-0.084256	-0.179077	0.85585	0.993056	no
AP1G2	AP1G2	AP1G2	chr14:23980968-24048009	13-1-17	157-1-17	OK	24.5758	30.8987	0.330307	0.574669	0.55195	0.97928	no
AP1M1	AP1M1	AP1M1	chr19:16308664-16346156	13-1-17	157-1-17	OK	10.4634	15.5156	0.568368	1.20038	0.21355	0.97411	no
AP1M2	AP1M2	AP1M2	chr19:10683346-10697991	13-1-17	157-1-17	OK	69.9072	72.678	0.0560792	0.118012	0.9075	0.995458	no
AP1S1	AP1S1	AP1S1	chr7:100797685-100804557	13-1-17	157-1-17	OK	15.3063	10.9065	-0.488942	-1.00989	0.3061	0.97411	no
AP1S2	AP1S2	AP1S2	chrX:15843928-15873100	13-1-17	157-1-17	OK	1.61841	1.51242	-0.0977129	-0.168603	0.86335	0.993298	no
AP1S3	AP1S3	AP1S3	chr2:224620046-224702319	13-1-17	157-1-17	OK	6.93365	6.09971	-0.184873	-0.388773	0.6995	0.983958	no
AP2A1	AP2A1	AP2A1	chr19:50270179-50316567	13-1-17	157-1-17	OK	16.4943	27.4638	0.735561	1.42327	0.14275	0.97411	no
AP2A2	AP2A2	AP2A2	chr11:925808-1012245	13-1-17	157-1-17	OK	6.55655	11.0262	0.74992	1.60509	0.10715	0.97411	no
AP2B1	AP2B1	AP2B1	chr17:33914281-34053436	13-1-17	157-1-17	OK	43.3548	49.4177	0.188837	0.372117	0.6986	0.983958	no
AP2M1	AP2M1	AP2M1	chr3:183892633-183901879	13-1-17	157-1-17	OK	142.263	185.234	0.380785	0.74742	0.43615	0.97411	no
AP2S1	AP2S1	AP2S1	chr19:47341422-47354203	13-1-17	157-1-17	OK	115.461	117.418	0.0242475	0.0518914	0.9584	0.995717	no
AP3B1	AP3B1	AP3B1	chr5:77298149-77590528	13-1-17	157-1-17	OK	13.2731	11.646	-0.188674	-0.405424	0.68335	0.983958	no
AP3B2	AP3B2	AP3B2	chr15:83211950-83378635	13-1-17	157-1-17	NOTEST	0.106838	0.0204223	-2.38721	0	1	1	no
AP3D1	AP3D1	AP3D1	chr19:2100992-2151556	13-1-17	157-1-17	OK	38.882	61.3206	0.657272	1.32183	0.17605	0.97411	no
AP3M1	AP3M1	AP3M1	chr10:75880014-75910826	13-1-17	157-1-17	OK	23.3252	19.0459	-0.292411	-0.61766	0.5271	0.97928	no
AP3M2	AP3M2	AP3M2	chr8:42010463-42028701	13-1-17	157-1-17	OK	12.1362	9.17053	-0.404244	-0.855155	0.3805	0.97411	no
AP3S1	AP3S1	AP3S1	chr5:115177618-115249778	13-1-17	157-1-17	OK	18.1722	11.0525	-0.717368	-1.49102	0.13475	0.97411	no
AP3S2	AP3S2	AP3S2	chr15:90373830-90456222	13-1-17	157-1-17	OK	2.473	5.01464	1.01989	1.30015	0.19355	0.97411	no
AP4B1	AP4B1	AP4B1	chr1:114356432-114447741	13-1-17	157-1-17	OK	8.07884	7.45235	-0.116452	-0.221708	0.82455	0.993056	no
AP4E1	AP4E1	AP4E1	chr15:51200868-51298097	13-1-17	157-1-17	OK	1.48409	1.38571	-0.0989466	-0.199531	0.8414	0.993056	no
AP4M1	AP4M1	AP4M1	chr7:99690403-99723128	13-1-17	157-1-17	OK	27.7157	32.6717	0.237334	0.200836	0.8288	0.993056	no
AP4S1	AP4S1	AP4S1	chr14:31363004-31565656	13-1-17	157-1-17	OK	3.41662	3.06054	-0.158782	-0.125551	0.9128	0.995458	no
AP5B1	AP5B1	AP5B1	chr11:65543377-65547822	13-1-17	157-1-17	OK	4.97492	5.53039	0.152709	0.319962	0.742	0.985068	no
APAF1	APAF1	APAF1	chr12:99039077-100378432	13-1-17	157-1-17	OK	2.57122	2.94748	0.197028	0.352468	0.72605	0.984918	no
APBA1	APBA1	APBA1	chr9:72042448-72287275	13-1-17	157-1-17	OK	1.24331	1.40129	0.172572	0.345165	0.7277	0.984918	no
APBA2	APBA2	APBA2	chr15:29213839-29410516	13-1-17	157-1-17	OK	9.11683	13.9541	0.614086	1.31043	0.18685	0.97411	no
APBA3	APBA3	APBA3	chr19:3750770-3761673	13-1-17	157-1-17	OK	11.9761	9.94682	-0.267847	-0.560537	0.58195	0.979776	no
APBB1	APBB1	APBB1	chr11:6416354-6440644	13-1-17	157-1-17	OK	3.91071	4.48634	0.198108	0.408232	0.6758	0.983958	no
APBB1IP	APBB1IP	APBB1IP	chr10:26727265-26856732	13-1-17	157-1-17	NOTEST	0.0307373	0.0881317	1.51967	0	1	1	no
APBB2	APBB2	APBB2	chr4:40812043-41216635	13-1-17	157-1-17	OK	2.13009	2.01733	-0.0784651	-0.160566	0.86535	0.993672	no
APBB3	APBB3	APBB3	chr5:139937852-139944189	13-1-17	157-1-17	OK	4.30653	4.95055	0.201065	0.400246	0.68445	0.983958	no
APC	APC	APC	chr5:112043201-112181936	13-1-17	157-1-17	OK	2.44251	1.8721	-0.383707	-0.802062	0.42025	0.97411	no
APC2	APC2	APC2	chr19:1450147-1479228	13-1-17	157-1-17	NOTEST	0.443932	0.632838	0.511497	0	1	1	no
APCDD1	APCDD1	APCDD1	chr18:10454624-10488698	13-1-17	157-1-17	OK	7.04048	10.245	0.541172	1.13106	0.25055	0.97411	no
APCDD1L	APCDD1L	APCDD1L	chr20:57034425-57089949	13-1-17	157-1-17	NOTEST	0	0	0	0	1	1	no
APCS	APCS	APCS	chr1:159557615-159558661	13-1-17	157-1-17	NOTEST	0	0	0	0	1	1	no
APEH	APEH	APEH	chr3:49711434-49720934	13-1-17	157-1-17	OK	36.2225	41.4206	0.19346	0.406219	0.68535	0.983958	no
APEX1	APEX1	APEX1	chr14:20923289-20925931	13-1-17	157-1-17	OK	183.579	150.998	-0.281873	-0.5701	0.56815	0.97928	no
APEX2	APEX2	APEX2	chrX:55026779-55034212	13-1-17	157-1-17	OK	14.5461	18.7381	0.365343	0.773464	0.43645	0.97411	no
APH1A	APH1A	APH1A	chr1:150237798-150241609	13-1-17	157-1-17	OK	130.261	111.231	-0.227851	-0.447793	0.64225	0.983958	no
APH1B	APH1B	APH1B	chr15:63569748-63601325	13-1-17	157-1-17	OK	10.6033	8.88942	-0.25435	-0.543041	0.5819	0.979776	no
API5	API5	API5	chr11:43333504-43366080	13-1-17	157-1-17	OK	32.3657	23.2878	-0.474889	-0.971661	0.3189	0.97411	no
APIP	APIP	APIP	chr11:34903842-35017675	13-1-17	157-1-17	OK	25.5074	13.8146	-0.884718	-1.05641	0.2838	0.97411	no
APITD1	APITD1	APITD1	chr1:10490158-10512060	13-1-17	157-1-17	OK	10.2907	7.22993	-0.509294	-0.957029	0.3301	0.97411	no
APITD1-CORT	APITD1-CORT	APITD1-CORT	chr1:10490158-10512060	13-1-17	157-1-17	OK	0.825694	0.775385	-0.0906941	-0.050031	0.9559	0.995717	no
APLF	APLF	APLF	chr2:68694690-68807294	13-1-17	157-1-17	NOTEST	0.143669	0.176544	0.297279	0	1	1	no
APLN	APLN	APLN	chrX:128779235-128788933	13-1-17	157-1-17	OK	3.73997	3.17206	-0.237607	-0.481534	0.6293	0.982066	no
APLNR	APLNR	APLNR	chr11:57001051-57004927	13-1-17	157-1-17	NOTEST	0	0.0821674	inf	0	1	1	no
APLP1	APLP1	APLP1	chr19:36359400-36370699	13-1-17	157-1-17	OK	3.33354	4.65172	0.48071	0.966304	0.32845	0.97411	no
APLP2	APLP2	APLP2	chr11:129939715-130014706	13-1-17	157-1-17	OK	300.381	274.34	-0.130829	-0.206352	0.83155	0.993056	no
APOA1	APOA1	APOA1	chr11:116706468-116708338	13-1-17	157-1-17	NOTEST	0.107626	0.205727	0.934709	0	1	1	no
APOA1BP	APOA1BP	APOA1BP	chr1:156561557-156564091	13-1-17	157-1-17	OK	76.3622	84.4989	0.146073	0.313504	0.7529	0.985506	no
APOA2	APOA2	APOA2	chr1:161192082-161193418	13-1-17	157-1-17	NOTEST	0	0	0	0	1	1	no
APOA4	APOA4	APOA4	chr11:116691417-116694011	13-1-17	157-1-17	NOTEST	0	0	0	0	1	1	no
APOA5	APOA5	APOA5	chr11:116660085-116663136	13-1-17	157-1-17	NOTEST	0.0438352	0	#NAME?	0	1	1	no
APOB	APOB	APOB	chr2:21224300-21266945	13-1-17	157-1-17	NOTEST	0	0	0	0	1	1	no
APOBEC1	APOBEC1	APOBEC1	chr12:7801995-7818502	13-1-17	157-1-17	NOTEST	0	0	0	0	1	1	no
APOBEC2	APOBEC2	APOBEC2	chr6:41020939-41032630	13-1-17	157-1-17	NOTEST	0.0522574	0.599342	3.51967	0	1	1	no
APOBEC3A	APOBEC3A	APOBEC3A	chr22:39353526-39388783	13-1-17	157-1-17	NOTEST	0.542231	0.28791	-0.913288	0	1	1	no
APOBEC3B	APOBEC3B	APOBEC3B	chr22:39353526-39388783	13-1-17	157-1-17	OK	7.12403	6.70158	-0.0881919	-0.173673	0.86185	0.993298	no
APOBEC3C	APOBEC3C	APOBEC3C	chr22:39410264-39414825	13-1-17	157-1-17	NOTEST	0.247458	0.157672	-0.650254	0	1	1	no
APOBEC3D	APOBEC3D	APOBEC3D	chr22:39417117-39429256	13-1-17	157-1-17	OK	0.845698	0.746103	-0.180769	-0.272248	0.79025	0.988572	no
APOBEC3F	APOBEC3F	APOBEC3F	chr22:39436672-39451975	13-1-17	157-1-17	OK	0.567073	0.733269	0.370808	0.550482	0.54665	0.97928	no
APOBEC3G	APOBEC3G	APOBEC3G	chr22:39473009-39483748	13-1-17	157-1-17	NOTEST	0.0458556	0.0438266	-0.0652915	0	1	1	no
APOBEC3H	APOBEC3H	APOBEC3H	chr22:39493228-39500072	13-1-17	157-1-17	NOTEST	0.0884948	0.169168	0.934789	0	1	1	no
APOBEC4	APOBEC4	APOBEC4	chr1:183605207-183897666	13-1-17	157-1-17	NOTEST	0.0290553	0	#NAME?	0	1	1	no
APOBR	APOBR	APOBR	chr16:28505969-28510291	13-1-17	157-1-17	NOTEST	0.0416998	0.139491	1.74206	0	1	1	no
APOC1	APOC1	APOC1	chr19:45417920-45422606	13-1-17	157-1-17	OK	5.76782	4.96135	-0.217295	-0.301436	0.76975	0.987563	no
APOC1P1	APOC1P1	APOC1P1	chr19:45430059-45434643	13-1-17	157-1-17	OK	1.0259	0.499076	-1.03956	-0.865887	0.3351	0.97411	no
APOC2	APOC2	APOC2	chr19:45445494-45452822	13-1-17	157-1-17	NOTEST	0	0	0	0	1	1	no
APOC3	APOC3	APOC3	chr11:116700623-116703787	13-1-17	157-1-17	NOTEST	0	0	0	0	1	1	no
APOC4	APOC4	APOC4	chr19:45445494-45452822	13-1-17	157-1-17	NOTEST	0.543027	0.691999	0.349746	0	1	1	no
APOC4-APOC2	APOC4-APOC2	APOC4-APOC2	chr19:45445494-45452822	13-1-17	157-1-17	NOTEST	0	0	0	0	1	1	no
APOD	APOD	APOD	chr3:195295572-195311076	13-1-17	157-1-17	OK	20.6389	22.8078	0.144162	0.301136	0.7523	0.985319	no
APOE	APOE	APOE	chr19:45409038-45412650	13-1-17	157-1-17	OK	1.68303	2.99777	0.832829	1.30234	0.2041	0.97411	no
APOF	APOF	APOF	chr12:56754354-56756583	13-1-17	157-1-17	OK	2.71757	2.45303	-0.147754	-0.262501	0.795	0.98869	no
APOH	APOH	APOH	chr17:64208146-64225556	13-1-17	157-1-17	NOTEST	0	0	0	0	1	1	no
APOL1	APOL1	APOL1	chr22:36649116-36663577	13-1-17	157-1-17	NOTEST	0.545474	0.548675	0.0084422	0	1	1	no
APOL2	APOL2	APOL2	chr22:36622254-36636000	13-1-17	157-1-17	OK	13.9595	24.4244	0.807075	1.72754	0.08115	0.97411	no
APOL3	APOL3	APOL3	chr22:36536370-36562225	13-1-17	157-1-17	OK	0.817709	0.991977	0.278719	0.408903	0.6543	0.983958	no
APOL4	APOL4	APOL4	chr22:36585175-36600879	13-1-17	157-1-17	OK	3.16768	3.43106	0.115229	0.238914	0.803	0.98869	no
APOL5	APOL5	APOL5	chr22:36113918-36125529	13-1-17	157-1-17	NOTEST	0	0	0	0	1	1	no
APOL6	APOL6	APOL6	chr22:36044423-36064456	13-1-17	157-1-17	OK	0.602669	0.828003	0.45827	0.890131	0.372	0.97411	no
APOLD1	APOLD1	APOLD1	chr12:12878850-12944399	13-1-17	157-1-17	OK	2.26129	3.09758	0.453992	0.924952	0.35155	0.97411	no
APOM	APOM	APOM	chr6_ssto_hap7:2937601-2956785	13-1-17	157-1-17	OK	4.91842	5.56185	0.17737	0.0527397	0.9188	0.995458	no
APOO	APOO	APOO	chrX:23851464-23926057	13-1-17	157-1-17	OK	32.6786	21.7122	-0.589841	-1.23211	0.2083	0.97411	no
APOOL	APOOL	APOOL	chrX:84258897-84363974	13-1-17	157-1-17	OK	5.0661	3.41448	-0.56921	-1.14873	0.24415	0.97411	no
APOPT1	APOPT1	APOPT1	chr14:104029298-104057236	13-1-17	157-1-17	OK	40.5611	25.9596	-0.643828	-1.37304	0.17195	0.97411	no
APP	APP	APP	chr21:27252860-27543446	13-1-17	157-1-17	OK	191.009	197.984	0.0517378	0.0903061	0.926	0.995458	no
APPBP2	APPBP2	APPBP2	chr17:58520519-58603580	13-1-17	157-1-17	OK	16.5817	13.69	-0.276467	-0.587947	0.55515	0.97928	no
APPL1	APPL1	APPL1	chr3:57261764-57326710	13-1-17	157-1-17	OK	12.3439	10.0269	-0.299932	-0.620967	0.5288	0.97928	no
APPL2	APPL2	APPL2	chr12:105567074-105630008	13-1-17	157-1-17	OK	46.2121	41.7606	-0.146131	-0.302905	0.7596	0.987117	no
APRT	APRT	APRT	chr16:88875876-88878342	13-1-17	157-1-17	OK	221.457	200.906	-0.140508	-0.294165	0.76225	0.98725	no
APTX	APTX	APTX	chr9:32972603-33001639	13-1-17	157-1-17	OK	28.0096	19.6042	-0.51476	-1.09834	0.2921	0.97411	no
AQP1	AQP1	AQP1	chr7:30951414-30965131	13-1-17	157-1-17	OK	0.374764	1.29989	1.79434	2.49228	0.02005	0.97411	no
AQP10	AQP10	AQP10	chr1:154293591-154297801	13-1-17	157-1-17	NOTEST	0	0	0	0	1	1	no
AQP11	AQP11	AQP11	chr11:77300679-77321401	13-1-17	157-1-17	OK	6.86648	5.90273	-0.21819	-0.447801	0.6617	0.983958	no
AQP12A	AQP12A	AQP12A	chr2:241631261-241637900	13-1-17	157-1-17	NOTEST	0	0	0	0	1	1	no
AQP12B	AQP12B	AQP12B	chr2:241615834-241622317	13-1-17	157-1-17	NOTEST	0	0	0	0	1	1	no
AQP2	AQP2	AQP2	chr12:50344523-50352664	13-1-17	157-1-17	NOTEST	0.0376426	0	#NAME?	0	1	1	no
AQP3	AQP3	AQP3	chr9:33441151-33447631	13-1-17	157-1-17	OK	33.8538	46.8409	0.468453	1.0051	0.3163	0.97411	no
AQP4	AQP4	AQP4	chr18:24432007-24765302	13-1-17	157-1-17	NOTEST	0.0304253	0	#NAME?	0	1	1	no
AQP5	AQP5	AQP5	chr12:50355278-50359461	13-1-17	157-1-17	NOTEST	0.0462237	0.0883568	0.934709	0	1	1	no
AQP6	AQP6	AQP6	chr12:50366619-50370922	13-1-17	157-1-17	NOTEST	0.183146	0.379257	1.05019	0	1	1	no
AQP7	AQP7	AQP7	chr9:33384947-33402517	13-1-17	157-1-17	NOTEST	0	0	0	0	1	1	no
AQP7P1	AQP7P1	AQP7P1	chr9:67270214-67289492	13-1-17	157-1-17	NOTEST	0.0502677	0.0240217	-1.06529	0	1	1	no
AQP7P3	AQP7P3	AQP7P3	chr9:42844369-42893137	13-1-17	157-1-17	NOTEST	0.228528	0.218416	-0.0652915	0	1	1	no
AQP8	AQP8	AQP8	chr16:25228284-25240253	13-1-17	157-1-17	NOTEST	0.0676524	0.129318	0.934709	0	1	1	no
AQP9	AQP9	AQP9	chr15:58430407-58478110	13-1-17	157-1-17	NOTEST	0	0	0	0	1	1	no
AQPEP	AQPEP	AQPEP	chr5:115298150-115363299	13-1-17	157-1-17	NOTEST	0.016939	0	#NAME?	0	1	1	no
AQR	AQR	AQR	chr15:35148551-35261995	13-1-17	157-1-17	OK	13.642	9.4891	-0.523709	-1.11992	0.26575	0.97411	no
AR	AR	AR	chrX:66763873-66950461	13-1-17	157-1-17	OK	30.3015	45.6875	0.592412	1.11692	0.255	0.97411	no
ARAF	ARAF	ARAF	chrX:47420498-47479256	13-1-17	157-1-17	OK	18.3928	24.9535	0.440102	0.919227	0.34775	0.97411	no
ARAP1	ARAP1	ARAP1	chr11:72396113-72463434	13-1-17	157-1-17	OK	7.38328	10.7858	0.546804	1.17356	0.23345	0.97411	no
ARAP2	ARAP2	ARAP2	chr4:36067619-36245979	13-1-17	157-1-17	OK	3.43967	2.23828	-0.61988	-1.29553	0.19645	0.97411	no
ARAP3	ARAP3	ARAP3	chr5:141032967-141061800	13-1-17	157-1-17	OK	1.1243	2.05013	0.86669	1.7042	0.0962	0.97411	no
ARC	ARC	ARC	chr8:143692409-143695833	13-1-17	157-1-17	NOTEST	0.16384	0	#NAME?	0	1	1	no
ARCN1	ARCN1	ARCN1	chr11:118443101-118473747	13-1-17	157-1-17	OK	45.3053	48.5757	0.100555	0.206651	0.83625	0.993056	no
AREG	AREG	AREG	chr4:75480628-75490485	13-1-17	157-1-17	NOTEST	0	0	0	0	1	1	no
ARF1	ARF1	ARF1	chr1:228270360-228286913	13-1-17	157-1-17	OK	242.8	286.024	0.236366	0.447985	0.64555	0.983958	no
ARF3	ARF3	ARF3	chr12:49329991-49351252	13-1-17	157-1-17	OK	59.3864	68.0418	0.196288	0.398241	0.6778	0.983958	no
ARF4	ARF4	ARF4	chr3:57557089-57583215	13-1-17	157-1-17	OK	106.997	74.8718	-0.515078	-1.06831	0.2937	0.97411	no
ARF5	ARF5	ARF5	chr7:127228405-127231759	13-1-17	157-1-17	OK	197.58	167.002	-0.242568	-0.500237	0.6148	0.982066	no
ARF6	ARF6	ARF6	chr14:50359735-50363772	13-1-17	157-1-17	OK	52.8388	52.8363	-6.77578e-05	-0.000137928	0.99905	0.999173	no
ARFGAP1	ARFGAP1	ARFGAP1	chr20:61904164-61921142	13-1-17	157-1-17	OK	21.6526	25.3165	0.225543	0.481341	0.6313	0.982327	no
ARFGAP2	ARFGAP2	ARFGAP2	chr11:46958250-47198676	13-1-17	157-1-17	OK	24.2795	30.5444	0.331173	0.640893	0.50385	0.97928	no
ARFGAP3	ARFGAP3	ARFGAP3	chr22:43192531-43253408	13-1-17	157-1-17	OK	122.639	91.7366	-0.418855	-0.827299	0.4042	0.97411	no
ARFGEF1	ARFGEF1	ARFGEF1	chr8:68109883-68255912	13-1-17	157-1-17	OK	14.7199	14.2112	-0.0507397	-0.106602	0.91525	0.995458	no
ARFGEF2	ARFGEF2	ARFGEF2	chr20:47538274-47653230	13-1-17	157-1-17	OK	9.11705	7.82764	-0.219989	-0.471126	0.63205	0.982759	no
ARFIP1	ARFIP1	ARFIP1	chr4:153701111-153833063	13-1-17	157-1-17	OK	30.4945	17.6155	-0.791706	-1.68864	0.0957	0.97411	no
ARFIP2	ARFIP2	ARFIP2	chr11:6495912-6505911	13-1-17	157-1-17	OK	19.6443	16.2462	-0.274006	-0.526879	0.58745	0.980575	no
ARFRP1	ARFRP1	ARFRP1	chr20:62289162-62367494	13-1-17	157-1-17	OK	12.7826	12.4953	-0.0327955	-0.0361336	0.9695	0.996292	no
ARG1	ARG1	ARG1	chr6:131894343-131949363	13-1-17	157-1-17	NOTEST	0	0.0562818	inf	0	1	1	no
ARG2	ARG2	ARG2	chr14:68086578-68141602	13-1-17	157-1-17	OK	295.482	182.479	-0.695342	-1.20138	0.226	0.97411	no
ARGFX	ARGFX	ARGFX	chr3:121286777-121309469	13-1-17	157-1-17	OK	1.16984	1.58885	0.441669	0.857659	0.39185	0.97411	no
ARGFXP2	ARGFXP2	ARGFXP2	chr17:30469472-30552746	13-1-17	157-1-17	NOTEST	0.672031	0.499563	-0.427862	0	1	1	no
ARGLU1	ARGLU1	ARGLU1	chr13:107195661-107220514	13-1-17	157-1-17	OK	63.53	40.587	-0.646419	-1.36883	0.17335	0.97411	no
ARHGAP1	ARHGAP1	ARHGAP1	chr11:46698631-46722120	13-1-17	157-1-17	OK	12.2684	20.6507	0.751239	1.60487	0.113	0.97411	no
ARHGAP10	ARHGAP10	ARHGAP10	chr4:148653452-148993927	13-1-17	157-1-17	OK	0.839221	0.827152	-0.0208973	-0.0333449	0.97175	0.996292	no
ARHGAP11A	ARHGAP11A	ARHGAP11A	chr15:32907690-32931868	13-1-17	157-1-17	OK	7.24827	8.90031	0.296219	0.62298	0.51775	0.97928	no
ARHGAP11B	ARHGAP11B	ARHGAP11B	chr15:30918878-30931013	13-1-17	157-1-17	OK	0.550743	1.31594	1.25664	1.36871	0.1896	0.97411	no
ARHGAP12	ARHGAP12	ARHGAP12	chr10:32095224-32217770	13-1-17	157-1-17	OK	11.3316	6.75758	-0.745766	-1.58249	0.12145	0.97411	no
ARHGAP15	ARHGAP15	ARHGAP15	chr2:143886898-144525921	13-1-17	157-1-17	NOTEST	0.144191	0.0918739	-0.650254	0	1	1	no
ARHGAP17	ARHGAP17	ARHGAP17	chr16:24930711-25026675	13-1-17	157-1-17	OK	11.1476	18.0024	0.691447	1.49122	0.12665	0.97411	no
ARHGAP18	ARHGAP18	ARHGAP18	chr6:129898239-130031370	13-1-17	157-1-17	OK	9.69396	6.03203	-0.684443	-1.44146	0.1513	0.97411	no
ARHGAP19	ARHGAP19	ARHGAP19	chr10:98757794-99052430	13-1-17	157-1-17	OK	5.21556	3.77641	-0.465809	-0.838151	0.394	0.97411	no
ARHGAP19-SLIT1	ARHGAP19-SLIT1	ARHGAP19-SLIT1	chr10:98757794-99052430	13-1-17	157-1-17	NOTEST	0.396525	0	#NAME?	0	1	1	no
ARHGAP20	ARHGAP20	ARHGAP20	chr11:110447765-110583451	13-1-17	157-1-17	NOTEST	0.0750186	0.095599	0.349746	0	1	1	no
ARHGAP21	ARHGAP21	ARHGAP21	chr10:24872537-25012597	13-1-17	157-1-17	OK	15.8097	16.8975	0.0959989	0.201709	0.8446	0.993056	no
ARHGAP22	ARHGAP22	ARHGAP22	chr10:49654067-49864310	13-1-17	157-1-17	NOTEST	0.340816	0.432496	0.343694	0	1	1	no
ARHGAP23	ARHGAP23	ARHGAP23	chr17:36584719-36668628	13-1-17	157-1-17	NOTEST	0.209974	0.376281	0.841599	0	1	1	no
ARHGAP24	ARHGAP24	ARHGAP24	chr4:86396283-86923823	13-1-17	157-1-17	OK	0.75831	0.805324	0.0867806	0.150179	0.8719	0.993798	no
ARHGAP25	ARHGAP25	ARHGAP25	chr2:68961912-69053957	13-1-17	157-1-17	NOTEST	0.224332	0.0267896	-3.06589	0	1	1	no
ARHGAP26	ARHGAP26	ARHGAP26	chr5:142150291-142608572	13-1-17	157-1-17	NOTEST	0.47466	0.602127	0.343173	0	1	1	no
ARHGAP27	ARHGAP27	ARHGAP27	chr17_ctg5_hap1:121842-125407	13-1-17	157-1-17	OK	25.3311	29.1344	0.150437	0.501262	0.78315	0.987849	no
ARHGAP28	ARHGAP28	ARHGAP28	chr18:6834431-6915712	13-1-17	157-1-17	OK	2.14915	1.4365	-0.581212	-1.16915	0.2473	0.97411	no
ARHGAP29	ARHGAP29	ARHGAP29	chr1:94634462-94703307	13-1-17	157-1-17	OK	17.3984	12.4393	-0.484047	-1.00605	0.3277	0.97411	no
ARHGAP30	ARHGAP30	ARHGAP30	chr1:161016731-161039760	13-1-17	157-1-17	NOTEST	0.301326	0.440472	0.547722	0	1	1	no
ARHGAP31	ARHGAP31	ARHGAP31	chr3:119013219-119138323	13-1-17	157-1-17	NOTEST	0.218577	0.336065	0.6206	0	1	1	no
ARHGAP32	ARHGAP32	ARHGAP32	chr11:128834954-129062093	13-1-17	157-1-17	OK	8.16323	10.9635	0.425496	0.910387	0.3426	0.97411	no
ARHGAP33	ARHGAP33	ARHGAP33	chr19:36266416-36279724	13-1-17	157-1-17	OK	5.00939	9.21393	0.879181	1.8693	0.05745	0.97411	no
ARHGAP35	ARHGAP35	ARHGAP35	chr19:47421932-47508333	13-1-17	157-1-17	OK	14.8752	23.154	0.63836	1.322	0.1873	0.97411	no
ARHGAP36	ARHGAP36	ARHGAP36	chrX:130192215-130223857	13-1-17	157-1-17	NOTEST	0	0	0	0	1	1	no
ARHGAP39	ARHGAP39	ARHGAP39	chr8:145754562-145838888	13-1-17	157-1-17	OK	4.02981	6.28403	0.640977	1.34918	0.1732	0.97411	no
ARHGAP4	ARHGAP4	ARHGAP4	chrX:153172829-153191714	13-1-17	157-1-17	OK	0.472291	0.797457	0.75573	1.13882	0.25305	0.97411	no
ARHGAP40	ARHGAP40	ARHGAP40	chr20:37230576-37279295	13-1-17	157-1-17	NOTEST	0	0	0	0	1	1	no
ARHGAP42	ARHGAP42	ARHGAP42	chr11:100558406-100861656	13-1-17	157-1-17	OK	3.42189	2.73588	-0.322788	-0.670072	0.4973	0.97928	no
ARHGAP44	ARHGAP44	ARHGAP44	chr17:12692828-12921381	13-1-17	157-1-17	OK	0.535453	1.02352	0.934709	0.482509	0.6167	0.982066	no
ARHGAP5	ARHGAP5	ARHGAP5	chr14:32546494-32628934	13-1-17	157-1-17	OK	13.1692	11.4232	-0.205199	-0.433642	0.6562	0.983958	no
ARHGAP5-AS1	ARHGAP5-AS1	ARHGAP5-AS1	chr14:32544624-32545905	13-1-17	157-1-17	OK	1.31754	2.78359	1.0791	1.64321	0.1069	0.97411	no
ARHGAP6	ARHGAP6	ARHGAP6	chrX:11155662-11683821	13-1-17	157-1-17	OK	29.3018	41.9384	0.517281	1.07455	0.2654	0.97411	no
ARHGAP8	ARHGAP8	ARHGAP8	chr22:45064426-45258664	13-1-17	157-1-17	OK	21.1017	24.3949	0.209222	0.301435	0.75	0.985068	no
ARHGAP9	ARHGAP9	ARHGAP9	chr12:57853917-57873633	13-1-17	157-1-17	NOTEST	0.0313435	0.0759731	1.27732	0	1	1	no
ARHGDIA	ARHGDIA	ARHGDIA	chr17:79825596-79829282	13-1-17	157-1-17	OK	130.538	181.344	0.474255	0.943722	0.33415	0.97411	no
ARHGDIB	ARHGDIB	ARHGDIB	chr12:15094949-15114562	13-1-17	157-1-17	NOTEST	0.516508	0.564176	0.127354	0	1	1	no
ARHGDIG	ARHGDIG	ARHGDIG	chr16:330605-333003	13-1-17	157-1-17	OK	29.5172	23.6703	-0.318478	-0.664818	0.4981	0.97928	no
ARHGEF1	ARHGEF1	ARHGEF1	chr19:42387266-42411604	13-1-17	157-1-17	OK	13.391	22.1598	0.726683	1.54181	0.1161	0.97411	no
ARHGEF10	ARHGEF10	ARHGEF10	chr8:1772148-1906807	13-1-17	157-1-17	OK	5.18111	5.86789	0.179579	0.380383	0.7059	0.983958	no
ARHGEF10L	ARHGEF10L	ARHGEF10L	chr1:17866329-18024370	13-1-17	157-1-17	OK	7.67772	9.59033	0.320902	0.679427	0.48475	0.97928	no
ARHGEF11	ARHGEF11	ARHGEF11	chr1:156904631-157015162	13-1-17	157-1-17	OK	5.359	9.36837	0.805833	1.72769	0.07835	0.97411	no
ARHGEF12	ARHGEF12	ARHGEF12	chr11:120207617-120360645	13-1-17	157-1-17	OK	21.2788	24.1064	0.179996	0.362649	0.71105	0.984424	no
ARHGEF15	ARHGEF15	ARHGEF15	chr17:8213555-8225834	13-1-17	157-1-17	NOTEST	0	0.127155	inf	0	1	1	no
ARHGEF16	ARHGEF16	ARHGEF16	chr1:3371146-3397677	13-1-17	157-1-17	OK	21.5234	25.0983	0.221681	0.475646	0.6303	0.982197	no
ARHGEF17	ARHGEF17	ARHGEF17	chr11:73019662-73080425	13-1-17	157-1-17	OK	5.59638	8.01842	0.518826	1.11524	0.2602	0.97411	no
ARHGEF18	ARHGEF18	ARHGEF18	chr19:7459998-7537371	13-1-17	157-1-17	OK	5.67099	8.73772	0.623656	1.33497	0.182	0.97411	no
ARHGEF19	ARHGEF19	ARHGEF19	chr1:16524598-16539104	13-1-17	157-1-17	OK	1.82685	3.54264	0.955467	1.83954	0.07765	0.97411	no
ARHGEF2	ARHGEF2	ARHGEF2	chr1:155916629-155948336	13-1-17	157-1-17	OK	3.27777	5.8884	0.84516	1.75887	0.07765	0.97411	no
ARHGEF25	ARHGEF25	ARHGEF25	chr12:58003962-58011028	13-1-17	157-1-17	OK	6.96162	8.44278	0.278296	0.576398	0.5624	0.97928	no
ARHGEF26	ARHGEF26	ARHGEF26	chr3:153742189-153975616	13-1-17	157-1-17	OK	47.8984	53.7683	0.166779	0.321979	0.7495	0.985068	no
ARHGEF26-AS1	ARHGEF26-AS1	ARHGEF26-AS1	chr3:153742189-153975616	13-1-17	157-1-17	OK	5.34161	5.43367	0.0246507	0.0107838	0.3007	0.97411	no
ARHGEF3	ARHGEF3	ARHGEF3	chr3:56761445-57113336	13-1-17	157-1-17	OK	8.32676	6.70322	-0.312901	-0.652594	0.49815	0.97928	no
ARHGEF33	ARHGEF33	ARHGEF33	chr2:39146503-39202590	13-1-17	157-1-17	NOTEST	0.0182479	0.0872021	2.25664	0	1	1	no
ARHGEF35	ARHGEF35	ARHGEF35	chr7:143883175-143892791	13-1-17	157-1-17	OK	4.80952	4.15593	-0.210722	-0.426778	0.67005	0.983958	no
ARHGEF37	ARHGEF37	ARHGEF37	chr5:148961134-149014527	13-1-17	157-1-17	OK	3.75634	4.66411	0.312271	0.651847	0.50645	0.97928	no
ARHGEF38	ARHGEF38	ARHGEF38	chr4:106473776-106602070	13-1-17	157-1-17	OK	11.4711	7.93315	-0.532041	-0.969415	0.2962	0.97411	no
ARHGEF4	ARHGEF4	ARHGEF4	chr2:131674223-131804836	13-1-17	157-1-17	OK	5.75041	7.47891	0.379164	0.789515	0.42665	0.97411	no
ARHGEF40	ARHGEF40	ARHGEF40	chr14:21538526-21558036	13-1-17	157-1-17	OK	1.09662	1.87841	0.776446	1.5232	0.13835	0.97411	no
ARHGEF5	ARHGEF5	ARHGEF5	chr7:144052488-144077725	13-1-17	157-1-17	OK	2.40737	2.92343	0.280205	0.57935	0.56775	0.97928	no
ARHGEF6	ARHGEF6	ARHGEF6	chrX:135747711-135863503	13-1-17	157-1-17	NOTEST	0.428417	0.381222	-0.168385	0	1	1	no
ARHGEF7	ARHGEF7	ARHGEF7	chr13:111767623-111958081	13-1-17	157-1-17	OK	5.15857	6.65122	0.366648	0.774907	0.4295	0.97411	no
ARHGEF9	ARHGEF9	ARHGEF9	chrX:62854847-63005426	13-1-17	157-1-17	OK	4.38615	4.41524	0.00953646	0.0198659	0.9835	0.996709	no
ARID1A	ARID1A	ARID1A	chr1:27022521-27108601	13-1-17	157-1-17	OK	16.3524	30.243	0.887097	1.79563	0.0657	0.97411	no
ARID1B	ARID1B	ARID1B	chr6:157099063-157531913	13-1-17	157-1-17	OK	5.72773	7.79648	0.44486	0.950105	0.33255	0.97411	no
ARID2	ARID2	ARID2	chr12:46123619-46301819	13-1-17	157-1-17	OK	8.06192	8.02553	-0.00652746	-0.0139507	0.9888	0.996857	no
ARID3A	ARID3A	ARID3A	chr19:926036-972803	13-1-17	157-1-17	OK	2.78379	1.97489	-0.495279	-0.93434	0.35895	0.97411	no
ARID3B	ARID3B	ARID3B	chr15:74833547-74890472	13-1-17	157-1-17	OK	2.31656	2.8517	0.299841	0.606707	0.54485	0.97928	no
ARID3C	ARID3C	ARID3C	chr9:34621454-34628011	13-1-17	157-1-17	NOTEST	0	0.0689588	inf	0	1	1	no
ARID4A	ARID4A	ARID4A	chr14:58765221-58840451	13-1-17	157-1-17	OK	4.99934	3.72488	-0.424543	-0.891915	0.35765	0.97411	no
ARID4B	ARID4B	ARID4B	chr1:235330209-235491532	13-1-17	157-1-17	OK	18.8525	15.7321	-0.261042	-0.548535	0.57375	0.97928	no
ARID5A	ARID5A	ARID5A	chr2:97202463-97218371	13-1-17	157-1-17	OK	1.60588	1.24927	-0.362273	-0.602331	0.5533	0.97928	no
ARID5B	ARID5B	ARID5B	chr10:63661012-63856707	13-1-17	157-1-17	OK	44.7074	45.2901	0.0186821	0.0364608	0.97025	0.996292	no
ARIH1	ARIH1	ARIH1	chr15:72766666-72878896	13-1-17	157-1-17	OK	18.0725	15.87	-0.187491	-0.399478	0.681	0.983958	no
ARIH2	ARIH2	ARIH2	chr3:48955220-49022971	13-1-17	157-1-17	OK	18.616	22.6482	0.282847	0.589369	0.54675	0.97928	no
ARL1	ARL1	ARL1	chr12:101786902-101801572	13-1-17	157-1-17	OK	52.4788	31.6779	-0.728256	-1.52022	0.128	0.97411	no
ARL10	ARL10	ARL10	chr5:175792501-175800503	13-1-17	157-1-17	NOTEST	0	0	0	0	1	1	no
ARL11	ARL11	ARL11	chr13:50202434-50208008	13-1-17	157-1-17	OK	0.841496	0.603196	-0.480329	-0.775667	0.44375	0.97411	no
ARL13A	ARL13A	ARL13A	chrX:100224696-100245820	13-1-17	157-1-17	NOTEST	0.0806163	0	#NAME?	0	1	1	no
ARL13B	ARL13B	ARL13B	chr3:93698982-93774522	13-1-17	157-1-17	OK	5.56941	3.54865	-0.650257	-1.10065	0.2659	0.97411	no
ARL14	ARL14	ARL14	chr3:160394947-160396235	13-1-17	157-1-17	NOTEST	0	0.0658491	inf	0	1	1	no
ARL15	ARL15	ARL15	chr5:53180613-53606403	13-1-17	157-1-17	OK	6.52101	4.38465	-0.572633	-1.17387	0.23255	0.97411	no
ARL16	ARL16	ARL16	chr17:79648223-79650954	13-1-17	157-1-17	OK	37.2237	36.2881	-0.0367223	-0.0783992	0.93925	0.995458	no
ARL17A	ARL17A	ARL17A	chr17_ctg5_hap1:1450905-1513884	13-1-17	157-1-17	OK	0.528905	0.761867	0.526531	0.539465	0.4755	0.978726	no
ARL17B	ARL17B	ARL17B	chr17_ctg5_hap1:195720-458604	13-1-17	157-1-17	NOTEST	0	0.0527726	inf	0	1	1	no
ARL2	ARL2	ARL2	chr11:64781584-64808044	13-1-17	157-1-17	OK	72.9225	54.5522	-0.418727	-0.744287	0.44695	0.97411	no
ARL2-SNX15	ARL2-SNX15	ARL2-SNX15	chr11:64781584-64808044	13-1-17	157-1-17	NOTEST	0	0	0	0	1	1	no
ARL2BP	ARL2BP	ARL2BP	chr16:57279037-57287545	13-1-17	157-1-17	OK	13.6826	8.21562	-0.735899	-1.53902	0.12795	0.97411	no
ARL3	ARL3	ARL3	chr10:104433483-104474190	13-1-17	157-1-17	OK	7.72568	5.86421	-0.397726	-0.836584	0.4028	0.97411	no
ARL4A	ARL4A	ARL4A	chr7:12726451-12730558	13-1-17	157-1-17	OK	2.25334	1.73529	-0.376889	-0.705924	0.48015	0.97928	no
ARL4C	ARL4C	ARL4C	chr2:235401685-235405693	13-1-17	157-1-17	OK	4.77903	4.9811	0.0597446	0.124521	0.9008	0.995458	no
ARL4D	ARL4D	ARL4D	chr17:41476352-41478504	13-1-17	157-1-17	OK	0.486973	1.29285	1.40864	1.79486	0.09555	0.97411	no
ARL5A	ARL5A	ARL5A	chr2:152657479-152685009	13-1-17	157-1-17	OK	20.4067	17.6604	-0.20852	-0.446537	0.6478	0.983958	no
ARL5B	ARL5B	ARL5B	chr10:18948312-18966940	13-1-17	157-1-17	OK	6.7182	4.90018	-0.455238	-0.950363	0.3409	0.97411	no
ARL5C	ARL5C	ARL5C	chr17:37313146-37322414	13-1-17	157-1-17	NOTEST	0	0	0	0	1	1	no
ARL6	ARL6	ARL6	chr3:97483594-97517373	13-1-17	157-1-17	OK	3.70227	3.35221	-0.143295	-0.256238	0.7968	0.98869	no
ARL6IP1	ARL6IP1	ARL6IP1	chr16:18802990-18812857	13-1-17	157-1-17	OK	466.148	306.277	-0.605952	-1.06089	0.28415	0.97411	no
ARL6IP4	ARL6IP4	ARL6IP4	chr12:123464879-123467460	13-1-17	157-1-17	OK	118.26	96.809	-0.288746	-0.591659	0.55525	0.97928	no
ARL6IP5	ARL6IP5	ARL6IP5	chr3:69134089-69155239	13-1-17	157-1-17	OK	106.937	69.2264	-0.62737	-1.29962	0.1965	0.97411	no
ARL6IP6	ARL6IP6	ARL6IP6	chr2:153574406-153617767	13-1-17	157-1-17	OK	12.7999	6.87005	-0.897745	-1.86228	0.05855	0.97411	no
ARL8A	ARL8A	ARL8A	chr1:202102531-202113871	13-1-17	157-1-17	OK	38.4279	39.0623	0.0236231	0.0505401	0.95855	0.995717	no
ARL8B	ARL8B	ARL8B	chr3:5163929-5222601	13-1-17	157-1-17	OK	26.6794	19.3555	-0.462982	-1.00052	0.31505	0.97411	no
ARL9	ARL9	ARL9	chr4:57371374-57390058	13-1-17	157-1-17	NOTEST	0	0.112751	inf	0	1	1	no
ARMC1	ARMC1	ARMC1	chr8:66514690-66546452	13-1-17	157-1-17	OK	23.614	13.9042	-0.764122	-1.63182	0.10895	0.97411	no
ARMC10	ARMC10	ARMC10	chr7:102715327-102789569	13-1-17	157-1-17	OK	11.5123	9.52956	-0.272691	-0.405305	0.68605	0.983958	no
ARMC12	ARMC12	ARMC12	chr6:35704858-35716685	13-1-17	157-1-17	OK	1.39268	1.405	0.0127111	0.0176736	0.95345	0.995717	no
ARMC2	ARMC2	ARMC2	chr6:109169618-109295352	13-1-17	157-1-17	OK	1.02566	1.06939	0.0602394	0.104099	0.91845	0.995458	no
ARMC3	ARMC3	ARMC3	chr10:23216953-23326514	13-1-17	157-1-17	NOTEST	0.315929	0.24705	-0.354798	0	1	1	no
ARMC4	ARMC4	ARMC4	chr10:28101096-28287977	13-1-17	157-1-17	OK	0.821799	0.594384	-0.46739	-0.747711	0.4621	0.975332	no
ARMC5	ARMC5	ARMC5	chr16:31470316-31478488	13-1-17	157-1-17	OK	2.96676	4.07409	0.457588	0.953234	0.3394	0.97411	no
ARMC6	ARMC6	ARMC6	chr19:19144386-19168987	13-1-17	157-1-17	OK	25.9752	28.0324	0.10996	0.233949	0.80715	0.989767	no
ARMC7	ARMC7	ARMC7	chr17:73106081-73127890	13-1-17	157-1-17	OK	2.29501	3.2716	0.511497	0.403711	0.68575	0.983958	no
ARMC8	ARMC8	ARMC8	chr3:137906147-138048728	13-1-17	157-1-17	OK	12.4411	8.55658	-0.540013	-1.13463	0.2474	0.97411	no
ARMC9	ARMC9	ARMC9	chr2:232063341-232209914	13-1-17	157-1-17	OK	2.93278	3.15782	0.106661	0.204006	0.8361	0.993056	no
ARMCX1	ARMCX1	ARMCX1	chrX:100805513-100809675	13-1-17	157-1-17	OK	5.81362	4.77848	-0.282883	-0.573861	0.56075	0.97928	no
ARMCX2	ARMCX2	ARMCX2	chrX:100910267-100914863	13-1-17	157-1-17	NOTEST	0	0.0827485	inf	0	1	1	no
ARMCX3	ARMCX3	ARMCX3	chrX:100878119-100882831	13-1-17	157-1-17	OK	15.9058	13.5798	-0.228088	-0.487024	0.61985	0.982066	no
ARMCX4	ARMCX4	ARMCX4	chrX:100673250-100790975	13-1-17	157-1-17	NOTEST	0.206435	0.461318	1.16008	0	1	1	no
ARMCX5	ARMCX5	ARMCX5	chrX:101854095-101972661	13-1-17	157-1-17	OK	8.33353	4.90473	-0.764756	-1.14141	0.2542	0.97411	no
ARMCX5-GPRASP2	ARMCX5-GPRASP2,GPRASP2	ARMCX5-GPRASP2,GPRASP2	chrX:101854095-101972661	13-1-17	157-1-17	OK	2.42913	2.15553	-0.172397	-0.187543	0.8498	0.993056	no
ARMCX6	ARMCX6	ARMCX6	chrX:100870107-100872991	13-1-17	157-1-17	OK	31.9801	17.8126	-0.844275	-1.64322	0.0947	0.97411	no
ARMS2	ARMS2	ARMS2	chr10:124214178-124216868	13-1-17	157-1-17	NOTEST	0	0	0	0	1	1	no
ARNT	ARNT	ARNT	chr1:150782180-150849244	13-1-17	157-1-17	OK	9.59025	11.9204	0.313792	0.677561	0.48785	0.97928	no
ARNT2	ARNT2	ARNT2	chr15:80696691-80890277	13-1-17	157-1-17	OK	4.9818	7.44034	0.578701	1.23274	0.2302	0.97411	no
ARNTL	ARNTL	ARNTL	chr11:13299324-13408812	13-1-17	157-1-17	OK	4.39271	4.4785	0.027903	0.0582349	0.95325	0.995717	no
ARNTL2	ARNTL2	ARNTL2	chr12:27485786-27578746	13-1-17	157-1-17	NOTEST	0.406998	0.399225	-0.0278171	0	1	1	no
ARPC1A	ARPC1A	ARPC1A	chr7:98923495-98963885	13-1-17	157-1-17	OK	49.746	51.0573	0.0375357	0.0806332	0.93515	0.995458	no
ARPC1B	ARPC1B	ARPC1B	chr7:98972297-99006305	13-1-17	157-1-17	OK	22.1844	27.6605	0.318281	0.285323	0.76915	0.987563	no
ARPC2	ARPC2	ARPC2	chr2:219081873-219119071	13-1-17	157-1-17	OK	143.891	116.164	-0.308817	-0.636603	0.51945	0.97928	no
ARPC3	ARPC3	ARPC3	chr12:110872705-110888158	13-1-17	157-1-17	OK	344.491	205.453	-0.745662	-1.51775	0.12885	0.97411	no
ARPC4	ARPC4	ARPC4	chr3:9821653-9878040	13-1-17	157-1-17	OK	66.8182	72.0681	0.10912	0.138236	0.88985	0.995458	no
ARPC4-TTLL3	ARPC4-TTLL3	ARPC4-TTLL3	chr3:9821653-9878040	13-1-17	157-1-17	OK	2.01422	2.70328	0.424488	0.169033	0.47425	0.978726	no
ARPC5	ARPC5	ARPC5	chr1:183595331-183604985	13-1-17	157-1-17	OK	69.2047	49.9887	-0.469269	-1.00042	0.3027	0.97411	no
ARPC5L	ARPC5L	ARPC5L	chr9:127631483-127639696	13-1-17	157-1-17	OK	76.5369	63.0726	-0.279142	-0.596938	0.5504	0.97928	no
ARPM1	ARPM1	ARPM1	chr3:169484710-169487683	13-1-17	157-1-17	OK	0.955745	0.43687	-1.12942	-1.47592	0.1532	0.97411	no
ARPP19	ARPP19	ARPP19	chr15:52839431-52861213	13-1-17	157-1-17	OK	45.5919	39.1175	-0.22096	-0.44695	0.64645	0.983958	no
ARPP21	ARPP21	ARPP21	chr3:35683848-35835988	13-1-17	157-1-17	NOTEST	0.0339569	0	#NAME?	0	1	1	no
ARR3	ARR3	ARR3	chrX:69488184-69501690	13-1-17	157-1-17	NOTEST	0.202774	0.193802	-0.0652915	0	1	1	no
ARRB1	ARRB1	ARRB1	chr11:74971165-75062875	13-1-17	157-1-17	OK	5.60509	9.57756	0.77292	1.65597	0.09335	0.97411	no
ARRB2	ARRB2	ARRB2	chr17:4613788-4624795	13-1-17	157-1-17	OK	16.6936	22.4568	0.427857	0.910872	0.351	0.97411	no
ARRDC1	ARRDC1	ARRDC1	chr9:140500095-140513308	13-1-17	157-1-17	OK	39.2921	38.8855	-0.0150048	-0.0267601	0.9772	0.996466	no
ARRDC2	ARRDC2	ARRDC2	chr19:18111943-18124911	13-1-17	157-1-17	OK	3.13782	2.38374	-0.396538	-0.768301	0.44025	0.97411	no
ARRDC3	ARRDC3	ARRDC3	chr5:90664540-90716532	13-1-17	157-1-17	OK	57.4202	29.6895	-0.951606	-1.86407	0.05995	0.97411	no
ARRDC4	ARRDC4	ARRDC4	chr15:98503932-98517068	13-1-17	157-1-17	OK	6.39099	4.12766	-0.630714	-1.31815	0.1905	0.97411	no
ARRDC5	ARRDC5	ARRDC5	chr19:4890448-4902879	13-1-17	157-1-17	NOTEST	0	0	0	0	1	1	no
ARSA	ARSA	ARSA	chr22:51061181-51066601	13-1-17	157-1-17	OK	7.26571	11.0822	0.609069	1.27323	0.1953	0.97411	no
ARSB	ARSB	ARSB	chr5:78073036-78282357	13-1-17	157-1-17	OK	1.92251	1.85921	-0.0482981	-0.0893806	0.9273	0.995458	no
ARSD	ARSD	ARSD	chrX:2822010-2847416	13-1-17	157-1-17	OK	10.4144	12.2948	0.239464	0.512654	0.60315	0.980575	no
ARSE	ARSE	ARSE	chrX:2852672-2882494	13-1-17	157-1-17	NOTEST	0.074174	0.141784	0.934709	0	1	1	no
ARSF	ARSF	ARSF	chrX:2958274-3030770	13-1-17	157-1-17	NOTEST	0.038087	0.291214	2.93471	0	1	1	no
ARSG	ARSG	ARSG	chr17:66255322-66417000	13-1-17	157-1-17	NOTEST	0.378895	0.278561	-0.443803	0	1	1	no
ARSH	ARSH	ARSH	chrX:2924653-2951426	13-1-17	157-1-17	NOTEST	0.251627	0.288591	0.197743	0	1	1	no
ARSI	ARSI	ARSI	chr5:149675908-149682525	13-1-17	157-1-17	NOTEST	0.176708	0.217143	0.297279	0	1	1	no
ARSJ	ARSJ	ARSJ	chr4:114821439-114900878	13-1-17	157-1-17	NOTEST	0.117063	0.0799168	-0.550718	0	1	1	no
ARSK	ARSK	ARSK	chr5:94890824-94940806	13-1-17	157-1-17	OK	2.38146	2.59474	0.123742	0.244991	0.80255	0.98869	no
ART1	ART1	ART1	chr11:3666360-3685646	13-1-17	157-1-17	NOTEST	0	0	0	0	1	1	no
ART3	ART3	ART3	chr4:76932332-77033955	13-1-17	157-1-17	NOTEST	0	0.160673	inf	0	1	1	no
ART4	ART4	ART4	chr12:14982244-14996413	13-1-17	157-1-17	NOTEST	0	0	0	0	1	1	no
ART5	ART5	ART5	chr11:3659735-3663546	13-1-17	157-1-17	NOTEST	0	0.0682981	inf	0	1	1	no
ARTN	ARTN	ARTN	chr1:44398991-44402912	13-1-17	157-1-17	OK	2.40126	1.97519	-0.281803	-0.495793	0.615	0.982066	no
ARV1	ARV1	ARV1	chr1:231114822-231136479	13-1-17	157-1-17	OK	38.4073	22.4965	-0.771679	-1.6423	0.1034	0.97411	no
ARVCF	ARVCF	ARVCF	chr22:19863039-20004309	13-1-17	157-1-17	OK	21.2217	27.6719	0.382878	0.461908	0.6307	0.982197	no
ARX	ARX	ARX	chrX:25021812-25034065	13-1-17	157-1-17	NOTEST	0.53222	0.37481	-0.505864	0	1	1	no
AS3MT	AS3MT	AS3MT	chr10:104613966-104661655	13-1-17	157-1-17	OK	6.27162	4.85943	-0.368049	-0.382201	0.70125	0.983958	no
ASAH1	ASAH1	ASAH1	chr8:17913924-17942507	13-1-17	157-1-17	OK	67.6864	45.5714	-0.570738	-1.18574	0.23365	0.97411	no
ASAH2	ASAH2	ASAH2	chr10:51946999-52008370	13-1-17	157-1-17	NOTEST	0.425436	0.271072	-0.650266	0	1	1	no
ASAH2B	ASAH2B	ASAH2B	chr10:52499707-52514569	13-1-17	157-1-17	NOTEST	0.173863	0.498509	1.51967	0	1	1	no
ASAP1	ASAP1	ASAP1	chr8:131064350-131455906	13-1-17	157-1-17	OK	3.8899	4.55882	0.228926	0.464836	0.63455	0.983206	no
ASAP1-IT1	ASAP1-IT1	ASAP1-IT1	chr8:131064350-131455906	13-1-17	157-1-17	NOTEST	0.229739	0.0731911	-1.65025	0	1	1	no
ASAP2	ASAP2	ASAP2	chr2:9346893-9545812	13-1-17	157-1-17	OK	8.70334	10.1139	0.216694	0.468993	0.635	0.983206	no
ASAP3	ASAP3	ASAP3	chr1:23755055-23810750	13-1-17	157-1-17	OK	8.5393	13.2441	0.633164	1.35672	0.174	0.97411	no
ASB1	ASB1	ASB1	chr2:239335625-239360891	13-1-17	157-1-17	OK	4.2785	6.55996	0.616582	1.31674	0.182	0.97411	no
ASB10	ASB10	ASB10	chr7:150872784-150884919	13-1-17	157-1-17	NOTEST	0	0	0	0	1	1	no
ASB11	ASB11	ASB11	chrX:15299830-15333746	13-1-17	157-1-17	NOTEST	0.20674	0.45166	1.12742	0	1	1	no
ASB12	ASB12	ASB12	chrX:63444071-63450511	13-1-17	157-1-17	NOTEST	0	0	0	0	1	1	no
ASB13	ASB13	ASB13	chr10:5680819-5708558	13-1-17	157-1-17	OK	3.97316	5.24126	0.399628	0.819891	0.40665	0.97411	no
ASB14	ASB14	ASB14	chr3:57261764-57326710	13-1-17	157-1-17	OK	0.935852	1.21695	0.378921	0.148505	0.8715	0.993798	no
ASB15	ASB15	ASB15	chr7:123249111-123277932	13-1-17	157-1-17	NOTEST	0	0	0	0	1	1	no
ASB16	ASB16	ASB16	chr17:42248073-42264082	13-1-17	157-1-17	OK	1.70005	2.62187	0.625024	0.584426	0.5668	0.97928	no
ASB17	ASB17	ASB17	chr1:76384557-76398116	13-1-17	157-1-17	NOTEST	0	0	0	0	1	1	no
ASB18	ASB18	ASB18	chr2:237103514-237172988	13-1-17	157-1-17	NOTEST	0	0	0	0	1	1	no
ASB2	ASB2	ASB2	chr14:94400498-94443076	13-1-17	157-1-17	NOTEST	0	0.0839959	inf	0	1	1	no
ASB3	ASB3	ASB3	chr2:53897116-54087170	13-1-17	157-1-17	OK	12.5181	11.1173	-0.171214	-0.134351	0.89295	0.995458	no
ASB4	ASB4	ASB4	chr7:95115212-95169543	13-1-17	157-1-17	NOTEST	0.247989	0.355524	0.519671	0	1	1	no
ASB5	ASB5	ASB5	chr4:177134825-177190373	13-1-17	157-1-17	NOTEST	0.0794282	0.0506091	-0.650254	0	1	1	no
ASB6	ASB6	ASB6	chr9:132388434-132404448	13-1-17	157-1-17	OK	7.27364	8.93478	0.296756	0.540048	0.5796	0.979776	no
ASB7	ASB7	ASB7	chr15:101142754-101191904	13-1-17	157-1-17	OK	4.55949	3.46735	-0.395039	-0.800535	0.404	0.97411	no
ASB8	ASB8	ASB8	chr12:48541571-48551377	13-1-17	157-1-17	OK	14.8076	14.0337	-0.0774405	-0.165089	0.86825	0.993798	no
ASB9	ASB9	ASB9	chrX:15262108-15288589	13-1-17	157-1-17	NOTEST	0.299513	0.0954045	-1.65049	0	1	1	no
ASB9P1	ASB9P1	ASB9P1	chr15:93338713-93340338	13-1-17	157-1-17	NOTEST	0.262939	0.251305	-0.0652915	0	1	1	no
ASCC1	ASCC1	ASCC1	chr10:73855789-73995618	13-1-17	157-1-17	OK	16.9013	11.3374	-0.576045	-0.54073	0.56155	0.97928	no
ASCC2	ASCC2	ASCC2	chr22:30184596-30234293	13-1-17	157-1-17	OK	16.0796	22.1762	0.463778	0.990813	0.3112	0.97411	no
ASCC3	ASCC3	ASCC3	chr6:100956607-101329224	13-1-17	157-1-17	OK	11.0605	8.72033	-0.34296	-0.712184	0.4556	0.975332	no
ASCL1	ASCL1	ASCL1	chr12:103351451-103354294	13-1-17	157-1-17	OK	1.04952	1.37924	0.39414	0.653174	0.50575	0.97928	no
ASCL2	ASCL2	ASCL2	chr11:2289727-2292182	13-1-17	157-1-17	NOTEST	0.0454382	0.0434276	-0.0652915	0	1	1	no
ASCL3	ASCL3	ASCL3	chr11:8959118-8964580	13-1-17	157-1-17	NOTEST	0	0	0	0	1	1	no
ASCL4	ASCL4	ASCL4	chr12:108168161-108170421	13-1-17	157-1-17	NOTEST	0	0.0347573	inf	0	1	1	no
ASF1A	ASF1A	ASF1A	chr6:119134611-119256327	13-1-17	157-1-17	OK	18.1106	11.7877	-0.619557	-1.10788	0.2599	0.97411	no
ASF1B	ASF1B	ASF1B	chr19:14230320-14247440	13-1-17	157-1-17	OK	19.4306	22.6873	0.223554	0.475027	0.63065	0.982197	no
ASGR1	ASGR1	ASGR1	chr17:7076750-7082883	13-1-17	157-1-17	OK	2.14785	1.04448	-1.04011	-1.55475	0.12205	0.97411	no
ASGR2	ASGR2	ASGR2	chr17:7004640-7018130	13-1-17	157-1-17	NOTEST	0	0	0	0	1	1	no
ASH1L	ASH1L	ASH1L	chr1:155305051-155533735	13-1-17	157-1-17	OK	5.14288	6.68978	0.379382	0.756647	0.4463	0.97411	no
ASH2L	ASH2L	ASH2L	chr8:37963010-37997228	13-1-17	157-1-17	OK	21.7751	18.5574	-0.230687	-0.496205	0.61705	0.982066	no
ASIP	ASIP	ASIP	chr20:32848170-32857148	13-1-17	157-1-17	NOTEST	0	0.187017	inf	0	1	1	no
ASL	ASL	ASL	chr7:65540775-65558329	13-1-17	157-1-17	OK	11.2503	13.727	0.287051	0.598861	0.54395	0.97928	no
ASMT	ASMT	ASMT	chrY:1660485-1711974	13-1-17	157-1-17	NOTEST	0	0	0	0	1	1	no
ASMTL	ASMTL	ASMTL	chrY:1469423-1522655	13-1-17	157-1-17	NOTEST	0	0	0	0	1	1	no
ASMTL-AS1	ASMTL-AS1	ASMTL-AS1	chrY:1469423-1522655	13-1-17	157-1-17	NOTEST	0	0	0	0	1	1	no
ASNA1	ASNA1	ASNA1	chr19:12848305-12859137	13-1-17	157-1-17	OK	73.7814	75.2267	0.0279876	0.0598973	0.9505	0.995717	no
ASNS	ASNS	ASNS	chr7:97481428-97501854	13-1-17	157-1-17	OK	31.9787	32.9915	0.0449843	0.0956031	0.9237	0.995458	no
ASNSD1	ASNSD1	ASNSD1	chr2:190526124-190535557	13-1-17	157-1-17	OK	28.5324	18.7579	-0.605102	-1.29887	0.1881	0.97411	no
ASPA	ASPA	ASPA	chr17:3377403-3402700	13-1-17	157-1-17	NOTEST	0	0	0	0	1	1	no
ASPDH	ASPDH	ASPDH	chr19:51014856-51017947	13-1-17	157-1-17	NOTEST	0.523937	0.594473	0.182219	0	1	1	no
ASPG	ASPG	ASPG	chr14:104552022-104579046	13-1-17	157-1-17	NOTEST	0.25369	0.363697	0.519671	0	1	1	no
ASPH	ASPH	ASPH	chr8:62200524-62627199	13-1-17	157-1-17	OK	36.9224	27.6358	-0.417959	-0.842576	0.38235	0.97411	no
ASPHD1	ASPHD1	ASPHD1	chr16:29912146-29917377	13-1-17	157-1-17	OK	4.63282	4.48388	-0.0471441	-0.0898177	0.92715	0.995458	no
ASPHD2	ASPHD2	ASPHD2	chr22:26825279-26840978	13-1-17	157-1-17	OK	0.769906	0.505889	-0.60586	-0.925829	0.35735	0.97411	no
ASPM	ASPM	ASPM	chr1:197053256-197115824	13-1-17	157-1-17	OK	10.8331	9.40687	-0.203659	-0.424296	0.67225	0.983958	no
ASPN	ASPN	ASPN	chr9:95059639-95432547	13-1-17	157-1-17	OK	0.323746	0.893389	1.46443	0.351163	0.64615	0.983958	no
ASPRV1	ASPRV1	ASPRV1	chr2:70187223-70314147	13-1-17	157-1-17	NOTEST	0.493374	0.398998	-0.3063	0	1	1	no
ASPSCR1	ASPSCR1	ASPSCR1	chr17:79935425-79975282	13-1-17	157-1-17	OK	18.0581	21.7721	0.26983	0.573305	0.5616	0.97928	no
ASRGL1	ASRGL1	ASRGL1	chr11:62104773-62160887	13-1-17	157-1-17	OK	25.8043	19.7606	-0.384981	-0.832359	0.39005	0.97411	no
ASS1	ASS1	ASS1	chr9:133320093-133376661	13-1-17	157-1-17	OK	27.9858	25.4692	-0.135944	-0.290267	0.76685	0.987474	no
ASTE1	ASTE1	ASTE1	chr3:130569368-130745646	13-1-17	157-1-17	OK	6.96745	5.14694	-0.436914	-0.194321	0.23365	0.97411	no
ASTL	ASTL	ASTL	chr2:96789588-96804175	13-1-17	157-1-17	NOTEST	0	0	0	0	1	1	no
ASTN1	ASTN1	ASTN1	chr1:176830202-177134024	13-1-17	157-1-17	NOTEST	0.0203234	0.0100598	-1.01454	0	1	1	no
ASTN2	ASTN2	ASTN2	chr9:119187503-120177317	13-1-17	157-1-17	OK	55.1521	70.7137	0.358573	0.648143	0.5092	0.97928	no
ASUN	ASUN	ASUN	chr12:27058111-27091254	13-1-17	157-1-17	OK	13.1671	9.85099	-0.4186	-0.888868	0.374	0.97411	no
ASXL1	ASXL1	ASXL1	chr20:30946146-31027122	13-1-17	157-1-17	OK	15.0069	17.049	0.184063	0.362845	0.69055	0.983958	no
ASXL2	ASXL2	ASXL2	chr2:25962252-26101312	13-1-17	157-1-17	OK	3.14589	3.66344	0.219732	0.461397	0.64245	0.983958	no
ASXL3	ASXL3	ASXL3	chr18:31158540-31327399	13-1-17	157-1-17	NOTEST	0	0	0	0	1	1	no
ASZ1	ASZ1	ASZ1	chr7:117003275-117067577	13-1-17	157-1-17	NOTEST	0.248021	0.210708	-0.235216	0	1	1	no
ATAD1	ATAD1	ATAD1	chr10:89512874-89577917	13-1-17	157-1-17	OK	26.2708	16.5452	-0.667042	-1.43328	0.1604	0.97411	no
ATAD2	ATAD2	ATAD2	chr8:124332090-124408705	13-1-17	157-1-17	OK	26.8038	20.0406	-0.419513	-0.871959	0.38845	0.97411	no
ATAD2B	ATAD2B	ATAD2B	chr2:23971533-24149936	13-1-17	157-1-17	OK	4.55565	3.28609	-0.471284	-0.999134	0.30275	0.97411	no
ATAD3A	ATAD3A	ATAD3A	chr1:1447522-1470067	13-1-17	157-1-17	OK	10.8995	15.4054	0.499181	1.06489	0.2749	0.97411	no
ATAD3B	ATAD3B	ATAD3B	chr1:1407163-1431582	13-1-17	157-1-17	OK	6.4075	7.11793	0.151696	0.314759	0.75855	0.986601	no
ATAD3C	ATAD3C	ATAD3C	chr1:1385068-1405538	13-1-17	157-1-17	OK	1.61697	2.01492	0.317428	0.609495	0.55135	0.97928	no
ATAD5	ATAD5	ATAD5	chr17:29159022-29222295	13-1-17	157-1-17	OK	1.95816	2.19133	0.162309	0.333578	0.7393	0.985068	no
ATAT1	ATAT1	ATAT1	chr6_ssto_hap7:1926891-1946878	13-1-17	157-1-17	OK	19.945	27.6625	0.471902	1.00065	0.3114	0.97411	no
ATCAY	ATCAY	ATCAY	chr19:3880617-3928080	13-1-17	157-1-17	OK	0.712309	1.10998	0.639965	1.15151	0.24825	0.97411	no
ATE1	ATE1	ATE1	chr10:123502624-123687546	13-1-17	157-1-17	OK	6.45121	4.49067	-0.52264	-1.06649	0.2805	0.97411	no
ATF1	ATF1	ATF1	chr12:51157788-51214943	13-1-17	157-1-17	OK	17.0293	9.69091	-0.813312	-1.72113	0.0898	0.97411	no
ATF2	ATF2	ATF2	chr2:175936977-176032934	13-1-17	157-1-17	OK	28.9875	16.1399	-0.844794	-1.79365	0.07405	0.97411	no
ATF3	ATF3	ATF3	chr1:212738675-212794119	13-1-17	157-1-17	OK	2.29646	2.18438	-0.0721867	-0.12873	0.89825	0.995458	no
ATF4	ATF4	ATF4	chr22:39916568-39918691	13-1-17	157-1-17	OK	265.033	168.482	-0.65358	-1.28823	0.19045	0.97411	no
ATF5	ATF5	ATF5	chr19:50392913-50437193	13-1-17	157-1-17	OK	30.7093	37.3931	0.284095	0.391469	0.6824	0.983958	no
ATF6	ATF6	ATF6	chr1:161736033-161933860	13-1-17	157-1-17	OK	9.86683	8.17353	-0.271628	-0.583459	0.56375	0.97928	no
ATF6B	ATF6B	ATF6B	chr6_mcf_hap5:3462872-3475845	13-1-17	157-1-17	OK	26.447	35.6056	0.428997	0.912941	0.3486	0.97411	no
ATF7	ATF7	ATF7	chr12:53905842-54020199	13-1-17	157-1-17	OK	18.9663	15.1445	-0.324643	-0.351805	0.6951	0.983958	no
ATF7IP	ATF7IP	ATF7IP	chr12:14518610-14651697	13-1-17	157-1-17	OK	7.67169	14.3115	0.899558	1.91915	0.0559	0.97411	no
ATF7IP2	ATF7IP2	ATF7IP2	chr16:10479911-10577495	13-1-17	157-1-17	NOTEST	0.138882	0.208029	0.582918	0	1	1	no
ATG10	ATG10	ATG10	chr5:81267843-81551216	13-1-17	157-1-17	OK	3.04316	2.63738	-0.206462	-0.393808	0.69645	0.983958	no
ATG12	ATG12	ATG12	chr5:115163893-115177548	13-1-17	157-1-17	OK	6.93213	5.23993	-0.403751	-0.842475	0.40095	0.97411	no
ATG13	ATG13	ATG13	chr11:46638825-46697568	13-1-17	157-1-17	OK	8.66376	10.2548	0.24324	0.522147	0.59175	0.980575	no
ATG14	ATG14	ATG14	chr14:55833108-55878576	13-1-17	157-1-17	OK	9.41235	6.47514	-0.539644	-1.15348	0.24975	0.97411	no
ATG16L1	ATG16L1	ATG16L1	chr2:234160216-234204320	13-1-17	157-1-17	OK	13.439	13.6567	0.023179	0.0488597	0.9604	0.995717	no
ATG16L2	ATG16L2	ATG16L2	chr11:72525450-72540680	13-1-17	157-1-17	OK	2.42664	3.05555	0.332468	0.616997	0.5313	0.97928	no
ATG2A	ATG2A	ATG2A	chr11:64662003-64684722	13-1-17	157-1-17	OK	5.24031	10.0864	0.944693	2.01434	0.05055	0.97411	no
ATG2B	ATG2B	ATG2B	chr14:96747594-96829678	13-1-17	157-1-17	OK	7.20634	5.63342	-0.355257	-0.760854	0.449	0.974804	no
ATG3	ATG3	ATG3	chr3:112251358-112280485	13-1-17	157-1-17	OK	31.5112	23.2409	-0.439199	-0.928404	0.3526	0.97411	no
ATG4A	ATG4A	ATG4A	chrX:107334898-107397901	13-1-17	157-1-17	OK	5.23141	4.72296	-0.14751	-0.301458	0.7642	0.987474	no
ATG4B	ATG4B	ATG4B	chr2:242577026-242613271	13-1-17	157-1-17	OK	19.1649	26.789	0.48317	1.04261	0.28855	0.97411	no
ATG4C	ATG4C	ATG4C	chr1:63249776-63330941	13-1-17	157-1-17	OK	5.20349	4.05693	-0.35909	-0.736069	0.45905	0.975332	no
ATG4D	ATG4D	ATG4D	chr19:10654646-10676702	13-1-17	157-1-17	OK	11.7513	12.5403	0.0937452	0.108439	0.9131	0.995458	no
ATG5	ATG5	ATG5	chr6:106632351-106773695	13-1-17	157-1-17	OK	14.271	9.12438	-0.645288	-1.37745	0.1658	0.97411	no
ATG7	ATG7	ATG7	chr3:11314009-11762220	13-1-17	157-1-17	OK	3.07195	3.15731	0.0395411	0.0293445	0.9775	0.996466	no
ATG9A	ATG9A	ATG9A	chr2:220084101-220094361	13-1-17	157-1-17	OK	12.9758	19.9536	0.620826	1.33365	0.1814	0.97411	no
ATG9B	ATG9B	ATG9B	chr7:150688143-150721586	13-1-17	157-1-17	NOTEST	0.0513398	0.0981362	0.934709	0	1	1	no
ATHL1	ATHL1	ATHL1	chr11:289137-295688	13-1-17	157-1-17	OK	4.56516	7.02306	0.621434	1.29394	0.1943	0.97411	no
ATIC	ATIC	ATIC	chr2:216176678-216214496	13-1-17	157-1-17	OK	45.1347	49.0286	0.119387	0.253518	0.7923	0.988572	no
ATL1	ATL1	ATL1	chr14:50999799-51099784	13-1-17	157-1-17	OK	10.5066	6.187	-0.763978	-1.58334	0.10685	0.97411	no
ATL2	ATL2	ATL2	chr2:38522028-38604432	13-1-17	157-1-17	OK	25.16	21.2797	-0.241655	-0.508757	0.6015	0.980575	no
ATL3	ATL3	ATL3	chr11:63396436-63439083	13-1-17	157-1-17	OK	13.1538	17.2383	0.390138	0.827643	0.4064	0.97411	no
ATM	ATM	ATM	chr11:108093558-108239826	13-1-17	157-1-17	OK	4.98489	4.58745	-0.119868	-0.256576	0.79785	0.98869	no
ATMIN	ATMIN	ATMIN	chr16:81069457-81080951	13-1-17	157-1-17	OK	16.3061	14.3268	-0.186697	-0.400499	0.6913	0.983958	no
ATN1	ATN1	ATN1	chr12:7033625-7051484	13-1-17	157-1-17	OK	38.1131	62.0584	0.703338	1.42929	0.14805	0.97411	no
ATOH1	ATOH1	ATOH1	chr4:94750077-94751142	13-1-17	157-1-17	OK	1.99384	1.98847	-0.00389092	-0.00578436	0.9608	0.995717	no
ATOH7	ATOH7	ATOH7	chr10:69990351-69991870	13-1-17	157-1-17	OK	1.76137	1.52052	-0.212133	-0.333023	0.73295	0.985068	no
ATOH8	ATOH8	ATOH8	chr2:85980908-86018506	13-1-17	157-1-17	NOTEST	0	0.0252759	inf	0	1	1	no
ATOX1	ATOX1	ATOX1	chr5:151122382-151138210	13-1-17	157-1-17	OK	120.785	98.5228	-0.293916	-0.62394	0.5362	0.97928	no
ATP10A	ATP10A	ATP10A	chr15:25923859-26108349	13-1-17	157-1-17	OK	0.758662	0.710876	-0.0938606	-0.164828	0.86225	0.993298	no
ATP10B	ATP10B	ATP10B	chr5:159990126-160279219	13-1-17	157-1-17	NOTEST	0	0	0	0	1	1	no
ATP10D	ATP10D	ATP10D	chr4:47487409-47595503	13-1-17	157-1-17	OK	1.29714	1.00306	-0.370918	-0.725443	0.4697	0.978726	no
ATP11A	ATP11A	ATP11A	chr13:113344642-113541482	13-1-17	157-1-17	OK	18.3689	30.8226	0.746724	1.49528	0.1261	0.97411	no
ATP11B	ATP11B	ATP11B	chr3:182511290-182639421	13-1-17	157-1-17	OK	38.7642	27.249	-0.508522	-1.01847	0.2987	0.97411	no
ATP11C	ATP11C	ATP11C	chrX:138808504-138914447	13-1-17	157-1-17	OK	5.45354	4.02707	-0.437461	-0.924236	0.3469	0.97411	no
ATP12A	ATP12A	ATP12A	chr13:25254548-25285923	13-1-17	157-1-17	NOTEST	0.0212469	0.0813873	1.93755	0	1	1	no
ATP13A1	ATP13A1	ATP13A1	chr19:19756009-19774503	13-1-17	157-1-17	OK	11.1603	19.3403	0.793236	1.69781	0.09765	0.97411	no
ATP13A2	ATP13A2	ATP13A2	chr1:17312452-17338423	13-1-17	157-1-17	OK	10.8729	19.4981	0.842597	1.83136	0.05905	0.97411	no
ATP13A3	ATP13A3	ATP13A3	chr3:194123402-194188968	13-1-17	157-1-17	OK	24.3501	19.1864	-0.343844	-0.714873	0.4637	0.975735	no
ATP13A4	ATP13A4	ATP13A4	chr3:193119865-193272696	13-1-17	157-1-17	NOTEST	0.0183823	0	#NAME?	0	1	1	no
ATP13A5	ATP13A5	ATP13A5	chr3:192992830-193096514	13-1-17	157-1-17	NOTEST	0	0	0	0	1	1	no
ATP1A1	ATP1A1	ATP1A1	chr1:116915794-116961244	13-1-17	157-1-17	OK	84.8149	87.7354	0.0488412	0.0895443	0.92685	0.995458	no
ATP1A1OS	ATP1A1OS	ATP1A1OS	chr1:116915794-116961244	13-1-17	157-1-17	OK	64.2077	60.0213	-0.097271	-0.0527911	0.9779	0.996466	no
ATP1A2	ATP1A2	ATP1A2	chr1:160085519-160113374	13-1-17	157-1-17	NOTEST	0.185179	0.394813	1.09225	0	1	1	no
ATP1A3	ATP1A3	ATP1A3	chr19:42470733-42498428	13-1-17	157-1-17	NOTEST	0.0917226	0.109581	0.256649	0	1	1	no
ATP1A4	ATP1A4	ATP1A4	chr1:160121351-160156767	13-1-17	157-1-17	NOTEST	0.326178	0.105321	-1.63086	0	1	1	no
ATP1B1	ATP1B1	ATP1B1	chr1:169075946-169337186	13-1-17	157-1-17	OK	40.6422	20.0484	-1.01949	-1.94573	0.0482	0.97411	no
ATP1B2	ATP1B2	ATP1B2	chr17:7554253-7561089	13-1-17	157-1-17	NOTEST	0.430444	0.708518	0.71898	0	1	1	no
ATP1B3	ATP1B3	ATP1B3	chr3:141595469-141645382	13-1-17	157-1-17	OK	38.2569	33.185	-0.20519	-0.44135	0.65345	0.983958	no
ATP1B4	ATP1B4	ATP1B4	chrX:119495939-119517104	13-1-17	157-1-17	NOTEST	0.246215	0.172544	-0.512959	0	1	1	no
ATP2A1	ATP2A1	ATP2A1	chr16:28889808-28936532	13-1-17	157-1-17	OK	0.27276	3.88982	3.834	1.26617	0.2067	0.97411	no
ATP2A2	ATP2A2	ATP2A2	chr12:110719031-110788897	13-1-17	157-1-17	OK	21.8786	39.1692	0.840198	1.5805	0.106	0.97411	no
ATP2A3	ATP2A3	ATP2A3	chr17:3827162-3867758	13-1-17	157-1-17	OK	3.19669	5.68091	0.829544	1.71899	0.0744	0.97411	no
ATP2B1	ATP2B1	ATP2B1	chr12:89981825-90049844	13-1-17	157-1-17	OK	15.3765	14.0979	-0.125253	-0.264749	0.7918	0.988572	no
ATP2B2	ATP2B2	ATP2B2	chr3:10365706-10547268	13-1-17	157-1-17	NOTEST	0	0.0165849	inf	0	1	1	no
ATP2B3	ATP2B3	ATP2B3	chrX:152801579-152848387	13-1-17	157-1-17	NOTEST	0.0120338	0.0345132	1.52005	0	1	1	no
ATP2B4	ATP2B4	ATP2B4	chr1:203595914-203713209	13-1-17	157-1-17	NOTEST	0.315558	0.167551	-0.913305	0	1	1	no
ATP2C1	ATP2C1	ATP2C1	chr3:130569368-130745646	13-1-17	157-1-17	OK	71.8699	65.7177	-0.129105	-0.239028	0.80725	0.989767	no
ATP2C2	ATP2C2	ATP2C2	chr16:84402132-84497793	13-1-17	157-1-17	OK	2.70427	3.68589	0.44677	0.905936	0.3671	0.97411	no
ATP4A	ATP4A	ATP4A	chr19:36041094-36054560	13-1-17	157-1-17	NOTEST	0	0.0213102	inf	0	1	1	no
ATP4B	ATP4B	ATP4B	chr13:114303121-114312513	13-1-17	157-1-17	NOTEST	0	0	0	0	1	1	no
ATP5A1	ATP5A1	ATP5A1	chr18:43664109-43684199	13-1-17	157-1-17	OK	337.034	247.798	-0.443727	-0.826017	0.39435	0.97411	no
ATP5B	ATP5B	ATP5B	chr12:57031958-57039852	13-1-17	157-1-17	OK	565.401	494.749	-0.192579	-0.331989	0.73405	0.985068	no
ATP5C1	ATP5C1	ATP5C1	chr10:7830092-7849762	13-1-17	157-1-17	OK	264.078	133.165	-0.987745	-2.01675	0.04335	0.97411	no
ATP5D	ATP5D	ATP5D	chr19:1241748-1244824	13-1-17	157-1-17	OK	195.199	191.905	-0.0245595	-0.0508369	0.96005	0.995717	no
ATP5E	ATP5E	ATP5E	chr20:57603732-57617901	13-1-17	157-1-17	OK	1213.46	666.831	-0.863737	-1.30002	0.18315	0.97411	no
ATP5EP2	ATP5EP2	ATP5EP2	chr13:28519342-28519710	13-1-17	157-1-17	NOTEST	0	0	0	0	1	1	no
ATP5F1	ATP5F1	ATP5F1	chr1:111982511-112004525	13-1-17	157-1-17	OK	61.8742	40.0395	-0.627914	-1.18272	0.2276	0.97411	no
ATP5G1	ATP5G1	ATP5G1	chr17:46970147-46973232	13-1-17	157-1-17	OK	344.735	226.171	-0.608078	-1.28466	0.20525	0.97411	no
ATP5G2	ATP5G2	ATP5G2	chr12:54058943-54070512	13-1-17	157-1-17	OK	430.16	303.48	-0.503271	-0.999628	0.31545	0.97411	no
ATP5G3	ATP5G3	ATP5G3	chr2:176040985-176046490	13-1-17	157-1-17	OK	102.082	65.4559	-0.641133	-1.27851	0.1939	0.97411	no
ATP5H	ATP5H	ATP5H	chr17:73034954-73043074	13-1-17	157-1-17	OK	389.456	212.95	-0.870949	-1.8209	0.0671	0.97411	no
ATP5I	ATP5I	ATP5I	chr4:666224-668127	13-1-17	157-1-17	OK	856.801	449.244	-0.93146	-1.95407	0.04835	0.97411	no
ATP5J	ATP5J	ATP5J	chr21:27096790-27144771	13-1-17	157-1-17	OK	202.175	119.337	-0.76056	-1.12886	0.2482	0.97411	no
ATP5J2	ATP5J2	ATP5J2	chr7:99006600-99063824	13-1-17	157-1-17	OK	464.802	329.007	-0.4985	-0.738125	0.46535	0.975887	no
ATP5J2-PTCD1	ATP5J2-PTCD1	ATP5J2-PTCD1	chr7:99006600-99063824	13-1-17	157-1-17	OK	0.93459	4.73049	2.33958	0.923173	0.3606	0.97411	no
ATP5L	ATP5L	ATP5L	chr11:118230295-118289530	13-1-17	157-1-17	OK	178.764	95.9599	-0.897553	-1.36305	0.16755	0.97411	no
ATP5L2	ATP5L2	ATP5L2	chr22:43013845-43045405	13-1-17	157-1-17	OK	1.12749	0.838127	-0.427869	-0.055603	0.8489	0.993056	no
ATP5O	ATP5O	ATP5O	chr21:35275756-35288158	13-1-17	157-1-17	OK	288.141	164.146	-0.811795	-1.69689	0.0877	0.97411	no
ATP5S	ATP5S	ATP5S	chr14:50779046-50792946	13-1-17	157-1-17	OK	13.0002	9.28129	-0.486137	-1.00028	0.3115	0.97411	no
ATP5SL	ATP5SL	ATP5SL	chr19:41937222-41945843	13-1-17	157-1-17	OK	27.0133	24.5427	-0.138373	-0.292574	0.76245	0.98725	no
ATP6AP1	ATP6AP1	ATP6AP1	chrX:153656977-153664862	13-1-17	157-1-17	OK	52.1159	73.4894	0.495812	1.03206	0.2944	0.97411	no
ATP6AP1L	ATP6AP1L	ATP6AP1L	chr5:81601165-81614147	13-1-17	157-1-17	OK	5.51466	3.08526	-0.837881	-1.3274	0.1849	0.97411	no
ATP6AP2	ATP6AP2	ATP6AP2	chrX:40440215-40465888	13-1-17	157-1-17	OK	85.9796	66.1848	-0.377495	-0.784119	0.43985	0.97411	no
ATP6V0A1	ATP6V0A1	ATP6V0A1	chr17:40610861-40674597	13-1-17	157-1-17	OK	9.31832	14.8331	0.670674	1.43363	0.1422	0.97411	no
ATP6V0A2	ATP6V0A2	ATP6V0A2	chr12:124196864-124246301	13-1-17	157-1-17	OK	2.73966	3.43106	0.324655	0.677584	0.49255	0.97928	no
ATP6V0A4	ATP6V0A4	ATP6V0A4	chr7:138391038-138490769	13-1-17	157-1-17	NOTEST	0	0	0	0	1	1	no
ATP6V0B	ATP6V0B	ATP6V0B	chr1:44440601-44443972	13-1-17	157-1-17	OK	195.131	139.78	-0.481284	-1.00497	0.3043	0.97411	no
ATP6V0C	ATP6V0C	ATP6V0C	chr16:2563726-2570224	13-1-17	157-1-17	OK	90.0264	117.744	0.387228	0.819009	0.39915	0.97411	no
ATP6V0CP3	ATP6V0CP3	ATP6V0CP3	chr6:42695313-42695932	13-1-17	157-1-17	NOTEST	0	0	0	0	1	1	no
ATP6V0D1	ATP6V0D1	ATP6V0D1	chr16:67471916-67515089	13-1-17	157-1-17	OK	16.8222	24.3604	0.534171	1.13158	0.25965	0.97411	no
ATP6V0D2	ATP6V0D2	ATP6V0D2	chr8:87111138-87166454	13-1-17	157-1-17	NOTEST	0.310696	0.461919	0.572138	0	1	1	no
ATP6V0E1	ATP6V0E1	ATP6V0E1	chr5:172410762-172461900	13-1-17	157-1-17	OK	259.815	132.78	-0.968446	-2.00961	0.0478	0.97411	no
ATP6V0E2	ATP6V0E2	ATP6V0E2	chr7:149564782-149577787	13-1-17	157-1-17	OK	44.7135	53.7106	0.264495	0.551423	0.5703	0.97928	no
ATP6V1A	ATP6V1A	ATP6V1A	chr3:113465865-113530905	13-1-17	157-1-17	OK	26.6956	25.4329	-0.0699051	-0.146977	0.88275	0.994428	no
ATP6V1B1	ATP6V1B1	ATP6V1B1	chr2:71162997-71192561	13-1-17	157-1-17	OK	1.6803	2.75894	0.715396	1.24615	0.22365	0.97411	no
ATP6V1B2	ATP6V1B2	ATP6V1B2	chr8:20054703-20079207	13-1-17	157-1-17	OK	19.5679	15.3795	-0.347481	-0.747669	0.44765	0.97411	no
ATP6V1C1	ATP6V1C1	ATP6V1C1	chr8:104033247-104085285	13-1-17	157-1-17	OK	14.3262	10.8056	-0.406877	-0.872291	0.3796	0.97411	no
ATP6V1C2	ATP6V1C2	ATP6V1C2	chr2:10861774-10952960	13-1-17	157-1-17	OK	0.852291	0.715306	-0.252787	-0.0514094	0.90505	0.995458	no
ATP6V1D	ATP6V1D	ATP6V1D	chr14:67804580-67826720	13-1-17	157-1-17	OK	38.7243	20.958	-0.885742	-1.89023	0.06345	0.97411	no
ATP6V1E1	ATP6V1E1	ATP6V1E1	chr22:18074902-18111588	13-1-17	157-1-17	OK	113.702	62.7773	-0.856941	-1.79016	0.0709	0.97411	no
ATP6V1E2	ATP6V1E2	ATP6V1E2	chr2:46738985-46747096	13-1-17	157-1-17	OK	0.968649	1.2478	0.365343	0.557131	0.5818	0.979776	no
ATP6V1F	ATP6V1F	ATP6V1F	chr7:128502856-128505903	13-1-17	157-1-17	OK	214.526	116.023	-0.886739	-1.88783	0.05825	0.97411	no
ATP6V1G1	ATP6V1G1	ATP6V1G1	chr9:117349993-117361152	13-1-17	157-1-17	OK	254.769	121.621	-1.0668	-2.12755	0.03985	0.97411	no
ATP6V1G2	ATP6V1G2	ATP6V1G2	chr6_ssto_hap7:2827543-2845430	13-1-17	157-1-17	OK	5.23029	2.97672	-0.81317	-0.229572	0.79055	0.988572	no
ATP6V1G2-DDX39B	ATP6V1G2-DDX39B	ATP6V1G2-DDX39B	chr6_ssto_hap7:2827543-2845430	13-1-17	157-1-17	OK	6.05496	6.27222	0.05086	0.0234446	0.58185	0.979776	no
ATP6V1G3	ATP6V1G3	ATP6V1G3	chr1:198492351-198510075	13-1-17	157-1-17	NOTEST	0	0	0	0	1	1	no
ATP6V1H	ATP6V1H	ATP6V1H	chr8:54628114-54755850	13-1-17	157-1-17	OK	20.6279	23.2895	0.175085	0.372553	0.71285	0.984826	no
ATP7A	ATP7A	ATP7A	chrX:77166193-77305892	13-1-17	157-1-17	OK	3.18911	2.74579	-0.215933	-0.453096	0.64375	0.983958	no
ATP7B	ATP7B	ATP7B	chr13:52506805-52585630	13-1-17	157-1-17	OK	3.62388	4.17595	0.204569	0.431219	0.668	0.983958	no
ATP8A1	ATP8A1	ATP8A1	chr4:42410391-42659122	13-1-17	157-1-17	OK	26.5439	21.603	-0.297152	-0.60276	0.5378	0.97928	no
ATP8A2	ATP8A2	ATP8A2	chr13:25946208-26595420	13-1-17	157-1-17	NOTEST	0.451868	0.595688	0.398656	0	1	1	no
ATP8B1	ATP8B1	ATP8B1	chr18:55297533-55470327	13-1-17	157-1-17	OK	22.3588	18.6874	-0.258779	-0.530824	0.5935	0.980575	no
ATP8B2	ATP8B2	ATP8B2	chr1:154298035-154323780	13-1-17	157-1-17	OK	2.5146	3.39315	0.432296	0.857586	0.3646	0.97411	no
ATP8B3	ATP8B3	ATP8B3	chr19:1782073-1812270	13-1-17	157-1-17	NOTEST	0.122512	0.0439089	-1.48033	0	1	1	no
ATP8B4	ATP8B4	ATP8B4	chr15:50150434-50411419	13-1-17	157-1-17	NOTEST	0.0820333	0.0914708	0.157101	0	1	1	no
ATP8B5P	ATP8B5P	ATP8B5P	chr9:35406751-35483026	13-1-17	157-1-17	NOTEST	0.0647163	0.329815	2.34945	0	1	1	no
ATP9A	ATP9A	ATP9A	chr20:50213313-50384908	13-1-17	157-1-17	OK	16.1829	20.6354	0.35065	0.729549	0.45225	0.974978	no
ATP9B	ATP9B	ATP9B	chr18:76829396-77138282	13-1-17	157-1-17	OK	3.76516	5.14818	0.451351	0.94084	0.34355	0.97411	no
ATPAF1	ATPAF1	ATPAF1	chr1:47100710-47134099	13-1-17	157-1-17	OK	71.3989	51.0715	-0.483384	-1.0234	0.2961	0.97411	no
ATPAF1-AS1	ATPAF1-AS1	ATPAF1-AS1	chr1:47137496-47139256	13-1-17	157-1-17	NOTEST	0.113845	0.108808	-0.0652915	0	1	1	no
ATPAF2	ATPAF2	ATPAF2	chr17:17921333-17942480	13-1-17	157-1-17	OK	19.5114	21.4029	0.133488	0.281907	0.78	0.987849	no
ATPBD4	ATPBD4	ATPBD4	chr15:35663169-36151202	13-1-17	157-1-17	OK	7.48161	4.01471	-0.898053	-1.81513	0.06925	0.97411	no
ATPIF1	ATPIF1	ATPIF1	chr1:28562601-28564616	13-1-17	157-1-17	OK	495.061	324.57	-0.609076	-1.14327	0.24465	0.97411	no
ATR	ATR	ATR	chr3:142168076-142297668	13-1-17	157-1-17	OK	8.37026	7.74212	-0.112544	-0.240743	0.8039	0.98869	no
ATRIP	ATRIP	ATRIP	chr3:48488217-48507054	13-1-17	157-1-17	OK	5.59336	6.59227	0.237061	0.491167	0.619	0.982066	no
ATRN	ATRN	ATRN	chr20:3451664-3631769	13-1-17	157-1-17	OK	6.54146	7.45334	0.188274	0.369204	0.7065	0.983958	no
ATRNL1	ATRNL1	ATRNL1	chr10:116853123-117708496	13-1-17	157-1-17	OK	1.10576	0.410991	-1.42786	-2.6542	0.011	0.97411	no
ATRX	ATRX	ATRX	chrX:76760355-77041719	13-1-17	157-1-17	OK	12.9834	9.53404	-0.445513	-0.918961	0.3434	0.97411	no
ATXN1	ATXN1	ATXN1	chr6:16299342-16761721	13-1-17	157-1-17	OK	1.99991	2.45264	0.294396	0.621128	0.52555	0.97928	no
ATXN10	ATXN10	ATXN10	chr22:46067677-46241187	13-1-17	157-1-17	OK	66.1872	56.8778	-0.218688	-0.450448	0.63995	0.983958	no
ATXN1L	ATXN1L	ATXN1L	chr16:71879898-71919174	13-1-17	157-1-17	OK	3.49219	4.6856	0.424101	0.486674	0.436	0.97411	no
ATXN2	ATXN2	ATXN2	chr12:111890017-112037480	13-1-17	157-1-17	OK	13.3073	18.7598	0.495423	1.06144	0.28725	0.97411	no
ATXN2L	ATXN2L	ATXN2L	chr16:28834413-28848558	13-1-17	157-1-17	OK	20.0135	37.3232	0.8991	1.88128	0.0562	0.97411	no
ATXN3	ATXN3	ATXN3	chr14:92524895-92572965	13-1-17	157-1-17	OK	8.73448	6.079	-0.522889	-1.11336	0.2589	0.97411	no
ATXN3L	ATXN3L	ATXN3L	chrX:13328770-13338518	13-1-17	157-1-17	NOTEST	0	0	0	0	1	1	no
ATXN7	ATXN7	ATXN7	chr3:63850232-63989136	13-1-17	157-1-17	OK	4.43496	6.11134	0.462568	0.980544	0.31865	0.97411	no
ATXN7L1	ATXN7L1	ATXN7L1	chr7:105245220-105517031	13-1-17	157-1-17	OK	1.88323	2.03278	0.110244	0.181235	0.85	0.993056	no
ATXN7L2	ATXN7L2	ATXN7L2	chr1:110026560-110035420	13-1-17	157-1-17	OK	1.61359	2.52657	0.646906	1.16803	0.2413	0.97411	no
ATXN7L3	ATXN7L3	ATXN7L3	chr17:42269172-42275529	13-1-17	157-1-17	OK	26.7223	33.5553	0.328495	0.691783	0.48635	0.97928	no
ATXN7L3B	ATXN7L3B	ATXN7L3B	chr12:74931550-74935232	13-1-17	157-1-17	OK	62.2896	67.0573	0.106404	0.214911	0.82305	0.993056	no
ATXN8OS	ATXN8OS	ATXN8OS	chr13:70274724-70713885	13-1-17	157-1-17	NOTEST	0.11784	0.0563132	-1.06529	0	1	1	no
AUH	AUH	AUH	chr9:93976096-94124206	13-1-17	157-1-17	OK	57.5545	43.5006	-0.403894	-0.864927	0.3876	0.97411	no
AUP1	AUP1	AUP1	chr2:74753774-74784678	13-1-17	157-1-17	OK	62.9742	65.7522	0.0622774	0.0958591	0.92265	0.995458	no
AURKA	AURKA	AURKA	chr20:54944444-54967351	13-1-17	157-1-17	OK	16.0777	15.0509	-0.0952125	-0.199196	0.8331	0.993056	no
AURKAIP1	AURKAIP1	AURKAIP1	chr1:1309109-1310818	13-1-17	157-1-17	OK	145.82	113.593	-0.360314	-0.751696	0.4475	0.97411	no
AURKAPS1	AURKAPS1	AURKAPS1	chr1:220321609-220445843	13-1-17	157-1-17	OK	1.45737	0.85716	-0.765731	-0.240491	0.70505	0.983958	no
AURKB	AURKB	AURKB	chr17:8108048-8113883	13-1-17	157-1-17	OK	5.8612	7.95325	0.440349	0.858899	0.39585	0.97411	no
AURKC	AURKC	AURKC	chr19:57742376-57746916	13-1-17	157-1-17	NOTEST	0.577248	0.546194	-0.0797757	0	1	1	no
AUTS2	AUTS2	AUTS2	chr7:69063904-70257885	13-1-17	157-1-17	OK	4.6158	7.15971	0.633321	1.34899	0.17535	0.97411	no
AVEN	AVEN	AVEN	chr15:34158427-34357287	13-1-17	157-1-17	OK	7.48866	6.35009	-0.237931	-0.478108	0.6212	0.982066	no
AVIL	AVIL	AVIL	chr12:58176527-58209852	13-1-17	157-1-17	NOTEST	0.589795	0.486834	-0.276785	0	1	1	no
AVL9	AVL9	AVL9	chr7:32535175-32758780	13-1-17	157-1-17	OK	12.2477	16.1286	0.397118	0.762982	0.44395	0.97411	no
AVP	AVP	AVP	chr20:3063201-3065370	13-1-17	157-1-17	NOTEST	0	0	0	0	1	1	no
AVPI1	AVPI1	AVPI1	chr10:99437180-99447015	13-1-17	157-1-17	OK	2.07502	1.50243	-0.465829	-0.726486	0.46255	0.975332	no
AVPR1A	AVPR1A	AVPR1A	chr12:63540215-63546590	13-1-17	157-1-17	NOTEST	0	0.0362046	inf	0	1	1	no
AVPR1B	AVPR1B	AVPR1B	chr1:206224282-206231482	13-1-17	157-1-17	NOTEST	0	0.136583	inf	0	1	1	no
AVPR2	AVPR2	AVPR2	chrX:153167984-153172620	13-1-17	157-1-17	NOTEST	0	0.0510914	inf	0	1	1	no
AWAT1	AWAT1	AWAT1	chrX:69454504-69460511	13-1-17	157-1-17	NOTEST	0	0	0	0	1	1	no
AWAT2	AWAT2	AWAT2	chrX:69260391-69269788	13-1-17	157-1-17	NOTEST	0.0778777	0	#NAME?	0	1	1	no
AXDND1	AXDND1	AXDND1	chr1:179334854-179545084	13-1-17	157-1-17	NOTEST	0.0217589	0	#NAME?	0	1	1	no
AXIN1	AXIN1	AXIN1	chr16:337439-402676	13-1-17	157-1-17	OK	16.487	18.9303	0.199366	0.43015	0.66405	0.983958	no
AXIN2	AXIN2	AXIN2	chr17:63524682-63557740	13-1-17	157-1-17	OK	3.13898	4.81079	0.615978	1.27743	0.20465	0.97411	no
AXL	AXL	AXL	chr19:41725107-41767671	13-1-17	157-1-17	OK	0.448298	1.03152	1.20224	2.00515	0.04985	0.97411	no
AZGP1	AZGP1	AZGP1	chr7:99564349-99573735	13-1-17	157-1-17	OK	1.33736	0.807276	-0.728256	-0.951186	0.35375	0.97411	no
AZGP1P1	AZGP1P1	AZGP1P1	chr7:99578384-99581860	13-1-17	157-1-17	NOTEST	0.0764233	0.146083	0.934709	0	1	1	no
AZI1	AZI1	AZI1	chr17:79163392-79196751	13-1-17	157-1-17	OK	7.99549	13.6922	0.776096	1.65517	0.09495	0.97411	no
AZI2	AZI2	AZI2	chr3:28363844-28390618	13-1-17	157-1-17	OK	17.2505	12.4486	-0.470649	-0.903828	0.34895	0.97411	no
AZIN1	AZIN1	AZIN1	chr8:103838535-103876397	13-1-17	157-1-17	OK	62.2921	51.1816	-0.283423	-0.565047	0.5596	0.97928	no
AZU1	AZU1	AZU1	chr19:827830-832017	13-1-17	157-1-17	OK	1.15889	1.40969	0.282632	0.348862	0.72865	0.984918	no
B2M	B2M	B2M	chr15:45003684-45010357	13-1-17	157-1-17	OK	350.879	195.274	-0.845476	-1.70243	0.0957	0.97411	no
B3GALNT1	B3GALNT1	B3GALNT1	chr3:160801670-160823160	13-1-17	157-1-17	OK	15.5421	9.11568	-0.769764	-1.63959	0.09605	0.97411	no
B3GALNT2	B3GALNT2	B3GALNT2	chr1:235530727-235667781	13-1-17	157-1-17	OK	13.5691	16.3574	0.269611	0.472247	0.6294	0.982066	no
B3GALT1	B3GALT1	B3GALT1	chr2:168675181-168727366	13-1-17	157-1-17	OK	0.799421	0.873198	0.127354	0.187486	0.85545	0.993056	no
B3GALT2	B3GALT2	B3GALT2	chr1:193091087-193223942	13-1-17	157-1-17	NOTEST	0.156591	0.128282	-0.287684	0	1	1	no
B3GALT4	B3GALT4	B3GALT4	chr6_qbl_hap6:4477155-4478841	13-1-17	157-1-17	OK	2.47092	2.07242	-0.253737	-0.440458	0.6543	0.983958	no
B3GALT5	B3GALT5	B3GALT5	chr21:41029253-41034815	13-1-17	157-1-17	NOTEST	0.0308301	0	#NAME?	0	1	1	no
B3GALT6	B3GALT6	B3GALT6	chr1:1167628-1170420	13-1-17	157-1-17	OK	31.9036	25.0233	-0.350449	-0.74849	0.45615	0.975332	no
B3GALTL	B3GALTL	B3GALTL	chr13:31774111-31906411	13-1-17	157-1-17	OK	1.39963	1.37338	-0.0273236	-0.0515691	0.95705	0.995717	no
B3GAT1	B3GAT1	B3GAT1	chr11:134248397-134281812	13-1-17	157-1-17	NOTEST	0.405564	0.430688	0.0867131	0	1	1	no
B3GAT2	B3GAT2	B3GAT2	chr6:71377478-71666788	13-1-17	157-1-17	OK	2.08486	1.82656	-0.190822	-0.104443	0.9159	0.995458	no
B3GAT3	B3GAT3	B3GAT3	chr11:62382767-62389647	13-1-17	157-1-17	OK	39.0025	40.5571	0.0563871	0.121133	0.90455	0.995458	no
B3GNT1	B3GNT1	B3GNT1	chr11:66112842-66115161	13-1-17	157-1-17	OK	13.8622	13.2105	-0.0694671	-0.146201	0.88345	0.994505	no
B3GNT2	B3GNT2	B3GNT2	chr2:62423261-62451866	13-1-17	157-1-17	OK	3.52632	1.90983	-0.884719	-1.70361	0.09355	0.97411	no
B3GNT3	B3GNT3	B3GNT3	chr19:17905918-17924385	13-1-17	157-1-17	NOTEST	0.118897	0.170455	0.519671	0	1	1	no
B3GNT4	B3GNT4	B3GNT4	chr12:122688227-122692084	13-1-17	157-1-17	NOTEST	0.459782	0.219719	-1.06529	0	1	1	no
B3GNT5	B3GNT5	B3GNT5	chr3:182895830-183145855	13-1-17	157-1-17	OK	17.1238	16.3296	-0.0685118	-0.137858	0.8882	0.995458	no
B3GNT6	B3GNT6	B3GNT6	chr11:76745434-76753005	13-1-17	157-1-17	OK	6.9433	12.1506	0.807329	1.6911	0.09295	0.97411	no
B3GNT7	B3GNT7	B3GNT7	chr2:232260334-232265875	13-1-17	157-1-17	NOTEST	0.393605	0.459787	0.224215	0	1	1	no
B3GNT8	B3GNT8	B3GNT8	chr19:41931263-41934635	13-1-17	157-1-17	NOTEST	0.044759	0.128336	1.51967	0	1	1	no
B3GNT9	B3GNT9	B3GNT9	chr16:67143914-67184902	13-1-17	157-1-17	OK	3.40888	3.48668	0.0325559	0.0349318	0.9692	0.996292	no
B3GNTL1	B3GNTL1	B3GNTL1	chr17:80901666-81009686	13-1-17	157-1-17	OK	5.95568	6.47936	0.121587	0.238796	0.8092	0.99025	no
B4GALNT1	B4GALNT1	B4GALNT1	chr12:58013692-58026985	13-1-17	157-1-17	OK	1.43938	1.40117	-0.0388192	-0.056043	0.9538	0.995717	no
B4GALNT2	B4GALNT2	B4GALNT2	chr17:47209821-47247351	13-1-17	157-1-17	NOTEST	0	0	0	0	1	1	no
B4GALNT3	B4GALNT3	B4GALNT3	chr12:569542-671058	13-1-17	157-1-17	OK	1.48034	1.76855	0.256637	0.477773	0.6332	0.983206	no
B4GALNT4	B4GALNT4	B4GALNT4	chr11:369794-382117	13-1-17	157-1-17	OK	24.5357	29.5215	0.266886	0.566741	0.5719	0.97928	no
B4GALT1	B4GALT1	B4GALT1	chr9:33110638-33167356	13-1-17	157-1-17	OK	17.9968	21.2813	0.241849	0.519381	0.5998	0.980575	no
B4GALT2	B4GALT2	B4GALT2	chr1:44444873-44456843	13-1-17	157-1-17	OK	66.2455	61.362	-0.110476	-0.231196	0.8174	0.992231	no
B4GALT3	B4GALT3	B4GALT3	chr1:161141099-161147758	13-1-17	157-1-17	OK	23.3972	24.5401	0.0688025	0.149216	0.87685	0.993798	no
B4GALT4	B4GALT4	B4GALT4	chr3:118930588-118959752	13-1-17	157-1-17	OK	20.1749	13.8438	-0.543317	-1.15679	0.2423	0.97411	no
B4GALT5	B4GALT5	B4GALT5	chr20:48249482-48330421	13-1-17	157-1-17	OK	20.9921	34.5771	0.71997	1.49574	0.13815	0.97411	no
B4GALT6	B4GALT6	B4GALT6	chr18:29202208-29264686	13-1-17	157-1-17	NOTEST	0.373296	0.263706	-0.501391	0	1	1	no
B4GALT7	B4GALT7	B4GALT7	chr5:177027118-177037346	13-1-17	157-1-17	OK	15.5067	14.8206	-0.0652915	-0.136976	0.8882	0.995458	no
B7H6	B7H6	B7H6	chr11:17373308-17398868	13-1-17	157-1-17	NOTEST	0.072676	0.208381	1.51967	0	1	1	no
B9D1	B9D1	B9D1	chr17:19240866-19290532	13-1-17	157-1-17	OK	30.5035	23.7844	-0.358959	-0.574329	0.55045	0.97928	no
B9D2	B9D2	B9D2	chr19:41860321-41889987	13-1-17	157-1-17	OK	4.87304	6.38241	0.389279	0.527922	0.5901	0.980575	no
BAALC	BAALC	BAALC	chr8:104145190-104242533	13-1-17	157-1-17	NOTEST	0.0301755	0	#NAME?	0	1	1	no
BAAT	BAAT	BAAT	chr9:104122698-104147287	13-1-17	157-1-17	NOTEST	0.11424	0.10988	-0.0561435	0	1	1	no
BABAM1	BABAM1	BABAM1	chr19:17378231-17390162	13-1-17	157-1-17	OK	57.6755	51.7443	-0.156558	-0.334163	0.73305	0.985068	no
BACE1	BACE1	BACE1	chr11:117103403-117186972	13-1-17	157-1-17	OK	2.46361	4.0921	0.732068	1.00744	0.327	0.97411	no
BACE1-AS	BACE1-AS	BACE1-AS	chr11:117103403-117186972	13-1-17	157-1-17	OK	2.39225	4.09144	0.774244	0.365	0.3643	0.97411	no
BACE2	BACE2	BACE2	chr21:42539727-42648524	13-1-17	157-1-17	OK	12.6042	6.94598	-0.859653	-1.71263	0.08415	0.97411	no
BACH1	BACH1	BACH1	chr21:30671219-30734217	13-1-17	157-1-17	OK	12.016	7.94739	-0.596405	-1.23764	0.2116	0.97411	no
BACH2	BACH2	BACH2	chr6:90636246-91006627	13-1-17	157-1-17	NOTEST	0.0168018	0.0401559	1.257	0	1	1	no
BAD	BAD	BAD	chr11:64037299-64056972	13-1-17	157-1-17	OK	144.053	98.9336	-0.542071	-0.919977	0.3549	0.97411	no
BAG1	BAG1	BAG1	chr9:33252469-33264759	13-1-17	157-1-17	OK	17.0914	14.8537	-0.202451	-0.435522	0.65585	0.983958	no
BAG2	BAG2	BAG2	chr6:57037103-57050012	13-1-17	157-1-17	OK	25.3646	16.5868	-0.612779	-1.30709	0.19825	0.97411	no
BAG3	BAG3	BAG3	chr10:121410881-121437329	13-1-17	157-1-17	OK	5.8181	6.34641	0.125392	0.259929	0.7942	0.988572	no
BAG4	BAG4	BAG4	chr8:38020838-38070819	13-1-17	157-1-17	OK	7.00924	5.15327	-0.443769	-0.597093	0.5425	0.97928	no
BAG5	BAG5	BAG5	chr14:104022880-104029151	13-1-17	157-1-17	OK	16.1575	16.1138	-0.00390131	-0.00835168	0.9928	0.997542	no
BAG6	BAG6	BAG6	chr6_ssto_hap7:2937601-2956785	13-1-17	157-1-17	OK	30.4196	46.9983	0.627608	1.28609	0.19085	0.97411	no
BAGE	BAGE,BAGE5	BAGE,BAGE5	chr21:11020841-11098937	13-1-17	157-1-17	OK	0.828334	0.544867	-0.604307	-0.545595	0.5721	0.97928	no
BAGE2	BAGE2	BAGE2	chr21:11020841-11098937	13-1-17	157-1-17	NOTEST	5.82323e-05	0.224073	11.9099	0	1	1	no
BAGE4	BAGE4	BAGE4	chr21:11020841-11098937	13-1-17	157-1-17	NOTEST	0.0867172	1.32239e-05	-12.679	0	1	1	no
BAGE5	BAGE5	BAGE5	chr21:11020841-11098937	13-1-17	157-1-17	NOTEST	0.0917506	1.38056e-05	-12.6983	0	1	1	no
BAHCC1	BAHCC1	BAHCC1	chr17:79373539-79433358	13-1-17	157-1-17	OK	3.35459	6.26168	0.900415	1.9201	0.04835	0.97411	no
BAHD1	BAHD1	BAHD1	chr15:40733410-40760441	13-1-17	157-1-17	OK	2.337	2.49832	0.0962977	0.196763	0.84045	0.993056	no
BAI1	BAI1	BAI1	chr8:143545376-143626368	13-1-17	157-1-17	OK	1.02599	0.389551	-1.39714	-2.35747	0.0281	0.97411	no
BAI2	BAI2	BAI2	chr1:32192717-32229648	13-1-17	157-1-17	OK	2.05338	4.30931	1.06946	2.2112	0.02555	0.97411	no
BAI3	BAI3	BAI3	chr6:69345631-70099403	13-1-17	157-1-17	NOTEST	0.53714	0.50021	-0.102766	0	1	1	no
BAIAP2	BAIAP2	BAIAP2	chr17:79008946-79156964	13-1-17	157-1-17	OK	20.0666	26.7167	0.412946	0.585188	0.5627	0.97928	no
BAIAP2L1	BAIAP2L1	BAIAP2L1	chr7:97910978-98030427	13-1-17	157-1-17	OK	26.8064	28.075	0.0667104	0.114663	0.90525	0.995458	no
BAIAP2L2	BAIAP2L2	BAIAP2L2	chr22:38480895-38506676	13-1-17	157-1-17	OK	0.539254	1.43574	1.41276	2.0496	0.05305	0.97411	no
BAIAP3	BAIAP3	BAIAP3	chr16:1383605-1401873	13-1-17	157-1-17	OK	7.80463	10.3839	0.411944	0.50689	0.60855	0.981438	no
BAK1	BAK1	BAK1	chr6:33540322-33548070	13-1-17	157-1-17	OK	8.23217	8.6583	0.0728108	0.151399	0.87535	0.993798	no
BAMBI	BAMBI	BAMBI	chr10:28966423-28971868	13-1-17	157-1-17	OK	3.24512	2.16167	-0.586124	-1.04445	0.2862	0.97411	no
BANF1	BANF1	BANF1	chr11:65764015-65771617	13-1-17	157-1-17	OK	103.052	113.95	0.145034	0.279979	0.78095	0.987849	no
BANF2	BANF2	BANF2	chr20:17674319-17716517	13-1-17	157-1-17	NOTEST	0	0	0	0	1	1	no
BANK1	BANK1	BANK1	chr4:102711763-102995969	13-1-17	157-1-17	OK	1.71061	1.77494	0.0532569	0.0982051	0.92065	0.995458	no
BANP	BANP	BANP	chr16:87985037-88110924	13-1-17	157-1-17	OK	4.11112	6.24631	0.603474	1.23097	0.2116	0.97411	no
BAP1	BAP1	BAP1	chr3:52435024-52444009	13-1-17	157-1-17	OK	17.44	24.516	0.491322	1.05241	0.28935	0.97411	no
BARD1	BARD1	BARD1	chr2:215593274-215674428	13-1-17	157-1-17	OK	23.2483	24.9709	0.103123	0.221201	0.8263	0.993056	no
BARHL1	BARHL1	BARHL1	chr9:135457992-135465640	13-1-17	157-1-17	NOTEST	0.043893	0.0419508	-0.0652915	0	1	1	no
BARHL2	BARHL2	BARHL2	chr1:91177578-91182794	13-1-17	157-1-17	NOTEST	0	0.110538	inf	0	1	1	no
BARX1	BARX1	BARX1	chr9:96713908-96717608	13-1-17	157-1-17	OK	3.74145	1.62033	-1.20731	-2.01088	0.0557	0.97411	no
BARX2	BARX2	BARX2	chr11:129245880-129322174	13-1-17	157-1-17	OK	0.382544	0.914044	1.25664	1.51767	0.1459	0.97411	no
BASP1	BASP1	BASP1	chr5:17217749-17276943	13-1-17	157-1-17	OK	131.092	158.116	0.270409	0.542803	0.5745	0.97928	no
BASP1P1	BASP1P1	BASP1P1	chr13:23471168-23472320	13-1-17	157-1-17	NOTEST	0.0787547	0	#NAME?	0	1	1	no
BATF	BATF	BATF	chr14:75988783-76013334	13-1-17	157-1-17	NOTEST	0	0	0	0	1	1	no
BATF2	BATF2	BATF2	chr11:64755416-64764517	13-1-17	157-1-17	NOTEST	0.0386175	0	#NAME?	0	1	1	no
BATF3	BATF3	BATF3	chr1:212859758-212873327	13-1-17	157-1-17	OK	1.24838	1.28492	0.0416237	0.0524861	0.9419	0.995458	no
BAX	BAX	BAX	chr19:49458116-49465055	13-1-17	157-1-17	OK	76.8855	63.3398	-0.279599	-0.590608	0.5544	0.97928	no
BAZ1A	BAZ1A	BAZ1A	chr14:35221936-35344853	13-1-17	157-1-17	OK	18.1094	11.3019	-0.680169	-1.43361	0.1434	0.97411	no
BAZ1B	BAZ1B	BAZ1B	chr7:72854727-72936615	13-1-17	157-1-17	OK	15.2548	21.416	0.489425	1.03458	0.2951	0.97411	no
BAZ2A	BAZ2A	BAZ2A	chr12:56915608-57030163	13-1-17	157-1-17	OK	12.2249	17.3703	0.506799	0.99234	0.3008	0.97411	no
BAZ2B	BAZ2B	BAZ2B	chr2:160175489-160473059	13-1-17	157-1-17	OK	7.74685	7.28697	-0.0882902	-0.18948	0.84365	0.993056	no
BBC3	BBC3	BBC3	chr19:47724078-47736023	13-1-17	157-1-17	OK	7.25123	6.66882	-0.120795	-0.246599	0.79925	0.98869	no
BBIP1	BBIP1	BBIP1	chr10:112631552-112679124	13-1-17	157-1-17	OK	12.657	7.61869	-0.732326	-0.563672	0.58105	0.979776	no
BBOX1	BBOX1	BBOX1	chr11:27062508-27149354	13-1-17	157-1-17	NOTEST	0	0	0	0	1	1	no
BBS1	BBS1	BBS1	chr11:66278118-66301084	13-1-17	157-1-17	OK	9.30894	11.6068	0.318281	0.677058	0.5028	0.97928	no
BBS10	BBS10	BBS10	chr12:76738265-76742222	13-1-17	157-1-17	OK	13.0839	8.78097	-0.575338	-1.22973	0.21475	0.97411	no
BBS12	BBS12	BBS12	chr4:123653856-123666098	13-1-17	157-1-17	OK	1.18104	0.70549	-0.743367	-1.21324	0.21305	0.97411	no
BBS2	BBS2	BBS2	chr16:56518258-56554008	13-1-17	157-1-17	OK	10.5737	8.70906	-0.279886	-0.588949	0.55415	0.97928	no
BBS4	BBS4	BBS4	chr15:72978519-73030817	13-1-17	157-1-17	OK	25.436	14.2772	-0.833165	-1.77887	0.07595	0.97411	no
BBS5	BBS5	BBS5	chr2:170336005-170363165	13-1-17	157-1-17	OK	10.993	14.3315	0.382611	0.819512	0.4106	0.97411	no
BBS7	BBS7	BBS7	chr4:122745483-122791652	13-1-17	157-1-17	OK	3.74909	3.51738	-0.0920386	-0.187175	0.85005	0.993056	no
BBS9	BBS9	BBS9	chr7:33169151-33645680	13-1-17	157-1-17	OK	1.12214	1.33591	0.251576	0.458693	0.63475	0.983206	no
BBX	BBX	BBX	chr3:107241782-107530049	13-1-17	157-1-17	OK	12.5619	10.0308	-0.324621	-0.694633	0.476	0.978726	no
BCAM	BCAM	BCAM	chr19:45312337-45324678	13-1-17	157-1-17	OK	221.842	388.252	0.80746	1.39727	0.1525	0.97411	no
BCAN	BCAN	BCAN	chr1:156611739-156629324	13-1-17	157-1-17	NOTEST	0.0281792	0	#NAME?	0	1	1	no
BCAP29	BCAP29	BCAP29	chr7:107220421-107263762	13-1-17	157-1-17	OK	14.609	8.37757	-0.802254	-1.71654	0.08145	0.97411	no
BCAP31	BCAP31	BCAP31	chrX:152965946-152990201	13-1-17	157-1-17	OK	65.1834	63.2531	-0.0433679	-0.0926317	0.9244	0.995458	no
BCAR1	BCAR1	BCAR1	chr16:75262927-75301951	13-1-17	157-1-17	OK	10.9761	12.1067	0.141439	0.293231	0.76465	0.987474	no
BCAR3	BCAR3	BCAR3	chr1:94027348-94147385	13-1-17	157-1-17	NOTEST	0.479152	0.385643	-0.313219	0	1	1	no
BCAR4	BCAR4	BCAR4	chr16:11913691-11922689	13-1-17	157-1-17	NOTEST	0	0.129201	inf	0	1	1	no
BCAS1	BCAS1	BCAS1	chr20:52560078-52687304	13-1-17	157-1-17	OK	0.891888	0.655711	-0.443803	-0.71539	0.46355	0.975721	no
BCAS2	BCAS2	BCAS2	chr1:115110180-115124265	13-1-17	157-1-17	OK	70.2617	39.8232	-0.819131	-1.7633	0.08115	0.97411	no
BCAS3	BCAS3	BCAS3	chr17:58755171-59470199	13-1-17	157-1-17	OK	4.78667	4.95789	0.0507018	0.105376	0.9165	0.995458	no
BCAS4	BCAS4	BCAS4	chr20:49411466-49493714	13-1-17	157-1-17	OK	5.95108	5.98368	0.00788176	0.0151528	0.988	0.996857	no
BCAT1	BCAT1	BCAT1	chr12:24962957-25102393	13-1-17	157-1-17	NOTEST	0.13211	0.228857	0.792709	0	1	1	no
BCAT2	BCAT2	BCAT2	chr19:49298318-49314320	13-1-17	157-1-17	OK	68.1186	64.4775	-0.0792524	-0.165503	0.8685	0.993798	no
BCCIP	BCCIP	BCCIP	chr10:127512103-127569884	13-1-17	157-1-17	OK	62.4622	39.2051	-0.671944	-1.18147	0.23055	0.97411	no
BCDIN3D	BCDIN3D	BCDIN3D	chr12:50222325-50236912	13-1-17	157-1-17	OK	4.49536	3.96776	-0.180112	-0.345744	0.72225	0.984918	no
BCHE	BCHE	BCHE	chr3:165490691-165555253	13-1-17	157-1-17	OK	1.36686	0.541669	-1.33538	-1.98978	0.05565	0.97411	no
BCKDHA	BCKDHA	BCKDHA	chr19:41903693-41930910	13-1-17	157-1-17	OK	45.4189	44.1856	-0.0397161	-0.0849905	0.93025	0.995458	no
BCKDHB	BCKDHB	BCKDHB	chr6:80816343-81055987	13-1-17	157-1-17	OK	18.8443	15.2612	-0.304267	-0.587116	0.54375	0.97928	no
BCKDK	BCKDK	BCKDK	chr16:31119661-31124112	13-1-17	157-1-17	OK	26.1984	30.8723	0.236834	0.506747	0.6063	0.980575	no
BCL10	BCL10	BCL10	chr1:85731459-85743771	13-1-17	157-1-17	OK	5.62265	4.06737	-0.467154	-0.939308	0.33635	0.97411	no
BCL11A	BCL11A	BCL11A	chr2:60678301-60780633	13-1-17	157-1-17	NOTEST	0.24539	0.38759	0.659455	0	1	1	no
BCL11B	BCL11B	BCL11B	chr14:99635624-99737822	13-1-17	157-1-17	NOTEST	0.0202283	0.0290014	0.519746	0	1	1	no
BCL2	BCL2	BCL2	chr18:60790578-60986613	13-1-17	157-1-17	OK	2.10116	3.12977	0.574874	0.795203	0.39455	0.97411	no
BCL2A1	BCL2A1	BCL2A1	chr15:80253231-80263643	13-1-17	157-1-17	NOTEST	0	0.208715	inf	0	1	1	no
BCL2L1	BCL2L1	BCL2L1	chr20:30252260-30310656	13-1-17	157-1-17	OK	27.1924	29.328	0.109074	0.235094	0.80725	0.989767	no
BCL2L10	BCL2L10	BCL2L10	chr15:52401821-52404972	13-1-17	157-1-17	OK	0.982761	0.52182	-0.913288	-0.912055	0.3851	0.97411	no
BCL2L11	BCL2L11	BCL2L11	chr2:111878490-111926022	13-1-17	157-1-17	OK	12.3945	12.9469	0.0629116	0.113937	0.89615	0.995458	no
BCL2L12	BCL2L12	BCL2L12	chr19:50162825-50177173	13-1-17	157-1-17	OK	14.7623	14.2358	-0.052387	-0.0696048	0.94525	0.995458	no
BCL2L13	BCL2L13	BCL2L13	chr22:18121484-18211989	13-1-17	157-1-17	OK	11.974	14.1809	0.244037	0.521197	0.61035	0.981665	no
BCL2L14	BCL2L14	BCL2L14	chr12:12223877-12252627	13-1-17	157-1-17	NOTEST	0.400302	0.084919	-2.23693	0	1	1	no
BCL2L15	BCL2L15	BCL2L15	chr1:114356432-114447741	13-1-17	157-1-17	OK	0.564819	0.824736	0.546143	0.419394	0.67535	0.983958	no
BCL2L2	BCL2L2	BCL2L2	chr14:23775970-23795394	13-1-17	157-1-17	OK	22.3146	23.6276	0.0824888	0.098722	0.91735	0.995458	no
BCL2L2-PABPN1	BCL2L2-PABPN1	BCL2L2-PABPN1	chr14:23775970-23795394	13-1-17	157-1-17	OK	48.0285	43.4516	-0.144484	-0.181332	0.8527	0.993056	no
BCL3	BCL3	BCL3	chr19:45251977-45263301	13-1-17	157-1-17	OK	8.37525	13.8575	0.726467	1.51438	0.13385	0.97411	no
BCL6	BCL6	BCL6	chr3:187416046-187463513	13-1-17	157-1-17	OK	3.11448	4.81502	0.628549	1.28199	0.1933	0.97411	no
BCL6B	BCL6B	BCL6B	chr17:6926368-6932961	13-1-17	157-1-17	NOTEST	0.0450498	0.0645846	0.519671	0	1	1	no
BCL7A	BCL7A	BCL7A	chr12:122459860-122499950	13-1-17	157-1-17	OK	8.61574	8.56638	-0.00828922	-0.0175568	0.9859	0.996709	no
BCL7B	BCL7B	BCL7B	chr7:72950682-72972065	13-1-17	157-1-17	OK	11.8365	12.5727	0.08706	0.180955	0.8537	0.993056	no
BCL7C	BCL7C	BCL7C	chr16:30899115-30905399	13-1-17	157-1-17	OK	72.1738	63.7495	-0.17906	-0.374609	0.70785	0.983958	no
BCL9	BCL9	BCL9	chr1:147013181-147098015	13-1-17	157-1-17	OK	13.1374	17.3854	0.404194	0.857823	0.3917	0.97411	no
BCL9L	BCL9L	BCL9L	chr11:118754474-118781613	13-1-17	157-1-17	OK	6.2878	9.76913	0.635674	1.36924	0.16505	0.97411	no
BCLAF1	BCLAF1	BCLAF1	chr6:136578000-136610989	13-1-17	157-1-17	OK	53.7585	35.6742	-0.591612	-1.15479	0.25625	0.97411	no
BCMO1	BCMO1	BCMO1	chr16:81272295-81324747	13-1-17	157-1-17	NOTEST	0.0336376	0	#NAME?	0	1	1	no
BCO2	BCO2	BCO2	chr11:112046207-112089649	13-1-17	157-1-17	NOTEST	0.407103	0.460045	0.176382	0	1	1	no
BCOR	BCOR	BCOR	chrX:39910498-40036582	13-1-17	157-1-17	OK	17.4855	22.4231	0.358828	0.7411	0.44505	0.97411	no
BCORL1	BCORL1	BCORL1	chrX:129139163-129192058	13-1-17	157-1-17	OK	1.66469	3.17173	0.930017	1.92436	0.059	0.97411	no
BCORP1	BCORP1	BCORP1	chrY:21617316-21665039	13-1-17	157-1-17	NOTEST	0.0229636	0.0219476	-0.0652915	0	1	1	no
BCR	BCR	BCR	chr22:23522551-23660224	13-1-17	157-1-17	OK	11.0532	16.5962	0.586391	1.24794	0.20495	0.97411	no
BCRP2	BCRP2	BCRP2	chr22:21457304-21476575	13-1-17	157-1-17	OK	2.14137	2.44924	0.193796	0.355477	0.72325	0.984918	no
BCRP3	BCRP3	BCRP3	chr22:25028881-25055114	13-1-17	157-1-17	NOTEST	0.550651	0.350857	-0.650254	0	1	1	no
BCS1L	BCS1L	BCS1L	chr2:219524378-219528166	13-1-17	157-1-17	OK	20.9393	24.5245	0.228012	0.483821	0.62475	0.982066	no
BCYRN1	BCYRN1	BCYRN1	chrX:70430034-70948962	13-1-17	157-1-17	OK	382.515	288.039	-0.409252	-0.109682	0.83085	0.993056	no
BDAG1	BDAG1,LOC100499484	BDAG1,LOC100499484	chr9:100000707-100139577	13-1-17	157-1-17	NOTEST	0.0380404	0.000263395	-7.17416	0	1	1	no
BDH1	BDH1	BDH1	chr3:197236653-197300194	13-1-17	157-1-17	OK	22.0303	29.3193	0.412363	0.873553	0.37195	0.97411	no
BDH2	BDH2	BDH2	chr4:103998781-104021024	13-1-17	157-1-17	OK	1.95517	1.81602	-0.106514	-0.198079	0.83895	0.993056	no
BDKRB1	BDKRB1	BDKRB1	chr14:96722546-96731100	13-1-17	157-1-17	NOTEST	0.136166	0.0650706	-1.06529	0	1	1	no
BDKRB2	BDKRB2	BDKRB2	chr14:96671134-96710666	13-1-17	157-1-17	NOTEST	0.112419	0.107445	-0.0652915	0	1	1	no
BDNF	BDNF	BDNF	chr11:27528398-27743605	13-1-17	157-1-17	NOTEST	0.196306	0.244492	0.316686	0	1	1	no
BDNF-AS1	BDNF-AS1	BDNF-AS1	chr11:27528398-27743605	13-1-17	157-1-17	OK	2.81532	2.05904	-0.451327	-0.715942	0.4603	0.975332	no
BDP1	BDP1	BDP1	chr5:70751441-70863649	13-1-17	157-1-17	OK	32.6481	23.577	-0.469619	-0.920497	0.36005	0.97411	no
BEAN1	BEAN1	BEAN1	chr16:66461199-66527432	13-1-17	157-1-17	OK	0.827957	0.982601	0.24705	0.358093	0.6966	0.983958	no
BECN1	BECN1	BECN1	chr17:40950853-40976310	13-1-17	157-1-17	OK	49.5854	39.9473	-0.311817	-0.65425	0.5031	0.97928	no
BEGAIN	BEGAIN	BEGAIN	chr14:101003483-101036131	13-1-17	157-1-17	NOTEST	0.272266	0.375875	0.465238	0	1	1	no
BEND2	BEND2	BEND2	chrX:18181050-18239024	13-1-17	157-1-17	NOTEST	0.698283	0.387583	-0.849306	0	1	1	no
BEND3	BEND3	BEND3	chr6:107386384-107435636	13-1-17	157-1-17	OK	4.33515	7.22313	0.736542	1.56555	0.12365	0.97411	no
BEND4	BEND4	BEND4	chr4:42112869-42154895	13-1-17	157-1-17	OK	24.958	23.6574	-0.0772134	-0.156389	0.87335	0.993798	no
BEND5	BEND5	BEND5	chr1:48998526-50489626	13-1-17	157-1-17	OK	1.52838	0.889155	-0.781498	-0.986365	0.32865	0.97411	no
BEND6	BEND6	BEND6	chr6:56819772-56892142	13-1-17	157-1-17	NOTEST	0.209904	0.143297	-0.550718	0	1	1	no
BEND7	BEND7	BEND7	chr10:13480483-13544976	13-1-17	157-1-17	OK	2.68848	2.22339	-0.274026	-0.49252	0.6188	0.982066	no
BEST1	BEST1	BEST1	chr11:61717355-61735132	13-1-17	157-1-17	NOTEST	0.227645	0.445873	0.969843	0	1	1	no
BEST2	BEST2	BEST2	chr19:12863406-12869271	13-1-17	157-1-17	NOTEST	0.131448	0.167509	0.349746	0	1	1	no
BEST3	BEST3	BEST3	chr12:70047388-70093196	13-1-17	157-1-17	NOTEST	0.223969	0.0859321	-1.38203	0	1	1	no
BEST4	BEST4	BEST4	chr1:45249256-45253426	13-1-17	157-1-17	NOTEST	0	0	0	0	1	1	no
BET1	BET1	BET1	chr7:93620999-93633690	13-1-17	157-1-17	OK	5.94281	3.25278	-0.869472	-1.7784	0.07445	0.97411	no
BET1L	BET1L	BET1L	chr11:202923-207422	13-1-17	157-1-17	OK	12.2331	12.4075	0.020426	0.0431097	0.96455	0.99603	no
BET3L	BET3L	BET3L	chr6:116817650-116880031	13-1-17	157-1-17	NOTEST	0	0	0	0	1	1	no
BEX1	BEX1	BEX1	chrX:102317580-102319168	13-1-17	157-1-17	OK	1.47327	0.866509	-0.765731	-0.878259	0.39345	0.97411	no
BEX2	BEX2	BEX2	chrX:102564273-102565974	13-1-17	157-1-17	OK	27.1604	16.1013	-0.754323	-1.5474	0.1148	0.97411	no
BEX4	BEX4	BEX4	chrX:102470019-102472128	13-1-17	157-1-17	OK	32.6398	24.4721	-0.415493	-0.874754	0.36935	0.97411	no
BEX5	BEX5	BEX5	chrX:101408678-101410986	13-1-17	157-1-17	NOTEST	0	0	0	0	1	1	no
BFAR	BFAR	BFAR	chr16:14726667-14763093	13-1-17	157-1-17	OK	16.0972	16.4173	0.0284081	0.0606354	0.94985	0.995717	no
BFSP1	BFSP1	BFSP1	chr20:17474549-17539605	13-1-17	157-1-17	NOTEST	0.524712	0.606792	0.209676	0	1	1	no
BFSP2	BFSP2	BFSP2	chr3:133118789-133194056	13-1-17	157-1-17	NOTEST	0	0	0	0	1	1	no
BGLAP	BGLAP	BGLAP	chr1:156182778-156213123	13-1-17	157-1-17	NOTEST	0	0	0	0	1	1	no
BGN	BGN	BGN	chrX:152760346-152775004	13-1-17	157-1-17	OK	1.56898	5.71108	1.86394	3.50732	0.00155	0.54424	no
BHLHA15	BHLHA15	BHLHA15	chr7:97841565-97842271	13-1-17	157-1-17	OK	4.59931	4.8212	0.0679751	0.10928	0.9111	0.995458	no
BHLHA9	BHLHA9	BHLHA9	chr17:1173857-1174565	13-1-17	157-1-17	NOTEST	0.147779	0.14124	-0.0652915	0	1	1	no
BHLHB9	BHLHB9	BHLHB9	chrX:101975641-102007369	13-1-17	157-1-17	NOTEST	0.571342	0.718374	0.330382	0	1	1	no
BHLHE22	BHLHE22	BHLHE22	chr8:65492794-65496191	13-1-17	157-1-17	NOTEST	0	0	0	0	1	1	no
BHLHE23	BHLHE23	BHLHE23	chr20:61637330-61638387	13-1-17	157-1-17	NOTEST	0	0	0	0	1	1	no
BHLHE40	BHLHE40	BHLHE40	chr3:5021096-5026865	13-1-17	157-1-17	OK	51.6165	46.1751	-0.160717	-0.334479	0.72425	0.984918	no
BHLHE41	BHLHE41	BHLHE41	chr12:26272958-26278003	13-1-17	157-1-17	OK	9.26748	20.7539	1.16314	2.49267	0.0153	0.97411	no
BHMT	BHMT	BHMT	chr5:78407603-78428113	13-1-17	157-1-17	NOTEST	0	0	0	0	1	1	no
BHMT2	BHMT2	BHMT2	chr5:78365546-78385897	13-1-17	157-1-17	OK	1.12746	1.07758	-0.0652919	-0.105409	0.9145	0.995458	no
BICC1	BICC1	BICC1	chr10:60272903-60588845	13-1-17	157-1-17	OK	5.59374	9.41721	0.751487	1.55759	0.11325	0.97411	no
BICD1	BICD1	BICD1	chr12:32260184-32531141	13-1-17	157-1-17	OK	2.37969	4.51377	0.923562	1.87544	0.0601	0.97411	no
BICD2	BICD2	BICD2	chr9:95473644-95527083	13-1-17	157-1-17	OK	5.78199	6.99031	0.273791	0.580235	0.5451	0.97928	no
BID	BID	BID	chr22:18216905-18257431	13-1-17	157-1-17	OK	27.2301	17.1908	-0.663569	-1.4223	0.1579	0.97411	no
BIK	BIK	BIK	chr22:43506753-43525718	13-1-17	157-1-17	OK	49.1062	49.9797	0.0254383	0.054367	0.956	0.995717	no
BIN1	BIN1	BIN1	chr2:127805598-127864903	13-1-17	157-1-17	OK	4.07595	5.8493	0.521128	1.05674	0.2746	0.97411	no
BIN2	BIN2	BIN2	chr12:51674821-51717938	13-1-17	157-1-17	NOTEST	0.0372531	0	#NAME?	0	1	1	no
BIN3	BIN3	BIN3	chr8:22462144-22526661	13-1-17	157-1-17	OK	4.77681	3.65235	-0.38722	-0.243569	0.82105	0.993056	no
BIRC2	BIRC2	BIRC2	chr11:102217965-102249401	13-1-17	157-1-17	OK	26.1059	16.1422	-0.693535	-1.4752	0.1508	0.97411	no
BIRC3	BIRC3	BIRC3	chr11:102188180-102210135	13-1-17	157-1-17	OK	1.10105	0.603525	-0.8674	-1.53953	0.12675	0.97411	no
BIRC5	BIRC5	BIRC5	chr17:76210276-76221716	13-1-17	157-1-17	OK	34.3184	35.4912	0.0484783	0.101825	0.91755	0.995458	no
BIRC6	BIRC6	BIRC6	chr2:32582095-32843965	13-1-17	157-1-17	OK	12.2385	11.1892	-0.129318	-0.265554	0.78655	0.988398	no
BIRC7	BIRC7	BIRC7	chr20:61867275-61871854	13-1-17	157-1-17	NOTEST	0	0	0	0	1	1	no
BIRC8	BIRC8	BIRC8	chr19:53792853-53794875	13-1-17	157-1-17	NOTEST	0	0	0	0	1	1	no
BIVM	BIVM	BIVM	chr13:103436630-103528351	13-1-17	157-1-17	OK	5.38957	5.11484	-0.0754813	-0.103984	0.9149	0.995458	no
BIVM-ERCC5	BIVM-ERCC5	BIVM-ERCC5	chr13:103436630-103528351	13-1-17	157-1-17	OK	2.99617	0.943293	-1.66734	-1.41739	0.15645	0.97411	no
BK250D10.8	BK250D10.8	BK250D10.8	chr22:42348190-42354946	13-1-17	157-1-17	NOTEST	0.573847	0.438764	-0.38722	0	1	1	no
BLCAP	BLCAP	BLCAP	chr20:36145818-36156333	13-1-17	157-1-17	OK	34.6331	32.371	-0.0974513	-0.205368	0.8325	0.993056	no
BLID	BLID	BLID	chr11:121959810-122073770	13-1-17	157-1-17	NOTEST	0	0	0	0	1	1	no
BLK	BLK	BLK	chr8:11351520-11422108	13-1-17	157-1-17	NOTEST	0	0	0	0	1	1	no
BLM	BLM	BLM	chr15:91260578-91358686	13-1-17	157-1-17	OK	4.03163	3.32404	-0.278426	-0.578255	0.55885	0.97928	no
BLMH	BLMH	BLMH	chr17:28575212-28619184	13-1-17	157-1-17	OK	10.4494	11.5801	0.148223	0.312145	0.75355	0.986002	no
BLNK	BLNK	BLNK	chr10:97951454-98031333	13-1-17	157-1-17	OK	2.12254	1.54434	-0.458798	-0.764196	0.4398	0.97411	no
BLOC1S1	BLOC1S1	BLOC1S1	chr12:56109817-56118526	13-1-17	157-1-17	OK	116.531	82.4372	-0.499348	-1.0553	0.28125	0.97411	no
BLOC1S1-RDH5	BLOC1S1-RDH5	BLOC1S1-RDH5	chr12:56109817-56118526	13-1-17	157-1-17	NOTEST	0.403976	0.374465	-0.109436	0	1	1	no
BLOC1S2	BLOC1S2	BLOC1S2	chr10:102033034-102046469	13-1-17	157-1-17	OK	19.5523	11.1074	-0.815825	-1.7116	0.0829	0.97411	no
BLOC1S3	BLOC1S3	BLOC1S3	chr19:45682002-45685058	13-1-17	157-1-17	OK	4.68172	4.74304	0.0187728	0.0382932	0.96825	0.996292	no
BLVRA	BLVRA	BLVRA	chr7:43798271-43846941	13-1-17	157-1-17	OK	42.4825	29.8213	-0.510523	-1.07516	0.275	0.97411	no
BLVRB	BLVRB	BLVRB	chr19:40953690-40971725	13-1-17	157-1-17	OK	91.2648	63.5071	-0.523142	-1.12461	0.2594	0.97411	no
BLZF1	BLZF1	BLZF1	chr1:169337193-169396670	13-1-17	157-1-17	OK	13.4533	9.23744	-0.54239	-1.13492	0.2463	0.97411	no
BMF	BMF	BMF	chr15:40380091-40401075	13-1-17	157-1-17	OK	2.70971	3.74727	0.4677	0.956186	0.33045	0.97411	no
BMI1	BMI1	BMI1	chr10:22605311-22620414	13-1-17	157-1-17	OK	20.9421	14.5736	-0.523044	-0.76506	0.4499	0.974978	no
BMP1	BMP1	BMP1	chr8:22022652-22069840	13-1-17	157-1-17	OK	2.21076	3.31377	0.583929	1.16177	0.2386	0.97411	no
BMP10	BMP10	BMP10	chr2:69092612-69098649	13-1-17	157-1-17	NOTEST	0	0	0	0	1	1	no
BMP15	BMP15	BMP15	chrX:50653734-50659641	13-1-17	157-1-17	NOTEST	0	0	0	0	1	1	no
BMP2	BMP2	BMP2	chr20:6748744-6760910	13-1-17	157-1-17	NOTEST	0.0253896	0	#NAME?	0	1	1	no
BMP2K	BMP2K	BMP2K	chr4:79697531-79833341	13-1-17	157-1-17	OK	2.80559	2.69911	-0.0558222	-0.111729	0.9085	0.995458	no
BMP3	BMP3	BMP3	chr4:81952118-81978685	13-1-17	157-1-17	NOTEST	0.162376	0.24572	0.597674	0	1	1	no
BMP4	BMP4	BMP4	chr14:54416454-54423554	13-1-17	157-1-17	NOTEST	0.0488981	0.186976	1.935	0	1	1	no
BMP5	BMP5	BMP5	chr6:55620237-55740375	13-1-17	157-1-17	NOTEST	0.038029	0.0726926	0.934709	0	1	1	no
BMP6	BMP6	BMP6	chr6:7727010-8102828	13-1-17	157-1-17	NOTEST	0.515772	0.492845	-0.0655999	0	1	1	no
BMP7	BMP7	BMP7	chr20:55743808-55841707	13-1-17	157-1-17	OK	2.67817	4.44672	0.731494	1.50552	0.13855	0.97411	no
BMP8A	BMP8A	BMP8A	chr1:39957317-40025370	13-1-17	157-1-17	OK	1.98731	2.73035	0.45827	0.695644	0.47155	0.978726	no
BMP8B	BMP8B	BMP8B	chr1:40204516-40254533	13-1-17	157-1-17	OK	1.61402	1.82304	0.175684	0.106721	0.90645	0.995458	no
BMPER	BMPER	BMPER	chr7:33944522-34195484	13-1-17	157-1-17	NOTEST	0.015501	0.0740756	2.25664	0	1	1	no
BMPR1A	BMPR1A	BMPR1A	chr10:88516395-88684945	13-1-17	157-1-17	OK	23.1085	17.7065	-0.384143	-0.822836	0.4082	0.97411	no
BMPR1B	BMPR1B	BMPR1B	chr4:95679127-96079601	13-1-17	157-1-17	OK	76.0734	62.733	-0.278166	-0.532804	0.58255	0.979776	no
BMPR2	BMPR2	BMPR2	chr2:203241049-203432474	13-1-17	157-1-17	OK	10.2563	10.0617	-0.0276348	-0.0580257	0.95425	0.995717	no
BMS1	BMS1	BMS1	chr10:43277953-43330385	13-1-17	157-1-17	OK	5.44785	4.55936	-0.256854	-0.551244	0.5773	0.97928	no
BMS1P1	BMS1P1	BMS1P1	chr10:46737612-46762892	13-1-17	157-1-17	NOTEST	0.334246	0.479184	0.519671	0	1	1	no
BMS1P4	BMS1P4	BMS1P4	chr10:75458908-75490272	13-1-17	157-1-17	OK	3.2779	3.41767	0.0602394	0.114627	0.9063	0.995458	no
BMS1P5	BMS1P5	BMS1P5	chr10:48927373-48952629	13-1-17	157-1-17	NOTEST	0.167082	0.141945	-0.235216	0	1	1	no
BMX	BMX	BMX	chrX:15518899-15574652	13-1-17	157-1-17	NOTEST	0	0.0308344	inf	0	1	1	no
BNC1	BNC1	BNC1	chr15:83924654-83953468	13-1-17	157-1-17	NOTEST	0	0	0	0	1	1	no
BNC2	BNC2	BNC2	chr9:16409500-16870786	13-1-17	157-1-17	NOTEST	0.0647171	0.112461	0.797205	0	1	1	no
BNIP1	BNIP1	BNIP1	chr5:172571444-172591390	13-1-17	157-1-17	OK	12.6562	8.07825	-0.647726	-1.31308	0.189	0.97411	no
BNIP2	BNIP2	BNIP2	chr15:59955061-59981642	13-1-17	157-1-17	OK	13.8373	10.5368	-0.393131	-0.830791	0.4026	0.97411	no
MYOZ1	MYOZ1	MYOZ1	chr10:75391411-75401515	13-1-17	157-1-17	OK	0	1.22849	inf	#NAME?	5e-05	0.0566917	no
BNIP3L	BNIP3L	BNIP3L	chr8:26240522-26270644	13-1-17	157-1-17	OK	31.3199	13.0148	-1.26693	-2.69862	0.0097	0.97411	no
BNIPL	BNIPL	BNIPL	chr1:151009028-151020076	13-1-17	157-1-17	OK	0.955576	1.24208	0.378317	0.588937	0.55215	0.97928	no
BOC	BOC	BOC	chr3:112931374-113160361	13-1-17	157-1-17	NOTEST	0.477236	0.280689	-0.765731	0	1	1	no
BOD1	BOD1	BOD1	chr5:173034147-173043666	13-1-17	157-1-17	OK	33.5734	22.2659	-0.59248	-1.27049	0.20485	0.97411	no
BOD1L	BOD1L	BOD1L	chr4:13570365-13629328	13-1-17	157-1-17	OK	7.73207	8.42094	0.123126	0.264128	0.79165	0.988572	no
BOD1P	BOD1P	BOD1P	chr18:54814292-54817639	13-1-17	157-1-17	NOTEST	0	0	0	0	1	1	no
BOK	BOK	BOK	chr2:242483800-242513553	13-1-17	157-1-17	OK	39.3053	37.8295	-0.0552144	-0.11584	0.91045	0.995458	no
BOK-AS1	BOK-AS1	BOK-AS1	chr2:242483800-242513553	13-1-17	157-1-17	OK	1.31846	0.458227	-1.52472	-0.21655	0.622	0.982066	no
BOLA1	BOLA1	BOLA1	chr1:149871154-149872348	13-1-17	157-1-17	OK	29.0049	20.3	-0.514817	-1.06839	0.28415	0.97411	no
BOLA2	BOLA2	BOLA2	chr16:30204255-30218248	13-1-17	157-1-17	NOTEST	0	0	0	0	1	1	no
BOLA3	BOLA3	BOLA3	chr2:74362527-74375039	13-1-17	157-1-17	OK	65.1779	37.5859	-0.794191	-1.64324	0.0955	0.97411	no
BOLA3-AS1	BOLA3-AS1	BOLA3-AS1	chr2:74375107-74379516	13-1-17	157-1-17	OK	3.80093	4.40567	0.213009	0.246613	0.7944	0.988572	no
BOLL	BOLL	BOLL	chr2:198591602-198650938	13-1-17	157-1-17	NOTEST	0.0290773	0	#NAME?	0	1	1	no
BOP1	BOP1	BOP1	chr8:145486055-145515120	13-1-17	157-1-17	OK	26.9242	37.7591	0.487921	1.04595	0.28215	0.97411	no
BORA	BORA	BORA	chr13:73302041-73590591	13-1-17	157-1-17	OK	3.2314	2.86583	-0.173207	-0.137851	0.8942	0.995458	no
BPESC1	BPESC1	BPESC1	chr3:138823026-138844005	13-1-17	157-1-17	NOTEST	0	0	0	0	1	1	no
BPGM	BPGM	BPGM	chr7:134331530-134364567	13-1-17	157-1-17	OK	22.6656	15.2409	-0.57256	-1.21174	0.22335	0.97411	no
BPHL	BPHL	BPHL	chr6:3118925-3153432	13-1-17	157-1-17	OK	20.8136	18.6963	-0.154771	-0.324787	0.7453	0.985068	no
BPI	BPI	BPI	chr20:36932551-36965905	13-1-17	157-1-17	NOTEST	0	0	0	0	1	1	no
BPIFA1	BPIFA1	BPIFA1	chr20:31823801-31831115	13-1-17	157-1-17	NOTEST	0	0	0	0	1	1	no
BPIFA2	BPIFA2	BPIFA2	chr20:31755959-31769223	13-1-17	157-1-17	NOTEST	0	0	0	0	1	1	no
BPIFA3	BPIFA3	BPIFA3	chr20:31805134-31815559	13-1-17	157-1-17	NOTEST	0	0	0	0	1	1	no
BPIFA4P	BPIFA4P	BPIFA4P	chr20:31781410-31798268	13-1-17	157-1-17	NOTEST	0.0747446	0	#NAME?	0	1	1	no
BPIFB1	BPIFB1	BPIFB1	chr20:31870940-31897684	13-1-17	157-1-17	NOTEST	0.196287	0.234502	0.256637	0	1	1	no
BPIFB2	BPIFB2	BPIFB2	chr20:31595406-31611515	13-1-17	157-1-17	OK	0.883037	0.675172	-0.38722	-0.531129	0.5981	0.980575	no
BPIFB3	BPIFB3	BPIFB3	chr20:31643229-31661434	13-1-17	157-1-17	NOTEST	0	0	0	0	1	1	no
BPIFB4	BPIFB4	BPIFB4	chr20:31669317-31699557	13-1-17	157-1-17	NOTEST	0	0	0	0	1	1	no
BPIFB6	BPIFB6	BPIFB6	chr20:31619453-31631853	13-1-17	157-1-17	NOTEST	0	0	0	0	1	1	no
BPIFC	BPIFC	BPIFC	chr22:32809833-32853373	13-1-17	157-1-17	NOTEST	0	0.040229	inf	0	1	1	no
BPNT1	BPNT1	BPNT1	chr1:220046618-220321383	13-1-17	157-1-17	OK	27.3666	17.0677	-0.681148	-0.361389	0.69225	0.983958	no
BPTF	BPTF	BPTF	chr17:65821779-65980494	13-1-17	157-1-17	OK	9.44092	13.6806	0.535128	1.12553	0.2587	0.97411	no
BPY2	BPY2	BPY2	chrY:26764150-26785352	13-1-17	157-1-17	NOTEST	0	0	0	0	1	1	no
BPY2B	BPY2B	BPY2B	chrY:27177049-27198251	13-1-17	157-1-17	NOTEST	0	0	0	0	1	1	no
BRAF	BRAF	BRAF	chr7:140433812-140624564	13-1-17	157-1-17	OK	6.3282	5.94392	-0.0903824	-0.187935	0.84775	0.993056	no
BRAP	BRAP	BRAP	chr12:112079949-112123790	13-1-17	157-1-17	OK	6.12674	5.78081	-0.0838473	-0.175809	0.85855	0.993056	no
BRAT1	BRAT1	BRAT1	chr7:2577443-2595392	13-1-17	157-1-17	OK	20.1298	26.6955	0.407265	0.87715	0.3815	0.97411	no
BRCA1	BRCA1	BRCA1	chr17:41196311-41277500	13-1-17	157-1-17	OK	6.0523	6.5422	0.112292	0.223308	0.82425	0.993056	no
BRCA2	BRCA2	BRCA2	chr13:32889616-32973809	13-1-17	157-1-17	OK	1.35208	1.20909	-0.161261	-0.334301	0.73105	0.985068	no
BRCC3	BRCC3	BRCC3	chrX:154299694-154351349	13-1-17	157-1-17	OK	9.55307	9.01643	-0.0834083	-0.175205	0.8595	0.993056	no
BRD1	BRD1	BRD1	chr22:50166936-50218452	13-1-17	157-1-17	OK	12.0452	16.8056	0.480482	1.00806	0.29795	0.97411	no
BRD2	BRD2	BRD2	chr6_ssto_hap7:4367204-4430060	13-1-17	157-1-17	OK	59.9321	71.1544	0.247624	0.475384	0.62855	0.982066	no
BRD3	BRD3	BRD3	chr9:136890560-136933141	13-1-17	157-1-17	OK	21.3144	28.4566	0.416934	0.771047	0.41955	0.97411	no
BRD4	BRD4	BRD4	chr19:15348300-15391262	13-1-17	157-1-17	OK	10.1511	17.4336	0.780225	1.66091	0.09035	0.97411	no
BRD7	BRD7	BRD7	chr16:50352928-50402845	13-1-17	157-1-17	OK	18.7812	18.4645	-0.0245363	-0.0526682	0.9586	0.995717	no
BRD7P3	BRD7P3	BRD7P3	chr6:118781934-119031238	13-1-17	157-1-17	NOTEST	0.0662629	0.0316654	-1.06529	0	1	1	no
BRD8	BRD8	BRD8	chr5:137475458-137514358	13-1-17	157-1-17	OK	19.6478	20.3675	0.0519049	0.111736	0.9058	0.995458	no
BRD9	BRD9	BRD9	chr5:863849-892939	13-1-17	157-1-17	OK	22.5573	22.3324	-0.0144561	-0.0310995	0.97315	0.996292	no
BRDT	BRDT	BRDT	chr1:92414927-92479985	13-1-17	157-1-17	NOTEST	0.149659	0.163471	0.127354	0	1	1	no
BRE	BRE	BRE	chr2:28004265-28561767	13-1-17	157-1-17	OK	9.54137	9.81542	0.0408538	0.0779119	0.93875	0.995458	no
BREA2	BREA2	BREA2	chr8:144779284-144780583	13-1-17	157-1-17	NOTEST	0.374042	0.536237	0.519671	0	1	1	no
BRF1	BRF1	BRF1	chr14:105675622-105864484	13-1-17	157-1-17	OK	16.0818	24.2807	0.59438	0.625335	0.53815	0.97928	no
BRF2	BRF2	BRF2	chr8:37654400-37707431	13-1-17	157-1-17	OK	6.90949	5.88769	-0.230878	-0.440258	0.6519	0.983958	no
BRI3	BRI3	BRI3	chr7:97910978-98030427	13-1-17	157-1-17	OK	79.8341	67.3532	-0.245259	-0.281997	0.7698	0.987563	no
BRI3BP	BRI3BP	BRI3BP	chr12:125478193-125510349	13-1-17	157-1-17	OK	7.48222	7.55215	0.0134205	0.0266701	0.97835	0.996466	no
BRIP1	BRIP1	BRIP1	chr17:59756546-59940920	13-1-17	157-1-17	OK	4.73737	4.1145	-0.203368	-0.433845	0.6686	0.983958	no
BRIX1	BRIX1	BRIX1	chr5:34915819-34925787	13-1-17	157-1-17	OK	71.2593	38.5935	-0.884719	-1.90467	0.05855	0.97411	no
BRK1	BRK1	BRK1	chr3:10157332-10168874	13-1-17	157-1-17	OK	195.956	121.357	-0.691268	-1.42827	0.1528	0.97411	no
BRMS1	BRMS1	BRMS1	chr11:66104803-66112582	13-1-17	157-1-17	OK	20.2369	21.7353	0.103052	0.217334	0.8267	0.993056	no
BRMS1L	BRMS1L	BRMS1L	chr14:36295596-36341169	13-1-17	157-1-17	OK	6.97547	5.10523	-0.450316	-0.934558	0.3446	0.97411	no
BROX	BROX	BROX	chr1:222885905-222906106	13-1-17	157-1-17	OK	39.0612	51.2601	0.3921	0.844134	0.39705	0.97411	no
BRP44	BRP44	BRP44	chr1:167885912-168045083	13-1-17	157-1-17	OK	356.481	207.899	-0.77794	-1.08616	0.27635	0.97411	no
BRP44L	BRP44L	BRP44L	chr6:166778407-166796486	13-1-17	157-1-17	OK	14.5071	11.6015	-0.322449	-0.653511	0.51825	0.97928	no
BRPF1	BRPF1	BRPF1	chr3:9773433-9789699	13-1-17	157-1-17	OK	3.23786	4.72922	0.546561	1.13836	0.24135	0.97411	no
BRPF3	BRPF3	BRPF3	chr6:36164549-36200567	13-1-17	157-1-17	OK	5.06669	7.3375	0.534244	1.14202	0.2479	0.97411	no
BRS3	BRS3	BRS3	chrX:135570124-135574598	13-1-17	157-1-17	NOTEST	0	0	0	0	1	1	no
BRSK1	BRSK1	BRSK1	chr19:55795533-55823903	13-1-17	157-1-17	OK	9.41126	11.1814	0.248644	0.526542	0.59905	0.980575	no
BRSK2	BRSK2	BRSK2	chr11:1411128-1483919	13-1-17	157-1-17	OK	2.62724	2.84839	0.116598	0.240475	0.802	0.98869	no
BRWD1	BRWD1	BRWD1	chr21:40557403-40685712	13-1-17	157-1-17	OK	48.7816	29.4892	-0.72615	-1.21306	0.2086	0.97411	no
BRWD1-IT2	BRWD1-IT2	BRWD1-IT2	chr21:40685860-40686888	13-1-17	157-1-17	OK	1.81138	2.85653	0.657175	0.985405	0.33045	0.97411	no
BRWD3	BRWD3	BRWD3	chrX:79924986-80065233	13-1-17	157-1-17	OK	1.58745	1.60245	0.013564	0.0283282	0.9742	0.996449	no
BSCL2	BSCL2	BSCL2	chr11:62457733-62494857	13-1-17	157-1-17	OK	28.8427	10.4431	-1.46565	-0.926197	0.39665	0.97411	no
BSDC1	BSDC1	BSDC1	chr1:32830704-32860062	13-1-17	157-1-17	OK	65.1147	76.3964	0.230522	0.459747	0.64195	0.983958	no
BSG	BSG	BSG	chr19:571324-583493	13-1-17	157-1-17	OK	155.626	206.167	0.405724	0.801267	0.41405	0.97411	no
BSN	BSN	BSN	chr3:49591921-49708982	13-1-17	157-1-17	NOTEST	0.085517	0.168007	0.974237	0	1	1	no
BSN-AS2	BSN-AS2	BSN-AS2	chr3:49586738-49591799	13-1-17	157-1-17	OK	1.40276	1.728	0.300836	0.531407	0.6	0.980575	no
BSND	BSND	BSND	chr1:55464616-55474465	13-1-17	157-1-17	NOTEST	0	0	0	0	1	1	no
BSPH1	BSPH1	BSPH1	chr19:48471302-48495427	13-1-17	157-1-17	NOTEST	0	0	0	0	1	1	no
BSPRY	BSPRY	BSPRY	chr9:116111811-116133513	13-1-17	157-1-17	OK	6.4171	6.46648	0.0110594	0.0229062	0.98035	0.996466	no
BST1	BST1	BST1	chr4:15704572-15733796	13-1-17	157-1-17	NOTEST	0.0585516	0.0559608	-0.0652915	0	1	1	no
BST2	BST2	BST2	chr19:17513754-17516384	13-1-17	157-1-17	OK	17.965	16.2001	-0.149193	-0.307069	0.7615	0.98725	no
BSX	BSX	BSX	chr11:122848356-122852379	13-1-17	157-1-17	NOTEST	0	0	0	0	1	1	no
BTAF1	BTAF1	BTAF1	chr10:93683735-93790080	13-1-17	157-1-17	OK	7.04111	4.15495	-0.760971	-1.62043	0.11035	0.97411	no
BTBD1	BTBD1	BTBD1	chr15:83685180-83736167	13-1-17	157-1-17	OK	41.0119	24.8805	-0.721027	-1.53165	0.11545	0.97411	no
BTBD10	BTBD10	BTBD10	chr11:13409555-13484838	13-1-17	157-1-17	OK	13.8649	9.1239	-0.603711	-1.27251	0.2071	0.97411	no
BTBD11	BTBD11	BTBD11	chr12:107712196-108053419	13-1-17	157-1-17	NOTEST	0.0942791	0.0901075	-0.0652915	0	1	1	no
BTBD16	BTBD16	BTBD16	chr10:124030820-124097676	13-1-17	157-1-17	NOTEST	0	0	0	0	1	1	no
BTBD17	BTBD17	BTBD17	chr17:72352554-72357958	13-1-17	157-1-17	NOTEST	0	0.0484569	inf	0	1	1	no
BTBD18	BTBD18	BTBD18	chr11:57479994-57586652	13-1-17	157-1-17	NOTEST	0.184238	0.100604	-0.87289	0	1	1	no
BTBD19	BTBD19	BTBD19	chr1:45274153-45279801	13-1-17	157-1-17	NOTEST	0	0	0	0	1	1	no
BTBD2	BTBD2	BTBD2	chr19:1985446-2015702	13-1-17	157-1-17	OK	49.9691	64.1906	0.361327	0.750859	0.45135	0.974978	no
BTBD3	BTBD3	BTBD3	chr20:11871476-11907243	13-1-17	157-1-17	OK	10.2866	8.58168	-0.261439	-0.563087	0.5645	0.97928	no
BTBD6	BTBD6	BTBD6	chr14:105675622-105864484	13-1-17	157-1-17	OK	50.2698	49.7285	-0.01562	-0.0199057	0.98345	0.996709	no
BTBD7	BTBD7	BTBD7	chr14:93703895-93799385	13-1-17	157-1-17	OK	11.7408	11.694	-0.00576097	-0.0100323	0.9914	0.997046	no
BTBD8	BTBD8	BTBD8	chr1:92545861-92613401	13-1-17	157-1-17	OK	1.02175	1.55097	0.602133	0.866688	0.39325	0.97411	no
BTBD9	BTBD9	BTBD9	chr6:38136226-38607924	13-1-17	157-1-17	OK	3.0271	4.52818	0.580994	1.22115	0.21305	0.97411	no
BTC	BTC	BTC	chr4:75671447-75719882	13-1-17	157-1-17	OK	2.87015	2.10521	-0.447162	-0.739639	0.47025	0.978726	no
BTD	BTD	BTD	chr3:15643254-15687325	13-1-17	157-1-17	OK	8.27536	5.56715	-0.571883	-1.17755	0.2372	0.97411	no
BTF3	BTF3	BTF3	chr5:72794249-72801448	13-1-17	157-1-17	OK	424.136	303.803	-0.481392	-0.940239	0.3452	0.97411	no
BTF3L4	BTF3L4	BTF3L4	chr1:52521856-52556388	13-1-17	157-1-17	OK	42.8729	28.4685	-0.590701	-1.21947	0.2203	0.97411	no
BTF3P11	BTF3P11	BTF3P11	chr13:77502584-77503224	13-1-17	157-1-17	NOTEST	0.170691	0	#NAME?	0	1	1	no
BTG1	BTG1	BTG1	chr12:92378751-92539673	13-1-17	157-1-17	OK	43.3275	43.1837	-0.00479567	-0.00962141	0.99105	0.997046	no
BTG2	BTG2	BTG2	chr1:203274663-203278729	13-1-17	157-1-17	OK	49.758	60.2152	0.275199	0.576507	0.56145	0.97928	no
BTG3	BTG3	BTG3	chr21:18965967-18985268	13-1-17	157-1-17	OK	21.9074	11.3577	-0.947752	-1.96142	0.05065	0.97411	no
BTG4	BTG4	BTG4	chr11:111338255-111383079	13-1-17	157-1-17	NOTEST	0	0	0	0	1	1	no
BTK	BTK	BTK	chrX:100604434-100641212	13-1-17	157-1-17	NOTEST	0.0932069	0.0593885	-0.650254	0	1	1	no
BTLA	BTLA	BTLA	chr3:112182812-112218408	13-1-17	157-1-17	NOTEST	0.0260836	0.0249292	-0.0653051	0	1	1	no
BTN1A1	BTN1A1	BTN1A1	chr6:26501494-26510652	13-1-17	157-1-17	NOTEST	0	0	0	0	1	1	no
BTN2A1	BTN2A1	BTN2A1	chr6:26458152-26482737	13-1-17	157-1-17	OK	3.84371	4.40283	0.195929	0.395343	0.68085	0.983958	no
BTN2A2	BTN2A2	BTN2A2	chr6:26383323-26395100	13-1-17	157-1-17	OK	1.46615	1.6222	0.145919	0.261498	0.7861	0.988398	no
BTN2A3P	BTN2A3P	BTN2A3P	chr6:26421618-26430816	13-1-17	157-1-17	OK	0.32812	0.784003	1.25664	1.62101	0.1157	0.97411	no
BTN3A1	BTN3A1	BTN3A1	chr6:26402464-26415444	13-1-17	157-1-17	OK	2.09559	2.80281	0.41952	0.833877	0.39595	0.97411	no
BTN3A2	BTN3A2	BTN3A2	chr6:26365397-26378548	13-1-17	157-1-17	NOTEST	0.376572	0.544886	0.533028	0	1	1	no
BTN3A3	BTN3A3	BTN3A3	chr6:26440699-26453643	13-1-17	157-1-17	OK	1.81392	1.7889	-0.0200344	-0.0358641	0.97185	0.996292	no
BTNL2	BTNL2	BTNL2	chr6_ssto_hap7:3709955-3722348	13-1-17	157-1-17	NOTEST	0	0	0	0	1	1	no
BTNL3	BTNL3	BTNL3	chr5:180415844-180433727	13-1-17	157-1-17	NOTEST	0	0	0	0	1	1	no
BTNL8	BTNL8	BTNL8	chr5:180326076-180377906	13-1-17	157-1-17	NOTEST	0.0534514	0.0510863	-0.0652915	0	1	1	no
BTNL9	BTNL9	BTNL9	chr5:180467224-180488523	13-1-17	157-1-17	NOTEST	0.158869	0.238605	0.586785	0	1	1	no
BTRC	BTRC	BTRC	chr10:103113824-103317070	13-1-17	157-1-17	OK	4.48693	4.79682	0.0963508	0.204595	0.83235	0.993056	no
BUB1	BUB1	BUB1	chr2:111395408-111435684	13-1-17	157-1-17	OK	19.5971	17.1041	-0.196297	-0.420972	0.67465	0.983958	no
BUB1B	BUB1B	BUB1B	chr15:40453209-40569688	13-1-17	157-1-17	OK	16.5531	12.4075	-0.415891	-0.798178	0.4202	0.97411	no
BUB3	BUB3	BUB3	chr10:124913759-124924886	13-1-17	157-1-17	OK	37.0739	29.0195	-0.353382	-0.711111	0.46525	0.975887	no
BUD13	BUD13	BUD13	chr11:116618885-116643714	13-1-17	157-1-17	OK	11.9612	12.2188	0.0307416	0.0635382	0.94895	0.995717	no
BUD31	BUD31	BUD31	chr7:99006600-99063824	13-1-17	157-1-17	OK	37.7168	23.8903	-0.658786	-0.479296	0.6239	0.982066	no
BVES	BVES	BVES	chr6:105544698-105585049	13-1-17	157-1-17	NOTEST	0.656022	0.710907	0.115917	0	1	1	no
BVES-AS1	BVES-AS1	BVES-AS1	chr6:105585561-105627858	13-1-17	157-1-17	NOTEST	0	0	0	0	1	1	no
BYSL	BYSL	BYSL	chr6:41888964-41900784	13-1-17	157-1-17	OK	14.0218	15.3216	0.127892	0.269545	0.78755	0.988398	no
BZRAP1	BZRAP1	BZRAP1	chr17:56378593-56494931	13-1-17	157-1-17	OK	4.34193	6.05835	0.480588	0.579915	0.54745	0.97928	no
BZW1	BZW1	BZW1	chr2:201676268-201688569	13-1-17	157-1-17	OK	97.0017	62.0418	-0.64477	-1.2458	0.1943	0.97411	no
BZW2	BZW2	BZW2	chr7:16685758-16746148	13-1-17	157-1-17	OK	41.121	29.6622	-0.471252	-1.00835	0.3114	0.97411	no
C10orf10	C10orf10	C10orf10	chr10:45455218-45490172	13-1-17	157-1-17	NOTEST	0.120839	0.0384974	-1.65025	0	1	1	no
C10orf103	C10orf103	C10orf103	chr10:75007124-75118617	13-1-17	157-1-17	OK	0.817228	0.834935	0.0309239	0.00828786	0.87405	0.993798	no
C10orf105	C10orf105	C10orf105	chr10:73156690-73575704	13-1-17	157-1-17	NOTEST	0	0	0	0	1	1	no
C10orf107	C10orf107	C10orf107	chr10:63422718-63526091	13-1-17	157-1-17	OK	1.85272	1.2259	-0.595806	-0.857398	0.4001	0.97411	no
C10orf108	C10orf108	C10orf108	chr10:320129-735608	13-1-17	157-1-17	NOTEST	0.686796	0.494351	-0.474346	0	1	1	no
C10orf11	C10orf11	C10orf11	chr10:77542518-78317126	13-1-17	157-1-17	NOTEST	0.21681	0.207217	-0.0652915	0	1	1	no
C10orf111	C10orf111	C10orf111	chr10:15137383-15146256	13-1-17	157-1-17	OK	0.841391	0.473036	-0.830826	-0.355814	0.2167	0.97411	no
C10orf113	C10orf113	C10orf113	chr10:21068902-21463852	13-1-17	157-1-17	NOTEST	0	0	0	0	1	1	no
C10orf114	C10orf114	C10orf114	chr10:21783420-21786213	13-1-17	157-1-17	OK	3.18285	2.60172	-0.290851	-0.540184	0.58785	0.980575	no
C10orf116	C10orf116	C10orf116	chr10:88728187-88769960	13-1-17	157-1-17	OK	84.6328	51.5433	-0.715432	-1.50281	0.13	0.97411	no
C10orf118	C10orf118	C10orf118	chr10:115881973-115934364	13-1-17	157-1-17	OK	7.02355	6.49098	-0.113763	-0.242316	0.80725	0.989767	no
C10orf12	C10orf12	C10orf12	chr10:98741040-98745585	13-1-17	157-1-17	OK	0.620474	1.05426	0.764784	1.32047	0.19585	0.97411	no
C10orf120	C10orf120	C10orf120	chr10:124457224-124459338	13-1-17	157-1-17	NOTEST	0	0	0	0	1	1	no
C10orf122	C10orf122	C10orf122	chr10:127344262-127371713	13-1-17	157-1-17	NOTEST	0	0	0	0	1	1	no
C10orf125	C10orf125	C10orf125	chr10:135168657-135171529	13-1-17	157-1-17	NOTEST	0	0.198425	inf	0	1	1	no
C10orf128	C10orf128	C10orf128	chr10:50363890-50396407	13-1-17	157-1-17	NOTEST	0	0	0	0	1	1	no
C10orf129	C10orf129	C10orf129	chr10:96953956-96988686	13-1-17	157-1-17	NOTEST	0	0	0	0	1	1	no
C10orf131	C10orf131	C10orf131	chr10:97471535-97849992	13-1-17	157-1-17	OK	0.845062	1.61517	0.934553	0.308553	0.6079	0.980916	no
C10orf136	C10orf136	C10orf136	chr10:44340753-44346070	13-1-17	157-1-17	NOTEST	0	0	0	0	1	1	no
C10orf137	C10orf137	C10orf137	chr10:127408083-127452712	13-1-17	157-1-17	OK	3.81039	3.72661	-0.0320732	-0.0666776	0.9464	0.995611	no
C10orf140	C10orf140	C10orf140	chr10:21802408-21814611	13-1-17	157-1-17	NOTEST	0.30439	0.402814	0.404194	0	1	1	no
C10orf2	C10orf2	C10orf2	chr10:102747292-102754158	13-1-17	157-1-17	OK	6.78967	6.45285	-0.0734038	-0.14192	0.8851	0.994933	no
C10orf25	C10orf25	C10orf25	chr10:45493145-45500777	13-1-17	157-1-17	NOTEST	0.0994668	0.261431	1.39414	0	1	1	no
C10orf26	C10orf26	C10orf26	chr10:104503726-104576021	13-1-17	157-1-17	OK	6.01576	6.82991	0.18312	0.385274	0.6932	0.983958	no
C10orf27	C10orf27	C10orf27	chr10:72530994-72545157	13-1-17	157-1-17	NOTEST	0	0	0	0	1	1	no
C10orf28	C10orf28	C10orf28	chr10:99894380-100004654	13-1-17	157-1-17	OK	3.70944	3.3902	-0.129834	-0.24006	0.80985	0.99025	no
C10orf32	C10orf32	C10orf32	chr10:104613966-104661655	13-1-17	157-1-17	OK	10.3357	8.17436	-0.338456	-0.460268	0.6461	0.983958	no
C10orf32-AS3MT	C10orf32-AS3MT	C10orf32-AS3MT	chr10:104613966-104661655	13-1-17	157-1-17	OK	9.37916	4.50579	-1.05768	-1.26956	0.20045	0.97411	no
C10orf35	C10orf35	C10orf35	chr10:71390002-71393355	13-1-17	157-1-17	OK	29.5314	17.9984	-0.714384	-1.494	0.13375	0.97411	no
C10orf40	C10orf40	C10orf40	chr10:61717974-61720671	13-1-17	157-1-17	NOTEST	0	0	0	0	1	1	no
C10orf46	C10orf46	C10orf46	chr10:120440493-120514758	13-1-17	157-1-17	OK	5.42705	5.12126	-0.08367	-0.178308	0.8597	0.993056	no
C10orf47	C10orf47	C10orf47	chr10:11865396-11936709	13-1-17	157-1-17	OK	1.17139	1.09671	-0.0950388	-0.159992	0.871	0.993798	no
C10orf53	C10orf53	C10orf53	chr10:50887683-50916956	13-1-17	157-1-17	NOTEST	0	0	0	0	1	1	no
C10orf54	C10orf54	C10orf54	chr10:73156690-73575704	13-1-17	157-1-17	NOTEST	0	0.0313025	inf	0	1	1	no
C10orf55	C10orf55	C10orf55	chr10:75669726-75682535	13-1-17	157-1-17	NOTEST	0	0	0	0	1	1	no
C10orf58	C10orf58	C10orf58	chr10:82167584-82192753	13-1-17	157-1-17	OK	41.7859	36.0413	-0.213365	-0.451388	0.65	0.983958	no
C10orf62	C10orf62	C10orf62	chr10:99344101-99372555	13-1-17	157-1-17	NOTEST	0	0.0687648	inf	0	1	1	no
C10orf67	C10orf67	C10orf67	chr10:23605519-23633772	13-1-17	157-1-17	NOTEST	0.16384	0.234885	0.519671	0	1	1	no
C10orf68	C10orf68	C10orf68	chr10:32735040-33171792	13-1-17	157-1-17	NOTEST	0.683932	0.526088	-0.378549	0	1	1	no
C10orf71	C10orf71	C10orf71	chr10:50507186-50535537	13-1-17	157-1-17	NOTEST	0.35089	0.644931	0.878125	0	1	1	no
C10orf76	C10orf76	C10orf76	chr10:103605355-103815932	13-1-17	157-1-17	OK	4.3579	5.5045	0.336979	0.70304	0.4697	0.978726	no
C10orf81	C10orf81	C10orf81	chr10:115511212-115542192	13-1-17	157-1-17	NOTEST	0.12147	0.117797	-0.0442947	0	1	1	no
C10orf82	C10orf82	C10orf82	chr10:118423206-118429481	13-1-17	157-1-17	NOTEST	0	0	0	0	1	1	no
C10orf88	C10orf88	C10orf88	chr10:124690418-124713919	13-1-17	157-1-17	OK	2.67222	1.93408	-0.46639	-0.903113	0.3602	0.97411	no
C10orf90	C10orf90	C10orf90	chr10:128113573-128210010	13-1-17	157-1-17	NOTEST	0	0	0	0	1	1	no
C10orf91	C10orf91	C10orf91	chr10:134258713-134261825	13-1-17	157-1-17	NOTEST	0	0	0	0	1	1	no
C10orf95	C10orf95	C10orf95	chr10:104209573-104216050	13-1-17	157-1-17	OK	2.77581	5.41886	0.965082	0.918383	0.3581	0.97411	no
C10orf96	C10orf96	C10orf96	chr10:118083939-118139541	13-1-17	157-1-17	NOTEST	0	0.0955548	inf	0	1	1	no
C10orf99	C10orf99	C10orf99	chr10:85933553-85945050	13-1-17	157-1-17	NOTEST	0	0	0	0	1	1	no
C11orf1	C11orf1	C11orf1	chr11:111744779-111754797	13-1-17	157-1-17	OK	19.3483	9.79535	-0.982036	-1.63399	0.1014	0.97411	no
C11orf10	C11orf10	C11orf10	chr11:61556601-61560085	13-1-17	157-1-17	OK	507.488	212.65	-1.25489	-2.66282	0.00885	0.97411	no
C11orf16	C11orf16	C11orf16	chr11:8932700-8954553	13-1-17	157-1-17	NOTEST	0	0	0	0	1	1	no
C11orf2	C11orf2	C11orf2	chr11:64863682-64879180	13-1-17	157-1-17	OK	58.1762	59.0113	0.0205621	0.0428682	0.96475	0.99603	no
C11orf20	C11orf20	C11orf20	chr11:64067862-64072239	13-1-17	157-1-17	OK	1.37974	2.50552	0.860708	1.07811	0.28455	0.97411	no
C11orf21	C11orf21	C11orf21	chr11:2317506-2323143	13-1-17	157-1-17	NOTEST	0	0	0	0	1	1	no
C11orf24	C11orf24	C11orf24	chr11:68028802-68039469	13-1-17	157-1-17	OK	18.3556	15.5104	-0.242977	-0.516266	0.6071	0.980575	no
C11orf30	C11orf30	C11orf30	chr11:76156068-76262589	13-1-17	157-1-17	OK	7.28953	9.62172	0.400468	0.857566	0.39785	0.97411	no
C11orf31	C11orf31	C11orf31	chr11:57479994-57586652	13-1-17	157-1-17	OK	93.7347	55.3371	-0.760338	-0.452912	0.6407	0.983958	no
C11orf34	C11orf34	C11orf34	chr11:112118875-112131583	13-1-17	157-1-17	NOTEST	0.111771	0.160238	0.519671	0	1	1	no
C11orf35	C11orf35	C11orf35	chr11:537521-560779	13-1-17	157-1-17	OK	4.26305	4.45168	0.0624641	0.0997032	0.9109	0.995458	no
C11orf36	C11orf36	C11orf36	chr11:3239173-3244361	13-1-17	157-1-17	NOTEST	0	0	0	0	1	1	no
C11orf40	C11orf40	C11orf40	chr11:4592652-4599050	13-1-17	157-1-17	NOTEST	0	0	0	0	1	1	no
C11orf41	C11orf41	C11orf41	chr11:33563876-33695646	13-1-17	157-1-17	NOTEST	0.0393377	0.0877265	1.1571	0	1	1	no
C11orf42	C11orf42	C11orf42	chr11:6226797-6232365	13-1-17	157-1-17	NOTEST	0	0.151979	inf	0	1	1	no
C11orf45	C11orf45	C11orf45	chr11:128761312-128787951	13-1-17	157-1-17	NOTEST	0.152868	0.213155	0.479612	0	1	1	no
C11orf46	C11orf46	C11orf46	chr11:30344648-30359165	13-1-17	157-1-17	OK	21.4292	13.0458	-0.715992	-1.50999	0.131	0.97411	no
C11orf48	C11orf48	C11orf48	chr11:62430288-62441162	13-1-17	157-1-17	OK	48.6557	35.7566	-0.444399	-0.590105	0.54255	0.97928	no
C11orf49	C11orf49	C11orf49	chr11:46958250-47198676	13-1-17	157-1-17	OK	9.08659	12.1979	0.424821	0.350671	0.7272	0.984918	no
C11orf51	C11orf51	C11orf51	chr11:71709957-71823822	13-1-17	157-1-17	OK	45.6496	42.8933	-0.0898481	-0.0233387	0.8437	0.993056	no
C11orf52	C11orf52	C11orf52	chr11:111783459-111797595	13-1-17	157-1-17	OK	5.66308	4.26901	-0.407685	-0.729809	0.45325	0.975129	no
C11orf53	C11orf53	C11orf53	chr11:111126706-111156972	13-1-17	157-1-17	NOTEST	0	0.0842182	inf	0	1	1	no
C11orf54	C11orf54	C11orf54	chr11:93474792-93496247	13-1-17	157-1-17	OK	25.3468	19.8772	-0.350694	-0.7544	0.44645	0.97411	no
C11orf57	C11orf57	C11orf57	chr11:111944967-111957522	13-1-17	157-1-17	OK	18.6459	11.2119	-0.733835	-0.907344	0.3542	0.97411	no
C11orf58	C11orf58	C11orf58	chr11:16760147-16779901	13-1-17	157-1-17	OK	48.4417	27.8168	-0.800292	-1.661	0.10155	0.97411	no
C11orf61	C11orf61	C11orf61	chr11:124636393-124670299	13-1-17	157-1-17	OK	5.36433	5.09161	-0.0752755	-0.153325	0.87275	0.993798	no
C11orf63	C11orf63	C11orf63	chr11:122753472-122830430	13-1-17	157-1-17	OK	5.33251	6.0914	0.191959	0.386212	0.68575	0.983958	no
C11orf65	C11orf65	C11orf65	chr11:108253726-108338258	13-1-17	157-1-17	NOTEST	0.720196	0.430206	-0.743363	0	1	1	no
C11orf67	C11orf67	C11orf67	chr11:77532207-77583398	13-1-17	157-1-17	OK	52.6981	32.1588	-0.712538	-1.45845	0.1462	0.97411	no
C11orf68	C11orf68	C11orf68	chr11:65684282-65686531	13-1-17	157-1-17	OK	38.0674	38.9842	0.0343316	0.0745694	0.9405	0.995458	no
C11orf70	C11orf70	C11orf70	chr11:101918168-101955291	13-1-17	157-1-17	OK	5.69771	2.50141	-1.18764	-1.4393	0.13645	0.97411	no
C11orf71	C11orf71	C11orf71	chr11:114262169-114271139	13-1-17	157-1-17	OK	56.1153	30.0277	-0.902101	-1.88305	0.0649	0.97411	no
C11orf73	C11orf73	C11orf73	chr11:86013252-86056985	13-1-17	157-1-17	OK	17.6901	14.3463	-0.302265	-0.620435	0.5284	0.97928	no
C11orf74	C11orf74	C11orf74	chr11:36613492-36680817	13-1-17	157-1-17	OK	15.6119	9.48476	-0.718967	-1.38778	0.1628	0.97411	no
C11orf75	C11orf75	C11orf75	chr11:93211638-93276546	13-1-17	157-1-17	OK	40.6451	34.3146	-0.244262	-0.516823	0.60505	0.980575	no
C11orf80	C11orf80	C11orf80	chr11:66512206-66614003	13-1-17	157-1-17	OK	18.6032	15.8211	-0.233703	-0.423452	0.6624	0.983958	no
C11orf82	C11orf82	C11orf82	chr11:82612736-82645699	13-1-17	157-1-17	OK	6.07978	3.7887	-0.682315	-1.41635	0.15845	0.97411	no
C11orf83	C11orf83	C11orf83	chr11:62430288-62441162	13-1-17	157-1-17	OK	43.1133	28.9708	-0.573534	-0.883597	0.36535	0.97411	no
C11orf84	C11orf84	C11orf84	chr11:63580922-63595190	13-1-17	157-1-17	OK	13.9976	14.5575	0.0565805	0.119051	0.9055	0.995458	no
C11orf85	C11orf85	C11orf85	chr11:64705928-64727609	13-1-17	157-1-17	NOTEST	0	0	0	0	1	1	no
C11orf86	C11orf86	C11orf86	chr11:66742753-66744479	13-1-17	157-1-17	NOTEST	0	0	0	0	1	1	no
C11orf87	C11orf87	C11orf87	chr11:109292845-109299893	13-1-17	157-1-17	NOTEST	0	0	0	0	1	1	no
C11orf88	C11orf88	C11orf88	chr11:111385509-111407756	13-1-17	157-1-17	NOTEST	0.12612	0	#NAME?	0	1	1	no
C11orf9	C11orf9	C11orf9	chr11:61520120-61555989	13-1-17	157-1-17	NOTEST	0.366353	0.555397	0.600285	0	1	1	no
C11orf91	C11orf91	C11orf91	chr11:33719653-33722286	13-1-17	157-1-17	NOTEST	0	0	0	0	1	1	no
C11orf92	C11orf92	C11orf92	chr11:111164113-111179353	13-1-17	157-1-17	OK	23.2041	17.7608	-0.385683	-0.782349	0.42925	0.97411	no
C11orf93	C11orf93	C11orf93	chr11:111164113-111179353	13-1-17	157-1-17	OK	2.96345	2.6553	-0.158401	-0.0583127	0.6249	0.982066	no
C11orf94	C11orf94	C11orf94	chr11:45928085-45928833	13-1-17	157-1-17	NOTEST	0.448362	0	#NAME?	0	1	1	no
C11orf95	C11orf95	C11orf95	chr11:63527363-63536113	13-1-17	157-1-17	OK	2.61576	3.07183	0.231869	0.481194	0.62685	0.982066	no
C11orf96	C11orf96	C11orf96	chr11:43964105-43965433	13-1-17	157-1-17	NOTEST	0.132903	0.381066	1.51967	0	1	1	no
C12orf10	C12orf10	C12orf10	chr12:53693469-53700965	13-1-17	157-1-17	OK	31.1688	31.5544	0.0177404	0.037682	0.97035	0.996292	no
C12orf12	C12orf12	C12orf12	chr12:91345991-91348953	13-1-17	157-1-17	NOTEST	0	0	0	0	1	1	no
C12orf23	C12orf23	C12orf23	chr12:107349543-107367813	13-1-17	157-1-17	OK	29.33	23.6953	-0.30778	-0.654499	0.51525	0.97928	no
C12orf26	C12orf26	C12orf26	chr12:82746082-82873016	13-1-17	157-1-17	OK	4.39078	3.85619	-0.187298	-0.190194	0.8502	0.993056	no
C12orf29	C12orf29	C12orf29	chr12:88429267-88535993	13-1-17	157-1-17	OK	12.017	8.29936	-0.534001	-0.639682	0.51355	0.97928	no
C12orf32	C12orf32	C12orf32	chr12:2986364-2998626	13-1-17	157-1-17	OK	34.7467	24.9622	-0.477127	-1.02617	0.3022	0.97411	no
C12orf33	C12orf33	C12orf33	chr12:9208184-9217666	13-1-17	157-1-17	NOTEST	0.372717	0.356225	-0.0652915	0	1	1	no
C12orf34	C12orf34	C12orf34	chr12:110152186-110211292	13-1-17	157-1-17	OK	1.96165	3.26274	0.734017	1.32061	0.1859	0.97411	no
C12orf35	C12orf35	C12orf35	chr12:32112352-32146043	13-1-17	157-1-17	OK	5.59869	3.64245	-0.62018	-1.30954	0.19335	0.97411	no
C12orf36	C12orf36	C12orf36	chr12:13523604-13529679	13-1-17	157-1-17	NOTEST	0	0	0	0	1	1	no
C12orf37	C12orf37	C12orf37	chr12:91311799-91342446	13-1-17	157-1-17	NOTEST	0	0	0	0	1	1	no
C12orf39	C12orf39	C12orf39	chr12:21679255-21684210	13-1-17	157-1-17	NOTEST	0	0	0	0	1	1	no
C12orf4	C12orf4	C12orf4	chr12:4596900-4647637	13-1-17	157-1-17	OK	9.68493	6.30938	-0.618244	-1.30729	0.1936	0.97411	no
C12orf40	C12orf40	C12orf40	chr12:40019971-40115720	13-1-17	157-1-17	NOTEST	0	0	0	0	1	1	no
C12orf42	C12orf42	C12orf42	chr12:103695732-103889749	13-1-17	157-1-17	NOTEST	0	0	0	0	1	1	no
C12orf43	C12orf43	C12orf43	chr12:121440847-121454300	13-1-17	157-1-17	OK	7.144	8.40997	0.235368	0.488009	0.6131	0.982066	no
C12orf44	C12orf44	C12orf44	chr12:52463757-52471279	13-1-17	157-1-17	OK	46.5978	38.6579	-0.269498	-0.57368	0.55375	0.97928	no
C12orf45	C12orf45	C12orf45	chr12:105380097-105388505	13-1-17	157-1-17	OK	21.5376	19.5638	-0.138665	-0.277863	0.7868	0.988398	no
C12orf47	C12orf47	C12orf47	chr12:112277572-112331228	13-1-17	157-1-17	OK	12.0006	7.72655	-0.635215	-0.723945	0.469	0.978264	no
C12orf49	C12orf49	C12orf49	chr12:117153595-117175843	13-1-17	157-1-17	OK	6.6905	8.75763	0.388427	0.811129	0.41195	0.97411	no
C12orf5	C12orf5	C12orf5	chr12:4430358-4469190	13-1-17	157-1-17	OK	1.75412	1.65867	-0.0807215	-0.166992	0.86805	0.993798	no
C12orf50	C12orf50	C12orf50	chr12:88373815-88423176	13-1-17	157-1-17	NOTEST	0	0	0	0	1	1	no
C12orf51	C12orf51	C12orf51	chr12:112597991-112819896	13-1-17	157-1-17	OK	11.9842	22.997	0.940312	1.86572	0.06775	0.97411	no
C12orf52	C12orf52	C12orf52	chr12:113623554-113630119	13-1-17	157-1-17	OK	27.2604	30.1011	0.143005	0.307094	0.75475	0.986002	no
C12orf53	C12orf53	C12orf53	chr12:6802956-6810009	13-1-17	157-1-17	NOTEST	0.265517	0.429483	0.693797	0	1	1	no
C12orf54	C12orf54	C12orf54	chr12:48876285-48890297	13-1-17	157-1-17	NOTEST	0	0	0	0	1	1	no
C12orf56	C12orf56	C12orf56	chr12:64660762-64784345	13-1-17	157-1-17	NOTEST	0.107903	0	#NAME?	0	1	1	no
C12orf57	C12orf57	C12orf57	chr12:7053202-7055165	13-1-17	157-1-17	OK	307.484	167.571	-0.875735	-1.86148	0.06865	0.97411	no
C12orf59	C12orf59	C12orf59	chr12:10331556-10344403	13-1-17	157-1-17	NOTEST	0.144659	0.138258	-0.0652915	0	1	1	no
C12orf60	C12orf60	C12orf60	chr12:14956505-14976791	13-1-17	157-1-17	OK	1.0526	0.619093	-0.765731	-0.858544	0.39575	0.97411	no
C12orf61	C12orf61	C12orf61	chr12:62995530-62997214	13-1-17	157-1-17	OK	0.807921	0.530868	-0.60586	-0.757504	0.4503	0.974978	no
C12orf65	C12orf65	C12orf65	chr12:123717843-123742506	13-1-17	157-1-17	OK	17.3532	19.6887	0.182165	0.386903	0.69115	0.983958	no
C12orf66	C12orf66	C12orf66	chr12:64586418-64616076	13-1-17	157-1-17	OK	2.34086	1.61084	-0.539223	-0.984059	0.32085	0.97411	no
C12orf68	C12orf68	C12orf68	chr12:48577365-48579709	13-1-17	157-1-17	NOTEST	0.0698813	0.133578	0.934709	0	1	1	no
C12orf69	C12orf69	C12orf69	chr12:14956505-14976791	13-1-17	157-1-17	NOTEST	0.196741	0.0376071	-2.38722	0	1	1	no
C12orf70	C12orf70	C12orf70	chr12:27619742-27655118	13-1-17	157-1-17	NOTEST	0	0	0	0	1	1	no
C12orf71	C12orf71	C12orf71	chr12:27233989-27235455	13-1-17	157-1-17	NOTEST	0	0	0	0	1	1	no
C12orf73	C12orf73	C12orf73	chr12:104343980-104350993	13-1-17	157-1-17	OK	21.08	11.6566	-0.854724	-1.79641	0.0734	0.97411	no
C12orf74	C12orf74	C12orf74	chr12:93096618-93102325	13-1-17	157-1-17	NOTEST	0	0	0	0	1	1	no
C12orf75	C12orf75	C12orf75	chr12:105724413-105765296	13-1-17	157-1-17	OK	62.9332	30.8422	-1.02891	-2.20714	0.03115	0.97411	no
C12orf76	C12orf76	C12orf76	chr12:110478982-110505500	13-1-17	157-1-17	OK	16.9072	12.1399	-0.47789	-1.00578	0.3151	0.97411	no
C12orf77	C12orf77	C12orf77	chr12:25146364-25150373	13-1-17	157-1-17	OK	1.08781	1.42271	0.387221	0.564742	0.57055	0.97928	no
C13orf15	C13orf15	C13orf15	chr13:42031541-42045013	13-1-17	157-1-17	OK	0.82577	0.789231	-0.0652915	-0.0744088	0.9297	0.995458	no
C13orf33	C13orf33	C13orf33	chr13:31456971-31506745	13-1-17	157-1-17	NOTEST	0.102619	0.196156	0.934709	0	1	1	no
C13orf35	C13orf35	C13orf35	chr13:113301357-113338811	13-1-17	157-1-17	NOTEST	0	0	0	0	1	1	no
C14orf1	C14orf1	C14orf1	chr14:76117232-76127538	13-1-17	157-1-17	OK	53.746	40.2497	-0.417178	-0.900022	0.35975	0.97411	no
C14orf101	C14orf101	C14orf101	chr14:57046510-57116232	13-1-17	157-1-17	OK	5.06882	3.629	-0.482079	-1.00371	0.3088	0.97411	no
C14orf102	C14orf102	C14orf102	chr14:90744397-90798481	13-1-17	157-1-17	OK	6.38836	5.89903	-0.114967	-0.241277	0.80905	0.99025	no
C14orf105	C14orf105	C14orf105	chr14:57936594-57960576	13-1-17	157-1-17	NOTEST	0.453602	0.402565	-0.172207	0	1	1	no
C14orf109	C14orf109	C14orf109	chr14:93651295-93653431	13-1-17	157-1-17	OK	59.3991	39.0041	-0.606815	-1.28164	0.1932	0.97411	no
C14orf118	C14orf118	C14orf118	chr14:76618258-76669134	13-1-17	157-1-17	OK	3.19396	4.0597	0.346025	0.6846	0.48825	0.97928	no
C14orf119	C14orf119	C14orf119	chr14:23527773-23569665	13-1-17	157-1-17	OK	17.4362	10.7186	-0.701969	-0.595599	0.52815	0.97928	no
C14orf126	C14orf126	C14orf126	chr14:31915242-31926680	13-1-17	157-1-17	OK	7.82285	6.1488	-0.34739	-0.722917	0.46395	0.975745	no
C14orf129	C14orf129	C14orf129	chr14:96846021-96853563	13-1-17	157-1-17	OK	35.3934	19.5984	-0.852747	-1.82117	0.07395	0.97411	no
C14orf132	C14orf132	C14orf132	chr14:96505660-96560226	13-1-17	157-1-17	OK	9.51312	12.1164	0.348977	0.746704	0.4513	0.974978	no
C14orf133	C14orf133	C14orf133	chr14:77893017-77923983	13-1-17	157-1-17	OK	14.3344	11.2886	-0.344619	-0.722561	0.4622	0.975332	no
C14orf135	C14orf135	C14orf135	chr14:60558628-60601532	13-1-17	157-1-17	OK	23.0374	13.4832	-0.772818	-1.65413	0.1001	0.97411	no
C14orf142	C14orf142	C14orf142	chr14:93669236-93695561	13-1-17	157-1-17	OK	25.7331	16.4453	-0.645954	-0.57845	0.56615	0.97928	no
C14orf149	C14orf149	C14orf149	chr14:59939405-59951073	13-1-17	157-1-17	OK	5.52151	3.51813	-0.650254	-1.20782	0.2347	0.97411	no
C14orf159	C14orf159	C14orf159	chr14:91580356-91691703	13-1-17	157-1-17	OK	0.70671	1.56509	1.14706	1.84351	0.0672	0.97411	no
C14orf162	C14orf162	C14orf162	chr14:70036530-70037918	13-1-17	157-1-17	NOTEST	0	0	0	0	1	1	no
C14orf165	C14orf165	C14orf165	chr14:24391456-24403777	13-1-17	157-1-17	OK	0.41157	0.983396	1.25664	1.178	0.258	0.97411	no
C14orf166	C14orf166	C14orf166	chr14:52456227-52471420	13-1-17	157-1-17	OK	137.287	92.2189	-0.574056	-1.21985	0.2248	0.97411	no
C14orf166B	C14orf166B	C14orf166B	chr14:77292724-77336645	13-1-17	157-1-17	NOTEST	0	0	0	0	1	1	no
C14orf167	C14orf167	C14orf167	chr14:24407939-24438488	13-1-17	157-1-17	OK	8.33382	8.86137	0.0885527	0.157355	0.86975	0.993798	no
C14orf169	C14orf169	C14orf169	chr14:73945188-74025651	13-1-17	157-1-17	OK	5.16622	4.52616	-0.190822	-0.337164	0.73295	0.985068	no
C14orf176	C14orf176	C14orf176	chr14:21558204-21572863	13-1-17	157-1-17	NOTEST	0.226073	0.378122	0.742063	0	1	1	no
C14orf177	C14orf177	C14orf177	chr14:99177949-99184103	13-1-17	157-1-17	NOTEST	0	0	0	0	1	1	no
C14orf178	C14orf178	C14orf178	chr14:78183943-78236085	13-1-17	157-1-17	OK	0.868423	1.16313	0.421548	0.0689397	0.83575	0.993056	no
C14orf180	C14orf180	C14orf180	chr14:105046055-105056183	13-1-17	157-1-17	NOTEST	0	0	0	0	1	1	no
C14orf182	C14orf182	C14orf182	chr14:50448429-50474238	13-1-17	157-1-17	NOTEST	0.331442	0.575958	0.797205	0	1	1	no
C14orf183	C14orf183	C14orf183	chr14:50550368-50559361	13-1-17	157-1-17	NOTEST	0	0.0924921	inf	0	1	1	no
C14orf2	C14orf2	C14orf2	chr14:104378624-104387903	13-1-17	157-1-17	OK	311.779	166.656	-0.90365	-1.90037	0.05385	0.97411	no
C14orf21	C14orf21	C14orf21	chr14:24769097-24774374	13-1-17	157-1-17	OK	5.59775	11.5918	1.05019	2.16707	0.0328	0.97411	no
C14orf23	C14orf23	C14orf23	chr14:29241909-29264000	13-1-17	157-1-17	NOTEST	0.305608	0.292085	-0.0652915	0	1	1	no
C14orf28	C14orf28	C14orf28	chr14:45366506-45376460	13-1-17	157-1-17	OK	1.60545	0.793661	-1.01638	-1.69812	0.10105	0.97411	no
C14orf37	C14orf37	C14orf37	chr14:58470807-58618847	13-1-17	157-1-17	NOTEST	0.2339	0.322907	0.465223	0	1	1	no
C14orf38	C14orf38	C14orf38	chr14:59951160-60043549	13-1-17	157-1-17	NOTEST	0.559474	0.326772	-0.775785	0	1	1	no
C14orf39	C14orf39	C14orf39	chr14:60902673-60952764	13-1-17	157-1-17	NOTEST	0	0	0	0	1	1	no
C14orf43	C14orf43	C14orf43	chr14:74181824-74253896	13-1-17	157-1-17	OK	6.23764	8.86613	0.507303	1.08946	0.2664	0.97411	no
C14orf45	C14orf45	C14orf45	chr14:74486058-74551196	13-1-17	157-1-17	OK	2.49924	1.62527	-0.62081	-0.384711	0.6931	0.983958	no
C14orf49	C14orf49	C14orf49	chr14:95883830-95942173	13-1-17	157-1-17	NOTEST	0.146142	0.372468	1.34975	0	1	1	no
C14orf55	C14orf55	C14orf55	chr14:70935595-70950473	13-1-17	157-1-17	NOTEST	0.0264107	0.0504841	0.934709	0	1	1	no
C14orf64	C14orf64	C14orf64	chr14:98391946-98444461	13-1-17	157-1-17	NOTEST	0.119153	0.284703	1.25664	0	1	1	no
C14orf79	C14orf79	C14orf79	chr14:105452615-105461855	13-1-17	157-1-17	OK	7.35959	8.0509	0.129525	0.268512	0.7855	0.988184	no
C14orf80	C14orf80	C14orf80	chr14:105956191-105965585	13-1-17	157-1-17	OK	13.4509	15.692	0.222326	0.464148	0.62915	0.982066	no
C14orf93	C14orf93	C14orf93	chr14:23456109-23479360	13-1-17	157-1-17	OK	3.91037	3.79869	-0.0418031	-0.082981	0.93075	0.995458	no
C15orf17	C15orf17	C15orf17	chr15:75192327-75199462	13-1-17	157-1-17	OK	26.7386	29.6794	0.150538	0.318681	0.74515	0.985068	no
C15orf2	C15orf2	C15orf2	chr15:24920540-24928593	13-1-17	157-1-17	NOTEST	0.409997	0.537662	0.391087	0	1	1	no
C15orf23	C15orf23	C15orf23	chr15:40674921-40686489	13-1-17	157-1-17	OK	29.8464	23.55	-0.341832	-0.731422	0.4656	0.975923	no
C15orf24	C15orf24	C15orf24	chr15:34376223-34394053	13-1-17	157-1-17	OK	52.3066	32.6839	-0.678411	-1.44796	0.13945	0.97411	no
C15orf26	C15orf26	C15orf26	chr15:81426643-81441516	13-1-17	157-1-17	NOTEST	0	0.0520905	inf	0	1	1	no
C15orf27	C15orf27	C15orf27	chr15:76352298-76497304	13-1-17	157-1-17	OK	0.987919	1.13956	0.206011	0.327405	0.7447	0.985068	no
C15orf29	C15orf29	C15orf29	chr15:34432874-34502297	13-1-17	157-1-17	OK	13.7424	10.9923	-0.322147	-0.6837	0.49755	0.97928	no
C15orf32	C15orf32	C15orf32	chr15:93014906-93044347	13-1-17	157-1-17	NOTEST	0	0	0	0	1	1	no
C15orf33	C15orf33	C15orf33	chr15:49447975-49913118	13-1-17	157-1-17	OK	0.835255	0.997871	0.256637	0.15454	0.8735	0.993798	no
C15orf34	C15orf34	C15orf34	chr15:72635777-72671129	13-1-17	157-1-17	NOTEST	0.242023	0.2024	-0.257937	0	1	1	no
C15orf37	C15orf37	C15orf37	chr15:80135888-80217196	13-1-17	157-1-17	OK	8.19184	8.5515	0.0619892	0.0719062	0.93845	0.995458	no
C15orf38	C15orf38	C15orf38	chr15:90373830-90456222	13-1-17	157-1-17	OK	6.17604	9.3949	0.605196	0.674024	0.49585	0.97928	no
C15orf38-AP3S2	C15orf38-AP3S2	C15orf38-AP3S2	chr15:90373830-90456222	13-1-17	157-1-17	OK	3.4375	1.94457	-0.821909	-0.919044	0.34215	0.97411	no
C15orf39	C15orf39	C15orf39	chr15:75494220-75504510	13-1-17	157-1-17	OK	2.32089	1.8626	-0.317355	-0.635689	0.52315	0.97928	no
C15orf40	C15orf40	C15orf40	chr15:83654954-83680393	13-1-17	157-1-17	OK	33.4654	24.6952	-0.43844	-0.523392	0.5927	0.980575	no
C15orf41	C15orf41	C15orf41	chr15:36871811-37110707	13-1-17	157-1-17	OK	1.58476	1.05124	-0.592178	-1.00887	0.31675	0.97411	no
C15orf42	C15orf42	C15orf42	chr15:90118817-90198682	13-1-17	157-1-17	OK	1.99093	3.41847	0.779907	1.08595	0.2577	0.97411	no
C15orf43	C15orf43	C15orf43	chr15:45248902-45271421	13-1-17	157-1-17	NOTEST	0	0	0	0	1	1	no
C15orf44	C15orf44	C15orf44	chr15:65871095-65903627	13-1-17	157-1-17	OK	25.9049	19.7192	-0.393626	-0.828246	0.40735	0.97411	no
PVALB	PVALB	PVALB	chr22:37196744-37215517	13-1-17	157-1-17	OK	0	2.31688	inf	#NAME?	0.0001	0.0800353	no
C15orf5	C15orf5	C15orf5	chr15:77400497-77712446	13-1-17	157-1-17	NOTEST	0	0	0	0	1	1	no
C15orf50	C15orf50	C15orf50	chr15:70127572-70135306	13-1-17	157-1-17	NOTEST	0.0663336	0	#NAME?	0	1	1	no
C15orf52	C15orf52	C15orf52	chr15:40623652-40633168	13-1-17	157-1-17	OK	0.949379	0.893411	-0.0876593	-0.160666	0.8673	0.993672	no
C15orf53	C15orf53	C15orf53	chr15:38988798-38992239	13-1-17	157-1-17	NOTEST	0	0	0	0	1	1	no
C15orf54	C15orf54	C15orf54	chr15:39542884-39547048	13-1-17	157-1-17	NOTEST	0.026007	0.0497125	0.934709	0	1	1	no
C15orf55	C15orf55	C15orf55	chr15:34638065-34649931	13-1-17	157-1-17	NOTEST	0	0.0398436	inf	0	1	1	no
C15orf56	C15orf56	C15orf56	chr15:40453209-40569688	13-1-17	157-1-17	NOTEST	0.505942	0.595145	0.234269	0	1	1	no
C15orf57	C15orf57	C15orf57	chr15:40845297-40857252	13-1-17	157-1-17	OK	12.5539	9.11622	-0.461632	-0.94482	0.3378	0.97411	no
C15orf58	C15orf58	C15orf58	chr15:90777486-90785312	13-1-17	157-1-17	OK	1.56293	2.98754	0.934709	1.50178	0.13845	0.97411	no
C15orf59	C15orf59	C15orf59	chr15:74032140-74043816	13-1-17	157-1-17	OK	2.03115	1.75341	-0.212133	-0.333023	0.73295	0.985068	no
C15orf60	C15orf60	C15orf60	chr15:73735498-73925753	13-1-17	157-1-17	NOTEST	0.103461	0	#NAME?	0	1	1	no
C15orf61	C15orf61	C15orf61	chr15:67547137-67819641	13-1-17	157-1-17	OK	13.9397	10.7758	-0.371394	-0.571737	0.5665	0.97928	no
C15orf62	C15orf62	C15orf62	chr15:41060066-41106767	13-1-17	157-1-17	OK	0.457963	0.96919	1.08155	0.461909	0.5484	0.97928	no
C15orf63	C15orf63	C15orf63	chr15:44038589-44094769	13-1-17	157-1-17	NOTEST	0.640843	0.6198	-0.0481686	0	1	1	no
C16orf11	C16orf11	C16orf11	chr16:610421-615529	13-1-17	157-1-17	NOTEST	0	0	0	0	1	1	no
C16orf13	C16orf13	C16orf13	chr16:684428-686347	13-1-17	157-1-17	OK	226.931	142.772	-0.668543	-1.35696	0.1617	0.97411	no
C16orf3	C16orf3	C16orf3	chr16:90089007-90114191	13-1-17	157-1-17	OK	0.944542	1.62495	0.782705	0.311908	0.28985	0.97411	no
C16orf42	C16orf42	C16orf42	chr16:1383605-1401873	13-1-17	157-1-17	OK	69.7419	53.8814	-0.372237	-0.60395	0.53035	0.97928	no
C16orf45	C16orf45	C16orf45	chr16:15528324-15682116	13-1-17	157-1-17	NOTEST	0.479524	0.348347	-0.461079	0	1	1	no
C16orf46	C16orf46	C16orf46	chr16:81087101-81110872	13-1-17	157-1-17	OK	2.66309	1.77576	-0.584666	-1.0266	0.3114	0.97411	no
C16orf48	C16orf48	C16orf48	chr16:67696849-67700628	13-1-17	157-1-17	NOTEST	0.560108	0.267662	-1.06529	0	1	1	no
C16orf5	C16orf5	C16orf5	chr16:4560676-4588816	13-1-17	157-1-17	OK	4.38911	3.69747	-0.247391	-0.499114	0.61035	0.981665	no
C16orf52	C16orf52	C16orf52	chr16:22019455-22095972	13-1-17	157-1-17	OK	6.12595	4.45444	-0.459689	-0.963403	0.33825	0.97411	no
C16orf53	C16orf53	C16orf53	chr16:29827527-29859360	13-1-17	157-1-17	OK	18.5276	16.9233	-0.130666	-0.253436	0.79455	0.988572	no
C16orf54	C16orf54	C16orf54	chr16:29753785-29757340	13-1-17	157-1-17	NOTEST	0.218845	0.567725	1.37528	0	1	1	no
C16orf55	C16orf55	C16orf55	chr16:89724209-89737675	13-1-17	157-1-17	OK	1.69409	1.69109	-0.0025557	-0.0044379	0.97835	0.996466	no
C16orf57	C16orf57	C16orf57	chr16:58035276-58055527	13-1-17	157-1-17	OK	4.28371	7.41244	0.79109	1.61625	0.1004	0.97411	no
C16orf58	C16orf58	C16orf58	chr16:31494438-31519706	13-1-17	157-1-17	OK	28.2135	32.2464	0.192751	0.399572	0.68845	0.983958	no
C16orf59	C16orf59	C16orf59	chr16:2510114-2514964	13-1-17	157-1-17	OK	11.9648	15.2472	0.349746	0.72984	0.45855	0.975332	no
C16orf62	C16orf62	C16orf62	chr16:19566736-19712485	13-1-17	157-1-17	OK	10.8871	14.2226	0.385567	0.823157	0.4184	0.97411	no
C16orf7	C16orf7	C16orf7	chr16:89773540-89883065	13-1-17	157-1-17	OK	1.8807	2.78049	0.564065	0.309748	0.78185	0.987849	no
C16orf70	C16orf70	C16orf70	chr16:67143914-67184902	13-1-17	157-1-17	OK	9.44447	9.78557	0.0511852	0.0941738	0.92305	0.995458	no
C16orf71	C16orf71	C16orf71	chr16:4746510-4799397	13-1-17	157-1-17	NOTEST	0.298905	0.399951	0.420135	0	1	1	no
C16orf72	C16orf72	C16orf72	chr16:9185536-9213555	13-1-17	157-1-17	OK	15.775	13.9405	-0.178354	-0.38263	0.70115	0.983958	no
C16orf73	C16orf73	C16orf73	chr16:1877224-1922179	13-1-17	157-1-17	NOTEST	0.0494816	0.0472927	-0.0652732	0	1	1	no
C16orf74	C16orf74	C16orf74	chr16:85741123-85784689	13-1-17	157-1-17	OK	2.47539	0.822909	-1.58885	-1.94403	0.0661	0.97411	no
C16orf78	C16orf78	C16orf78	chr16:49407807-49433319	13-1-17	157-1-17	NOTEST	0	0	0	0	1	1	no
C16orf79	C16orf79	C16orf79	chr16:2255177-2261069	13-1-17	157-1-17	OK	3.88039	5.6924	0.552838	0.253075	0.52575	0.97928	no
C16orf80	C16orf80	C16orf80	chr16:58147496-58163296	13-1-17	157-1-17	OK	24.2539	16.0229	-0.598078	-1.2527	0.2086	0.97411	no
C16orf82	C16orf82	C16orf82	chr16:27078218-27080487	13-1-17	157-1-17	NOTEST	0	0	0	0	1	1	no
C16orf86	C16orf86	C16orf86	chr16:67700716-67702661	13-1-17	157-1-17	NOTEST	0.0701238	0.268084	1.93471	0	1	1	no
C16orf87	C16orf87	C16orf87	chr16:46835958-46865074	13-1-17	157-1-17	OK	7.91978	5.38938	-0.555342	-1.09116	0.28185	0.97411	no
C16orf88	C16orf88	C16orf88	chr16:19717673-19868859	13-1-17	157-1-17	OK	23.7187	25.1244	0.0830612	0.162332	0.8667	0.993672	no
C16orf89	C16orf89	C16orf89	chr16:5094122-5116146	13-1-17	157-1-17	NOTEST	0.219465	0.545361	1.31322	0	1	1	no
C16orf90	C16orf90	C16orf90	chr16:3543483-3545421	13-1-17	157-1-17	NOTEST	0	0.101839	inf	0	1	1	no
C16orf91	C16orf91	C16orf91	chr16:1469943-1479345	13-1-17	157-1-17	OK	19.026	14.4815	-0.393762	-0.817637	0.40565	0.97411	no
C16orf92	C16orf92	C16orf92	chr16:30034654-30042186	13-1-17	157-1-17	NOTEST	0	0	0	0	1	1	no
C16orf93	C16orf93	C16orf93	chr16:30759619-30787628	13-1-17	157-1-17	OK	4.66809	3.70464	-0.333502	-0.118047	0.89425	0.995458	no
C16orf95	C16orf95	C16orf95	chr16:87336403-87351026	13-1-17	157-1-17	OK	0.970249	1.11278	0.197738	0.230296	0.8069	0.989767	no
C16orf96	C16orf96	C16orf96	chr16:4606490-4650318	13-1-17	157-1-17	NOTEST	0.0232164	0	#NAME?	0	1	1	no
[truncated: 21,289 more rows]
