# Supplementary material for: Development and Characterization of a Spontaneously Metastatic Patient-Derived Xenograft Model of Human Prostate Cancer
Source: Sci Rep. 2018 Dec 3;8:17535. doi: 10.1038/s41598-018-35695-8 (PMC6277427; doi:10.1038/s41598-018-35695-8)
Supplement: Supplementary file 4 — murine transcriptome xenograft pair 1 [file 41598_2018_35695_MOESM4_ESM.xlsx]

## Sheet: gene_exp
test_id	gene_id	gene	locus	sample_1	sample_2	status	value_1	value_2	log2(fold_change)	test_stat	p_value	q_value	significant
0610005C13Rik	0610005C13Rik	0610005C13Rik	chr7:52823164-52845080	535-1-16	79-2-17	NOTEST	0	0	0	0	1	1	no
0610007P14Rik	0610007P14Rik	0610007P14Rik	chr12:87156404-87165495	535-1-16	79-2-17	OK	48.6678	63.612	0.386333	0.859174	0.37745	0.995542	no
0610009B22Rik	0610009B22Rik	0610009B22Rik	chr11:51498886-51502136	535-1-16	79-2-17	OK	13.7684	10.5911	-0.378512	-0.582805	0.5686	0.995542	no
0610009L18Rik	0610009L18Rik	0610009L18Rik	chr11:120209991-120212504	535-1-16	79-2-17	NOTEST	0	0.716897	inf	0	1	1	no
0610009O20Rik	0610009O20Rik	0610009O20Rik	chr18:38398058-38422283	535-1-16	79-2-17	OK	4.06392	4.34934	0.0979264	0.160783	0.8726	0.995542	no
0610010B08Rik	0610010B08Rik,Gm14308	0610010B08Rik,Gm14308	chr2:175594788-176850107	535-1-16	79-2-17	NOTEST	0.0897226	0.0690174	-0.378512	0	1	1	no
0610010F05Rik	0610010F05Rik	0610010F05Rik	chr11:23473775-23533631	535-1-16	79-2-17	OK	3.75486	3.2684	-0.200174	-0.364358	0.7156	0.995542	no
0610010K14Rik	0610010K14Rik	0610010K14Rik	chr11:70048705-70051416	535-1-16	79-2-17	OK	104.603	116.442	0.154687	0.350516	0.71505	0.995542	no
0610011F06Rik	0610011F06Rik	0610011F06Rik	chr17:26012444-26014108	535-1-16	79-2-17	OK	87.4648	103.131	0.237702	0.532239	0.5906	0.995542	no
0610012G03Rik	0610012G03Rik	0610012G03Rik	chr16:31947136-31948607	535-1-16	79-2-17	OK	7.6635	6.6024	-0.215013	-0.352249	0.7227	0.995542	no
0610030E20Rik	0610030E20Rik	0610030E20Rik	chr6:72297310-72303154	535-1-16	79-2-17	OK	3.68759	3.30937	-0.156119	-0.291435	0.76615	0.995542	no
0610031J06Rik	0610031J06Rik	0610031J06Rik	chr3:88128944-88132553	535-1-16	79-2-17	OK	25.6425	21.0699	-0.283354	-0.59047	0.5573	0.995542	no
0610031O16Rik	0610031O16Rik	0610031O16Rik	chr3:137873680-137902627	535-1-16	79-2-17	NOTEST	0	0	0	0	1	1	no
0610037L13Rik	0610037L13Rik	0610037L13Rik	chr4:107562503-107570407	535-1-16	79-2-17	OK	21.916	21.7386	-0.0117293	-0.024267	0.9847	0.995542	no
0610038B21Rik	0610038B21Rik	0610038B21Rik	chr8:79774264-80042477	535-1-16	79-2-17	NOTEST	0	1.35913	inf	0	1	1	no
0610039K10Rik	0610039K10Rik	0610039K10Rik	chr2:163449008-163471536	535-1-16	79-2-17	OK	15.5757	11.9813	-0.378512	-0.172136	0.13295	0.995542	no
0610040B10Rik	0610040B10Rik	0610040B10Rik	chr5:144090986-144094383	535-1-16	79-2-17	NOTEST	1.63117	0	#NAME?	0	1	1	no
0610040F04Rik	0610040F04Rik	0610040F04Rik	chr6:108527029-108616919	535-1-16	79-2-17	NOTEST	0	0	0	0	1	1	no
0610040J01Rik	0610040J01Rik	0610040J01Rik	chr5:64203733-64290858	535-1-16	79-2-17	NOTEST	1.39943	0.358829	-1.96347	0	1	1	no
0610043K17Rik	0610043K17Rik	0610043K17Rik	chr4:101019128-101071790	535-1-16	79-2-17	NOTEST	0	0	0	0	1	1	no
1010001N08Rik	1010001N08Rik	1010001N08Rik	chr18:11042034-11085633	535-1-16	79-2-17	NOTEST	0.82871	0	#NAME?	0	1	1	no
1100001G20Rik	1100001G20Rik	1100001G20Rik	chr11:83560441-83566148	535-1-16	79-2-17	OK	6.57982	0	#NAME?	#NAME?	0.00935	0.919552	no
1110001J03Rik	1110001J03Rik	1110001J03Rik	chr6:38484860-38489449	535-1-16	79-2-17	OK	38.9846	33.7367	-0.208587	-0.33954	0.73735	0.995542	no
1110002L01Rik	1110002L01Rik	1110002L01Rik	chr12:3365131-3426747	535-1-16	79-2-17	NOTEST	1.38159	0.386459	-1.83794	0	1	1	no
1110004E09Rik	1110004E09Rik	1110004E09Rik	chr16:90926055-90935094	535-1-16	79-2-17	OK	12.5465	8.09451	-0.632268	-1.05308	0.2952	0.995542	no
1110004F10Rik	1110004F10Rik	1110004F10Rik	chr7:123236893-123248724	535-1-16	79-2-17	OK	208.456	178.584	-0.223142	-0.544916	0.579	0.995542	no
1110006O24Rik	1110006O24Rik	1110006O24Rik	chr5:116081057-116081825	535-1-16	79-2-17	NOTEST	0	0	0	0	1	1	no
1110007C09Rik	1110007C09Rik	1110007C09Rik	chr13:49298319-49311395	535-1-16	79-2-17	OK	34.8756	41.7315	0.258918	0.516844	0.59965	0.995542	no
1110008F13Rik	1110008F13Rik	1110008F13Rik	chr2:156688857-156712814	535-1-16	79-2-17	OK	77.0481	87.4905	0.183367	0.387894	0.69695	0.995542	no
1110008L16Rik	1110008L16Rik	1110008L16Rik	chr12:56381800-56483478	535-1-16	79-2-17	NOTEST	1.33482	0.718751	-0.893085	0	1	1	no
1110008P14Rik	1110008P14Rik	1110008P14Rik	chr2:32234620-32237435	535-1-16	79-2-17	OK	73.464	68.9957	-0.0905309	-0.189536	0.8541	0.995542	no
1110012L19Rik	1110012L19Rik	1110012L19Rik	chrX:67639087-67642591	535-1-16	79-2-17	OK	15.9204	10.4969	-0.600904	-1.03618	0.301	0.995542	no
1110015O18Rik	1110015O18Rik	1110015O18Rik	chr3:4798707-4814911	535-1-16	79-2-17	NOTEST	0	0	0	0	1	1	no
1110017D15Rik	1110017D15Rik	1110017D15Rik	chr4:41452041-41464366	535-1-16	79-2-17	NOTEST	0	0	0	0	1	1	no
1110019D14Rik	1110019D14Rik	1110019D14Rik	chr6:13821568-13846421	535-1-16	79-2-17	NOTEST	0.300157	0.692669	1.20645	0	1	1	no
1110020A21Rik	1110020A21Rik	1110020A21Rik	chr17:85316521-85423332	535-1-16	79-2-17	NOTEST	0	0	0	0	1	1	no
1110025L11Rik	1110025L11Rik	1110025L11Rik	chr16:89063654-89064247	535-1-16	79-2-17	NOTEST	0	0	0	0	1	1	no
1110028F11Rik	1110028F11Rik	1110028F11Rik	chr11:87476588-87549041	535-1-16	79-2-17	NOTEST	0	0	0	0	1	1	no
1110028F18Rik	1110028F18Rik	1110028F18Rik	chr8:109111042-109118720	535-1-16	79-2-17	NOTEST	0	0	0	0	1	1	no
1110032A03Rik	1110032A03Rik	1110032A03Rik	chr9:50570932-50576257	535-1-16	79-2-17	NOTEST	0.984898	1.70463	0.791413	0	1	1	no
1110032F04Rik	1110032F04Rik	1110032F04Rik	chr3:68673507-68676085	535-1-16	79-2-17	NOTEST	0	0.251932	inf	0	1	1	no
1110034G24Rik	1110034G24Rik	1110034G24Rik	chr2:132516018-132576791	535-1-16	79-2-17	NOTEST	0.91962	0.9432	0.0365259	0	1	1	no
1110036E04Rik	1110036E04Rik	1110036E04Rik	chr9:63897635-63901907	535-1-16	79-2-17	NOTEST	0	0	0	0	1	1	no
1110037F02Rik	1110037F02Rik	1110037F02Rik	chr4:11413104-11478290	535-1-16	79-2-17	OK	11.5962	11.5615	-0.00431622	-0.009903	0.9942	0.997387	no
1110038B12Rik	1110038B12Rik	1110038B12Rik	chr17:35087180-35089416	535-1-16	79-2-17	OK	11.3772	12.4711	0.132448	0.167176	0.87105	0.995542	no
1110038F14Rik	1110038F14Rik	1110038F14Rik	chr15:76778973-76781161	535-1-16	79-2-17	OK	3.06238	5.04787	0.721024	0.873913	0.3997	0.995542	no
1110046J04Rik	1110046J04Rik	1110046J04Rik	chr13:34009786-34094663	535-1-16	79-2-17	NOTEST	2.02842	1.56051	-0.378337	0	1	1	no
1110051M20Rik	1110051M20Rik	1110051M20Rik	chr2:91117984-91284799	535-1-16	79-2-17	OK	5.25448	5.38921	0.0365259	0.0608465	0.96335	0.995542	no
1110054M08Rik	1110054M08Rik	1110054M08Rik	chr16:24392641-24992664	535-1-16	79-2-17	NOTEST	1.78909	1.37622	-0.378512	0	1	1	no
1110057K04Rik	1110057K04Rik	1110057K04Rik	chr12:8214912-8292565	535-1-16	79-2-17	OK	5.09438	3.18397	-0.678078	-1.05502	0.25955	0.995542	no
1110058L19Rik	1110058L19Rik	1110058L19Rik	chr1:24002777-24012479	535-1-16	79-2-17	OK	10.8665	10.9308	0.0085115	0.0117201	0.94545	0.995542	no
1110059E24Rik	1110059E24Rik	1110059E24Rik	chr19:21671802-21727281	535-1-16	79-2-17	OK	15.8643	8.78638	-0.852443	-1.55531	0.1199	0.995542	no
1110059G10Rik	1110059G10Rik	1110059G10Rik	chr9:122854206-122860118	535-1-16	79-2-17	OK	5.91236	4.54797	-0.378512	-0.712667	0.4758	0.995542	no
1110065P20Rik	1110065P20Rik	1110065P20Rik	chr4:124479792-124527974	535-1-16	79-2-17	OK	106.218	88.6482	-0.26086	-0.526099	0.5863	0.995542	no
1190002F15Rik	1190002F15Rik	1190002F15Rik	chr6:134879109-134901736	535-1-16	79-2-17	NOTEST	2.045	3.05205	0.577676	0	1	1	no
1190002N15Rik	1190002N15Rik	1190002N15Rik	chr9:94418282-94438500	535-1-16	79-2-17	OK	5.91776	6.46881	0.128448	0.257642	0.79205	0.995542	no
1190003K10Rik	1190003K10Rik	1190003K10Rik	chr13:64582553-64599100	535-1-16	79-2-17	NOTEST	0	0	0	0	1	1	no
1190005I06Rik	1190005I06Rik	1190005I06Rik	chr8:123132501-123158282	535-1-16	79-2-17	NOTEST	0	0	0	0	1	1	no
1190007I07Rik	1190007I07Rik	1190007I07Rik	chr10:82082595-82085973	535-1-16	79-2-17	OK	37.9857	32.5468	-0.222942	-0.395165	0.6876	0.995542	no
1200014J11Rik	1200014J11Rik	1200014J11Rik	chr11:72861368-72897081	535-1-16	79-2-17	OK	7.54995	8.51461	0.173474	0.381525	0.69495	0.995542	no
1300002E11Rik	1300002E11Rik	1300002E11Rik	chr16:21794419-21809112	535-1-16	79-2-17	OK	5.22439	1.59272	-1.71377	-1.25374	0.2756	0.995542	no
1300002K09Rik	1300002K09Rik	1300002K09Rik	chr4:45861818-45899880	535-1-16	79-2-17	NOTEST	0.685862	0.439655	-0.641546	0	1	1	no
1300017J02Rik	1300017J02Rik	1300017J02Rik	chr9:103152859-103190627	535-1-16	79-2-17	NOTEST	0	0	0	0	1	1	no
1500004A13Rik	1500004A13Rik	1500004A13Rik	chr3:88580978-88636409	535-1-16	79-2-17	NOTEST	0.227087	0.436705	0.943416	0	1	1	no
1500009C09Rik	1500009C09Rik	1500009C09Rik	chr15:82082826-82091183	535-1-16	79-2-17	NOTEST	0	0.223506	inf	0	1	1	no
1500009L16Rik	1500009L16Rik	1500009L16Rik	chr10:83185609-83225507	535-1-16	79-2-17	NOTEST	3.13668	2.41283	-0.378512	0	1	1	no
1500011B03Rik	1500011B03Rik	1500011B03Rik	chr5:115258204-115263985	535-1-16	79-2-17	OK	5.06975	8.13499	0.682227	0.761933	0.44915	0.995542	no
1500011K16Rik	1500011K16Rik	1500011K16Rik	chr2:127617113-127618224	535-1-16	79-2-17	OK	13.429	7.37859	-0.863938	-1.24365	0.225	0.995542	no
1500012F01Rik	1500012F01Rik	1500012F01Rik	chr2:166861295-166891362	535-1-16	79-2-17	OK	23.9344	12.274	-0.963474	-0.915505	0.3564	0.995542	no
1500012K07Rik	1500012K07Rik	1500012K07Rik	chr7:82259780-82476305	535-1-16	79-2-17	NOTEST	0.181895	0	#NAME?	0	1	1	no
1500015A07Rik	1500015A07Rik	1500015A07Rik	chr18:61886043-61887907	535-1-16	79-2-17	NOTEST	0.468161	0	#NAME?	0	1	1	no
1500015L24Rik	1500015L24Rik	1500015L24Rik	chr19:20479777-20497275	535-1-16	79-2-17	NOTEST	0	0	0	0	1	1	no
1500015O10Rik	1500015O10Rik	1500015O10Rik	chr1:43787446-43799409	535-1-16	79-2-17	OK	96.3611	92.4369	-0.0599821	-0.136249	0.89015	0.995542	no
1500017E21Rik	1500017E21Rik	1500017E21Rik	chr19:36629128-36763969	535-1-16	79-2-17	NOTEST	3.32147	2.31165	-0.522902	0	1	1	no
1600002D24Rik	1600002D24Rik	1600002D24Rik	chr16:96052729-96150684	535-1-16	79-2-17	NOTEST	0	0	0	0	1	1	no
1600002H07Rik	1600002H07Rik	1600002H07Rik	chr17:24352000-24357714	535-1-16	79-2-17	NOTEST	0.601332	0.154188	-1.96347	0	1	1	no
1600002K03Rik	1600002K03Rik	1600002K03Rik	chr10:79635688-79637864	535-1-16	79-2-17	OK	3.46253	1.33174	-1.37851	-0.986342	0.3656	0.995542	no
1600010M07Rik	1600010M07Rik	1600010M07Rik	chr7:117141890-117150160	535-1-16	79-2-17	NOTEST	0.93871	0	#NAME?	0	1	1	no
1600012H06Rik	1600012H06Rik	1600012H06Rik	chr17:15080188-15098237	535-1-16	79-2-17	OK	8.55433	4.96961	-0.783523	-0.721009	0.476	0.995542	no
1600014C10Rik	1600014C10Rik	1600014C10Rik	chr7:38968235-38982584	535-1-16	79-2-17	NOTEST	2.51118	1.52501	-0.719549	0	1	1	no
1600014C23Rik	1600014C23Rik	1600014C23Rik	chr17:45869812-45870793	535-1-16	79-2-17	NOTEST	0	0	0	0	1	1	no
1600014K23Rik	1600014K23Rik	1600014K23Rik	chrX:82495015-82515630	535-1-16	79-2-17	NOTEST	0	0	0	0	1	1	no
1600015I10Rik	1600015I10Rik	1600015I10Rik	chr6:48879894-48883686	535-1-16	79-2-17	NOTEST	0	0	0	0	1	1	no
1600016N20Rik	1600016N20Rik	1600016N20Rik	chr7:148380028-148399979	535-1-16	79-2-17	NOTEST	0	0	0	0	1	1	no
1600019K03Rik	1600019K03Rik	1600019K03Rik	chr16:35503255-35509505	535-1-16	79-2-17	NOTEST	0	0	0	0	1	1	no
1600020E01Rik	1600020E01Rik	1600020E01Rik	chr6:86477323-86514443	535-1-16	79-2-17	OK	3.05955	4.70719	0.621546	0.475342	0.56445	0.995542	no
1600023N17Rik	1600023N17Rik	1600023N17Rik	chr5:46059939-46060947	535-1-16	79-2-17	NOTEST	0	0	0	0	1	1	no
1600025M17Rik	1600025M17Rik	1600025M17Rik	chrX:53570784-53573841	535-1-16	79-2-17	NOTEST	0	0	0	0	1	1	no
1600027J07Rik	1600027J07Rik	1600027J07Rik	chr8:105867777-105871434	535-1-16	79-2-17	NOTEST	0	0	0	0	1	1	no
1600029I14Rik	1600029I14Rik	1600029I14Rik	chr9:99356661-99469318	535-1-16	79-2-17	NOTEST	0	0	0	0	1	1	no
1600029O15Rik	1600029O15Rik	1600029O15Rik	chr9:58044103-58056615	535-1-16	79-2-17	NOTEST	0.242089	0.744894	1.6215	0	1	1	no
1700001C02Rik	1700001C02Rik	1700001C02Rik	chr5:30768449-30786460	535-1-16	79-2-17	NOTEST	0	0	0	0	1	1	no
1700001C19Rik	1700001C19Rik	1700001C19Rik	chr17:47549682-47607587	535-1-16	79-2-17	NOTEST	0	0	0	0	1	1	no
1700001D01Rik	1700001D01Rik	1700001D01Rik	chr8:63702967-63874869	535-1-16	79-2-17	NOTEST	0	0	0	0	1	1	no
1700001F09Rik	1700001F09Rik	1700001F09Rik	chr14:44020916-44026344	535-1-16	79-2-17	NOTEST	0	0	0	0	1	1	no
1700001G11Rik	1700001G11Rik	1700001G11Rik	chr14:66914165-66930261	535-1-16	79-2-17	NOTEST	0	0	0	0	1	1	no
1700001G17Rik	1700001G17Rik	1700001G17Rik	chr1:33726668-33727557	535-1-16	79-2-17	NOTEST	0	0	0	0	1	1	no
1700001J03Rik	1700001J03Rik	1700001J03Rik	chr5:146994025-146996880	535-1-16	79-2-17	NOTEST	0	0	0	0	1	1	no
1700001J11Rik	1700001J11Rik	1700001J11Rik	chr9:39858142-39860610	535-1-16	79-2-17	NOTEST	1.54533	2.11327	0.451563	0	1	1	no
1700001K19Rik	1700001K19Rik	1700001K19Rik	chr12:111905898-111920829	535-1-16	79-2-17	NOTEST	0	0	0	0	1	1	no
1700001K23Rik	1700001K23Rik	1700001K23Rik	chr19:53323225-53329695	535-1-16	79-2-17	NOTEST	1.35797	0	#NAME?	0	1	1	no
1700001L05Rik	1700001L05Rik	1700001L05Rik	chr15:83184276-83197727	535-1-16	79-2-17	NOTEST	0.0670816	0	#NAME?	0	1	1	no
1700001L19Rik	1700001L19Rik	1700001L19Rik	chr13:68736315-68753108	535-1-16	79-2-17	NOTEST	0	0.931691	inf	0	1	1	no
1700001O22Rik	1700001O22Rik	1700001O22Rik	chr2:30651082-30659184	535-1-16	79-2-17	NOTEST	0	0	0	0	1	1	no
1700001P01Rik	1700001P01Rik	1700001P01Rik	chr11:97632794-97637232	535-1-16	79-2-17	NOTEST	0	0	0	0	1	1	no
1700003C15Rik	1700003C15Rik	1700003C15Rik	chr5:11749832-11769308	535-1-16	79-2-17	NOTEST	0	0	0	0	1	1	no
1700003D09Rik	1700003D09Rik	1700003D09Rik	chr11:98210051-98219597	535-1-16	79-2-17	NOTEST	0	0	0	0	1	1	no
1700003E16Rik	1700003E16Rik	1700003E16Rik	chr6:83106397-83112969	535-1-16	79-2-17	NOTEST	0	0.161945	inf	0	1	1	no
1700003E24Rik	1700003E24Rik	1700003E24Rik	chrX:90428565-90429283	535-1-16	79-2-17	NOTEST	0	0	0	0	1	1	no
1700003F12Rik	1700003F12Rik	1700003F12Rik	chr2:154370140-154384589	535-1-16	79-2-17	OK	3.66053	0	#NAME?	#NAME?	0.12895	0.995542	no
1700003G13Rik	1700003G13Rik	1700003G13Rik	chr9:45126348-45155663	535-1-16	79-2-17	NOTEST	0	0	0	0	1	1	no
1700003G18Rik	1700003G18Rik	1700003G18Rik	chr7:123225275-123236663	535-1-16	79-2-17	NOTEST	0	0	0	0	1	1	no
1700003H04Rik	1700003H04Rik	1700003H04Rik	chr3:124268808-124284009	535-1-16	79-2-17	NOTEST	0	0	0	0	1	1	no
1700003L19Rik	1700003L19Rik	1700003L19Rik	chr16:12811482-12848746	535-1-16	79-2-17	NOTEST	0	0	0	0	1	1	no
1700003M02Rik	1700003M02Rik	1700003M02Rik	chr4:34658580-34677455	535-1-16	79-2-17	NOTEST	0	0	0	0	1	1	no
1700003M07Rik	1700003M07Rik	1700003M07Rik	chr4:129637617-129642382	535-1-16	79-2-17	NOTEST	0.437117	0.504371	0.206467	0	1	1	no
1700003P14Rik	1700003P14Rik	1700003P14Rik	chr13:119344974-119377436	535-1-16	79-2-17	NOTEST	0	0	0	0	1	1	no
1700006A11Rik	1700006A11Rik	1700006A11Rik	chr3:124104072-124128946	535-1-16	79-2-17	NOTEST	0	0	0	0	1	1	no
1700006E09Rik	1700006E09Rik	1700006E09Rik	chr11:101848369-101853578	535-1-16	79-2-17	NOTEST	0	0	0	0	1	1	no
1700006F04Rik	1700006F04Rik	1700006F04Rik	chr14:119537486-120269037	535-1-16	79-2-17	NOTEST	0	0	0	0	1	1	no
1700006H21Rik	1700006H21Rik	1700006H21Rik	chr13:108477476-108482248	535-1-16	79-2-17	NOTEST	0	0	0	0	1	1	no
1700007B14Rik	1700007B14Rik	1700007B14Rik	chr8:77972592-78508406	535-1-16	79-2-17	NOTEST	0	0	0	0	1	1	no
1700007F19Rik	1700007F19Rik	1700007F19Rik	chr3:57945628-57967729	535-1-16	79-2-17	NOTEST	0	0	0	0	1	1	no
1700007G11Rik	1700007G11Rik	1700007G11Rik	chr5:98758322-99231038	535-1-16	79-2-17	NOTEST	0	0	0	0	1	1	no
1700007J10Rik	1700007J10Rik	1700007J10Rik	chr11:59475996-59594362	535-1-16	79-2-17	NOTEST	1.71145	0.987376	-0.793549	0	1	1	no
1700007K09Rik	1700007K09Rik	1700007K09Rik	chr7:138469444-138473013	535-1-16	79-2-17	NOTEST	0	0.630795	inf	0	1	1	no
1700007K13Rik	1700007K13Rik	1700007K13Rik	chr2:28317520-28321844	535-1-16	79-2-17	NOTEST	0	0	0	0	1	1	no
1700007L15Rik	1700007L15Rik	1700007L15Rik	chr16:33379939-33380822	535-1-16	79-2-17	NOTEST	0.713319	0	#NAME?	0	1	1	no
1700007P06Rik	1700007P06Rik	1700007P06Rik	chr1:188872285-189039325	535-1-16	79-2-17	NOTEST	0	0	0	0	1	1	no
1700008F21Rik	1700008F21Rik	1700008F21Rik	chr8:131591033-131707632	535-1-16	79-2-17	NOTEST	0	0	0	0	1	1	no
1700008I05Rik	1700008I05Rik	1700008I05Rik	chrX:132189236-132228329	535-1-16	79-2-17	NOTEST	0	0	0	0	1	1	no
1700008J07Rik	1700008J07Rik	1700008J07Rik	chr7:134653951-134656383	535-1-16	79-2-17	NOTEST	0.87237	2.28158	1.38702	0	1	1	no
1700008K24Rik	1700008K24Rik	1700008K24Rik	chr17:49251588-49252858	535-1-16	79-2-17	NOTEST	0	0	0	0	1	1	no
1700008O03Rik	1700008O03Rik	1700008O03Rik	chr7:51615414-51630400	535-1-16	79-2-17	NOTEST	1.64537	1.26567	-0.378512	0	1	1	no
1700008P02Rik	1700008P02Rik	1700008P02Rik	chr3:6615412-6620443	535-1-16	79-2-17	NOTEST	0	0	0	0	1	1	no
1700009C05Rik	1700009C05Rik	1700009C05Rik	chr6:81850458-81860794	535-1-16	79-2-17	NOTEST	0	0	0	0	1	1	no
1700009J07Rik	1700009J07Rik	1700009J07Rik	chr10:77356164-77358856	535-1-16	79-2-17	NOTEST	0	0	0	0	1	1	no
1700009N14Rik	1700009N14Rik	1700009N14Rik	chr4:39397325-39398811	535-1-16	79-2-17	NOTEST	0	0.564533	inf	0	1	1	no
1700009P17Rik	1700009P17Rik	1700009P17Rik	chr1:173051791-173057098	535-1-16	79-2-17	NOTEST	2.33716	2.51695	0.106915	0	1	1	no
1700010B08Rik	1700010B08Rik	1700010B08Rik	chr2:173544915-173547587	535-1-16	79-2-17	NOTEST	0	0	0	0	1	1	no
1700010D01Rik	1700010D01Rik	1700010D01Rik	chrX:92907016-93123309	535-1-16	79-2-17	NOTEST	0	0	0	0	1	1	no
1700010I02Rik	1700010I02Rik	1700010I02Rik	chr3:7925302-7954887	535-1-16	79-2-17	NOTEST	0	0	0	0	1	1	no
1700010I14Rik	1700010I14Rik	1700010I14Rik	chr17:9181197-9201184	535-1-16	79-2-17	NOTEST	0	0	0	0	1	1	no
1700010J16Rik	1700010J16Rik	1700010J16Rik	chr10:112163981-112222655	535-1-16	79-2-17	NOTEST	0	0	0	0	1	1	no
1700010K23Rik	1700010K23Rik	1700010K23Rik	chr16:66655665-67621153	535-1-16	79-2-17	NOTEST	2.2257	0	#NAME?	0	1	1	no
1700011A15Rik	1700011A15Rik	1700011A15Rik	chr15:101278175-101284340	535-1-16	79-2-17	NOTEST	0	0	0	0	1	1	no
1700011B04Rik	1700011B04Rik	1700011B04Rik	chr13:35273491-35279883	535-1-16	79-2-17	NOTEST	0	0	0	0	1	1	no
1700011E24Rik	1700011E24Rik	1700011E24Rik	chr17:87788910-87827081	535-1-16	79-2-17	NOTEST	0	0	0	0	1	1	no
1700011H14Rik	1700011H14Rik	1700011H14Rik	chr14:49846033-49865103	535-1-16	79-2-17	NOTEST	0	0	0	0	1	1	no
1700011I03Rik	1700011I03Rik	1700011I03Rik	chr18:57693479-57890719	535-1-16	79-2-17	NOTEST	0	0.391031	inf	0	1	1	no
1700011L22Rik	1700011L22Rik	1700011L22Rik	chr8:81734328-81772482	535-1-16	79-2-17	NOTEST	0	0	0	0	1	1	no
1700011M02Rik	1700011M02Rik	1700011M02Rik	chrX:100104243-100104990	535-1-16	79-2-17	NOTEST	0	0	0	0	1	1	no
1700012A03Rik	1700012A03Rik	1700012A03Rik	chr6:32000287-32008915	535-1-16	79-2-17	NOTEST	0	0	0	0	1	1	no
1700012B07Rik	1700012B07Rik	1700012B07Rik	chr11:109649604-109689360	535-1-16	79-2-17	NOTEST	0	0	0	0	1	1	no
1700012B09Rik	1700012B09Rik	1700012B09Rik	chr9:14562637-14575474	535-1-16	79-2-17	NOTEST	0	0	0	0	1	1	no
1700012D01Rik	1700012D01Rik	1700012D01Rik	chr10:127104178-127105907	535-1-16	79-2-17	NOTEST	0	0	0	0	1	1	no
1700012D14Rik	1700012D14Rik	1700012D14Rik	chr7:118261186-118266189	535-1-16	79-2-17	NOTEST	0	0	0	0	1	1	no
1700012I11Rik	1700012I11Rik	1700012I11Rik	chr15:67058330-67208656	535-1-16	79-2-17	NOTEST	0	0	0	0	1	1	no
1700012L04Rik	1700012L04Rik	1700012L04Rik	chrX:8849909-8890371	535-1-16	79-2-17	NOTEST	0	0	0	0	1	1	no
1700012P22Rik	1700012P22Rik	1700012P22Rik	chr4:144008093-144028675	535-1-16	79-2-17	NOTEST	0	0	0	0	1	1	no
1700013D24Rik	1700013D24Rik	1700013D24Rik	chr6:124297611-124307104	535-1-16	79-2-17	NOTEST	0	0	0	0	1	1	no
1700013F07Rik	1700013F07Rik	1700013F07Rik	chr3:108340501-108347615	535-1-16	79-2-17	NOTEST	0	0	0	0	1	1	no
1700013G24Rik	1700013G24Rik	1700013G24Rik	chr4:137009210-137011376	535-1-16	79-2-17	NOTEST	0	0	0	0	1	1	no
1700013H16Rik	1700013H16Rik	1700013H16Rik	chrX:51046077-51061008	535-1-16	79-2-17	NOTEST	0	0	0	0	1	1	no
1700015E13Rik	1700015E13Rik	1700015E13Rik	chr1:172238991-172242256	535-1-16	79-2-17	NOTEST	0	0	0	0	1	1	no
1700015F17Rik	1700015F17Rik	1700015F17Rik	chr5:5437826-5479143	535-1-16	79-2-17	NOTEST	0	0	0	0	1	1	no
1700015G11Rik	1700015G11Rik	1700015G11Rik	chr7:59267049-59271086	535-1-16	79-2-17	NOTEST	0	0	0	0	1	1	no
1700016C15Rik	1700016C15Rik	1700016C15Rik	chr1:179659944-179683436	535-1-16	79-2-17	NOTEST	0	0	0	0	1	1	no
1700016D06Rik	1700016D06Rik	1700016D06Rik	chr8:11654923-11678750	535-1-16	79-2-17	NOTEST	0	0.564002	inf	0	1	1	no
1700016G22Rik	1700016G22Rik	1700016G22Rik	chr13:5854754-5857338	535-1-16	79-2-17	NOTEST	0	0	0	0	1	1	no
1700016H13Rik	1700016H13Rik	1700016H13Rik	chr5:104077605-104084751	535-1-16	79-2-17	NOTEST	0	0	0	0	1	1	no
1700016K19Rik	1700016K19Rik	1700016K19Rik	chr11:75813413-75817071	535-1-16	79-2-17	NOTEST	0	0.416027	inf	0	1	1	no
1700016L04Rik	1700016L04Rik	1700016L04Rik	chr10:14425414-14478825	535-1-16	79-2-17	NOTEST	0	0	0	0	1	1	no
1700016L21Rik	1700016L21Rik	1700016L21Rik	chr1:80442506-80472235	535-1-16	79-2-17	NOTEST	0	0	0	0	1	1	no
1700016P04Rik	1700016P04Rik	1700016P04Rik	chr6:13363336-13365996	535-1-16	79-2-17	NOTEST	0	0	0	0	1	1	no
1700017B05Rik	1700017B05Rik	1700017B05Rik	chr9:57100128-57110406	535-1-16	79-2-17	NOTEST	1.31574	1.58142	0.265345	0	1	1	no
1700017D01Rik	1700017D01Rik	1700017D01Rik	chr19:11171305-11205368	535-1-16	79-2-17	NOTEST	0	0	0	0	1	1	no
1700017G19Rik	1700017G19Rik	1700017G19Rik	chr3:40403786-40421834	535-1-16	79-2-17	NOTEST	0	0	0	0	1	1	no
1700017J07Rik	1700017J07Rik	1700017J07Rik	chr2:168803768-168804406	535-1-16	79-2-17	NOTEST	0	0	0	0	1	1	no
1700017N19Rik	1700017N19Rik	1700017N19Rik	chr10:100055019-100081025	535-1-16	79-2-17	NOTEST	0	0	0	0	1	1	no
1700018A04Rik	1700018A04Rik	1700018A04Rik	chr13:31657360-31674382	535-1-16	79-2-17	NOTEST	0	0	0	0	1	1	no
1700018B08Rik	1700018B08Rik	1700018B08Rik	chr8:124054683-124065854	535-1-16	79-2-17	NOTEST	0	0	0	0	1	1	no
1700018B24Rik	1700018B24Rik	1700018B24Rik	chr3:48409652-48413022	535-1-16	79-2-17	NOTEST	0	0	0	0	1	1	no
1700018C11Rik	1700018C11Rik	1700018C11Rik	chr4:63268124-63283463	535-1-16	79-2-17	NOTEST	0	0	0	0	1	1	no
1700018F24Rik	1700018F24Rik	1700018F24Rik	chr5:145803858-145806547	535-1-16	79-2-17	NOTEST	0	0	0	0	1	1	no
1700018G05Rik	1700018G05Rik	1700018G05Rik	chrX:100123710-100124446	535-1-16	79-2-17	NOTEST	0	0	0	0	1	1	no
1700018L02Rik	1700018L02Rik	1700018L02Rik	chr19:29095321-29123219	535-1-16	79-2-17	OK	5.95537	7.44422	0.321928	0.275656	0.76775	0.995542	no
1700019A02Rik	1700019A02Rik	1700019A02Rik	chr1:53215420-53244461	535-1-16	79-2-17	NOTEST	0	0	0	0	1	1	no
1700019B03Rik	1700019B03Rik	1700019B03Rik	chr8:3470861-3487178	535-1-16	79-2-17	NOTEST	0	0	0	0	1	1	no
1700019B21Rik	1700019B21Rik	1700019B21Rik	chrX:59763713-59780186	535-1-16	79-2-17	NOTEST	0	0	0	0	1	1	no
1700019D03Rik	1700019D03Rik	1700019D03Rik	chr1:52981970-53009684	535-1-16	79-2-17	NOTEST	0	0.473244	inf	0	1	1	no
1700019E08Rik	1700019E08Rik	1700019E08Rik	chr2:45552124-45553967	535-1-16	79-2-17	NOTEST	0	0	0	0	1	1	no
1700019G17Rik	1700019G17Rik	1700019G17Rik	chr6:85849043-85854932	535-1-16	79-2-17	NOTEST	0	0	0	0	1	1	no
1700019G24Rik	1700019G24Rik	1700019G24Rik	chr6:5675638-5978039	535-1-16	79-2-17	NOTEST	0	0	0	0	1	1	no
1700019L03Rik	1700019L03Rik	1700019L03Rik	chr2:32631340-32639925	535-1-16	79-2-17	NOTEST	0.264103	0	#NAME?	0	1	1	no
1700019M22Rik	1700019M22Rik	1700019M22Rik	chr12:97284830-97285432	535-1-16	79-2-17	NOTEST	0	0	0	0	1	1	no
1700019N19Rik	1700019N19Rik	1700019N19Rik	chr19:58860292-58868904	535-1-16	79-2-17	NOTEST	0	0	0	0	1	1	no
1700019O17Rik	1700019O17Rik	1700019O17Rik	chr1:88322903-88324624	535-1-16	79-2-17	NOTEST	0	0	0	0	1	1	no
1700020A23Rik	1700020A23Rik	1700020A23Rik	chr2:130230994-130231810	535-1-16	79-2-17	NOTEST	0	0	0	0	1	1	no
1700020D05Rik	1700020D05Rik	1700020D05Rik	chr19:5495277-5510489	535-1-16	79-2-17	NOTEST	0.476009	0	#NAME?	0	1	1	no
1700020G17Rik	1700020G17Rik	1700020G17Rik	chr10:110238229-110333563	535-1-16	79-2-17	NOTEST	0	0	0	0	1	1	no
1700020I14Rik	1700020I14Rik	1700020I14Rik	chr2:119420031-119426480	535-1-16	79-2-17	OK	8.25131	5.3324	-0.629838	-0.997304	0.31765	0.995542	no
1700020L24Rik	1700020L24Rik	1700020L24Rik	chr11:83251195-83254734	535-1-16	79-2-17	NOTEST	0.533423	1.23098	1.20645	0	1	1	no
1700020M21Rik	1700020M21Rik	1700020M21Rik	chr9:120822891-120824368	535-1-16	79-2-17	NOTEST	0	0	0	0	1	1	no
1700020N01Rik	1700020N01Rik	1700020N01Rik	chr10:21312950-21342181	535-1-16	79-2-17	NOTEST	0.452751	0	#NAME?	0	1	1	no
1700020N15Rik	1700020N15Rik	1700020N15Rik	chrX:67182434-67396763	535-1-16	79-2-17	NOTEST	0	0	0	0	1	1	no
1700020N18Rik	1700020N18Rik	1700020N18Rik	chr1:93301456-93302606	535-1-16	79-2-17	NOTEST	0	0	0	0	1	1	no
1700021F05Rik	1700021F05Rik	1700021F05Rik	chr10:43244926-43260800	535-1-16	79-2-17	OK	6.70432	4.7274	-0.504043	-0.632156	0.52405	0.995542	no
1700021F07Rik	1700021F07Rik	1700021F07Rik	chr2:173348092-173354003	535-1-16	79-2-17	NOTEST	0	0	0	0	1	1	no
1700021K19Rik	1700021K19Rik	1700021K19Rik	chr16:32821787-32868452	535-1-16	79-2-17	OK	3.43616	4.22921	0.299591	0.581	0.5553	0.995542	no
1700021N21Rik	1700021N21Rik	1700021N21Rik	chr4:134004679-134006086	535-1-16	79-2-17	NOTEST	0	0	0	0	1	1	no
1700022A21Rik	1700022A21Rik	1700022A21Rik	chr5:24151270-24154678	535-1-16	79-2-17	NOTEST	0	0	0	0	1	1	no
1700022A22Rik	1700022A22Rik	1700022A22Rik	chr15:46156130-46205445	535-1-16	79-2-17	NOTEST	0	0	0	0	1	1	no
1700022E09Rik	1700022E09Rik	1700022E09Rik	chr16:59466697-59469064	535-1-16	79-2-17	NOTEST	0	0	0	0	1	1	no
1700022H16Rik	1700022H16Rik	1700022H16Rik	chr12:9572041-9577391	535-1-16	79-2-17	NOTEST	0	0	0	0	1	1	no
1700022I11Rik	1700022I11Rik	1700022I11Rik	chr4:42982817-42987197	535-1-16	79-2-17	NOTEST	0.110419	0	#NAME?	0	1	1	no
1700023C21Rik	1700023C21Rik	1700023C21Rik	chr11:109707191-109709790	535-1-16	79-2-17	NOTEST	0	0	0	0	1	1	no
1700023E05Rik	1700023E05Rik	1700023E05Rik	chr5:77433079-77490547	535-1-16	79-2-17	NOTEST	0	0	0	0	1	1	no
1700023F02Rik	1700023F02Rik	1700023F02Rik	chr10:65583356-65586812	535-1-16	79-2-17	NOTEST	0	0	0	0	1	1	no
1700023F06Rik	1700023F06Rik	1700023F06Rik	chr11:103060257-103079746	535-1-16	79-2-17	NOTEST	0.39012	0	#NAME?	0	1	1	no
1700023L04Rik	1700023L04Rik	1700023L04Rik	chr6:29935328-29943531	535-1-16	79-2-17	NOTEST	0	0	0	0	1	1	no
1700024B18Rik	1700024B18Rik	1700024B18Rik	chr14:124377512-125076349	535-1-16	79-2-17	NOTEST	0	0	0	0	1	1	no
1700024F13Rik	1700024F13Rik	1700024F13Rik	chr13:3497295-3500639	535-1-16	79-2-17	NOTEST	0	0	0	0	1	1	no
1700024G13Rik	1700024G13Rik	1700024G13Rik	chr14:33189687-33201559	535-1-16	79-2-17	NOTEST	0	0	0	0	1	1	no
1700024P04Rik	1700024P04Rik	1700024P04Rik	chr13:99754044-99754520	535-1-16	79-2-17	NOTEST	0	0	0	0	1	1	no
1700024P16Rik	1700024P16Rik	1700024P16Rik	chr4:104586060-104689468	535-1-16	79-2-17	NOTEST	0	0.208747	inf	0	1	1	no
1700025B11Rik	1700025B11Rik	1700025B11Rik	chr15:77388669-77392322	535-1-16	79-2-17	NOTEST	0	0	0	0	1	1	no
1700025C18Rik	1700025C18Rik	1700025C18Rik	chr2:164904192-164916250	535-1-16	79-2-17	NOTEST	0	0	0	0	1	1	no
1700025F22Rik	1700025F22Rik	1700025F22Rik	chr19:11214172-11239810	535-1-16	79-2-17	NOTEST	0	0	0	0	1	1	no
1700025F24Rik	1700025F24Rik	1700025F24Rik	chr10:118850499-118863920	535-1-16	79-2-17	NOTEST	0	0	0	0	1	1	no
1700025G04Rik	1700025G04Rik	1700025G04Rik	chr1:153731653-153937450	535-1-16	79-2-17	OK	23.8741	20.6211	-0.211325	-0.514215	0.61075	0.995542	no
1700025K24Rik	1700025K24Rik	1700025K24Rik	chr17:54491907-54509399	535-1-16	79-2-17	NOTEST	0	0	0	0	1	1	no
1700025M24Rik	1700025M24Rik	1700025M24Rik	chr5:73659818-73675423	535-1-16	79-2-17	NOTEST	0	0	0	0	1	1	no
1700025N23Rik	1700025N23Rik	1700025N23Rik	chr6:38868984-39034578	535-1-16	79-2-17	NOTEST	0	0.42731	inf	0	1	1	no
1700026D08Rik	1700026D08Rik	1700026D08Rik	chr7:90924126-90943349	535-1-16	79-2-17	NOTEST	0.356199	0	#NAME?	0	1	1	no
1700026D11Rik	1700026D11Rik	1700026D11Rik	chr2:132316463-132349793	535-1-16	79-2-17	NOTEST	0	0	0	0	1	1	no
1700026F02Rik	1700026F02Rik	1700026F02Rik	chr8:73530626-73550654	535-1-16	79-2-17	NOTEST	0	0	0	0	1	1	no
1700026L06Rik	1700026L06Rik	1700026L06Rik	chr2:28547599-28555171	535-1-16	79-2-17	NOTEST	1.65753	0	#NAME?	0	1	1	no
1700027A15Rik	1700027A15Rik	1700027A15Rik	chr1:73062609-73072082	535-1-16	79-2-17	NOTEST	0	0	0	0	1	1	no
1700027F09Rik	1700027F09Rik	1700027F09Rik	chr5:64846051-64859181	535-1-16	79-2-17	NOTEST	0	0	0	0	1	1	no
1700027H10Rik	1700027H10Rik	1700027H10Rik	chr3:45182319-45243231	535-1-16	79-2-17	NOTEST	3.05967	1.56906	-0.963476	0	1	1	no
1700027I24Rik	1700027I24Rik	1700027I24Rik	chr9:36476440-36500774	535-1-16	79-2-17	NOTEST	0	0	0	0	1	1	no
1700027J07Rik	1700027J07Rik	1700027J07Rik	chr10:43465963-43485642	535-1-16	79-2-17	NOTEST	0	0	0	0	1	1	no
1700028B04Rik	1700028B04Rik	1700028B04Rik	chr7:29281959-29282511	535-1-16	79-2-17	OK	13.3209	11.9546	-0.156119	-0.207173	0.83115	0.995542	no
1700028D13Rik	1700028D13Rik	1700028D13Rik	chr5:112635782-112639022	535-1-16	79-2-17	NOTEST	0	0	0	0	1	1	no
1700028E10Rik	1700028E10Rik	1700028E10Rik	chr5:152171249-152216658	535-1-16	79-2-17	NOTEST	0	0	0	0	1	1	no
1700028I16Rik	1700028I16Rik	1700028I16Rik	chr10:82274867-82286987	535-1-16	79-2-17	NOTEST	0	0	0	0	1	1	no
1700028J19Rik	1700028J19Rik	1700028J19Rik	chr7:51485299-51491492	535-1-16	79-2-17	NOTEST	0	0	0	0	1	1	no
1700028K03Rik	1700028K03Rik	1700028K03Rik	chr5:107963729-108090872	535-1-16	79-2-17	NOTEST	0.403352	0.310271	-0.378512	0	1	1	no
1700028M03Rik	1700028M03Rik	1700028M03Rik	chr3:83359288-83378040	535-1-16	79-2-17	NOTEST	0	0	0	0	1	1	no
1700028P14Rik	1700028P14Rik	1700028P14Rik	chr19:23633249-23727302	535-1-16	79-2-17	NOTEST	0	0	0	0	1	1	no
1700028P15Rik	1700028P15Rik	1700028P15Rik	chr2:171782378-171788299	535-1-16	79-2-17	NOTEST	0	0	0	0	1	1	no
1700029B22Rik	1700029B22Rik	1700029B22Rik	chr7:138289952-138294092	535-1-16	79-2-17	NOTEST	0	0	0	0	1	1	no
1700029F12Rik	1700029F12Rik	1700029F12Rik	chr13:97791818-97805209	535-1-16	79-2-17	NOTEST	0	0	0	0	1	1	no
1700029H14Rik	1700029H14Rik	1700029H14Rik	chr8:13550721-13562461	535-1-16	79-2-17	NOTEST	0	0	0	0	1	1	no
1700029I15Rik	1700029I15Rik	1700029I15Rik	chr2:92223074-92223760	535-1-16	79-2-17	NOTEST	0	0	0	0	1	1	no
1700029J03Rik	1700029J03Rik	1700029J03Rik	chr16:93397059-93459117	535-1-16	79-2-17	NOTEST	0	0	0	0	1	1	no
1700029J07Rik	1700029J07Rik	1700029J07Rik	chr8:47038959-47060606	535-1-16	79-2-17	NOTEST	0.153306	0	#NAME?	0	1	1	no
1700029M20Rik	1700029M20Rik	1700029M20Rik	chr4:135182569-135186113	535-1-16	79-2-17	NOTEST	0	0	0	0	1	1	no
1700029N11Rik	1700029N11Rik	1700029N11Rik	chr13:44535095-44552936	535-1-16	79-2-17	NOTEST	0	0	0	0	1	1	no
1700029P11Rik	1700029P11Rik	1700029P11Rik	chr15:81810969-81811993	535-1-16	79-2-17	NOTEST	0	0	0	0	1	1	no
1700030A11Rik	1700030A11Rik	1700030A11Rik	chr17:29033339-29052269	535-1-16	79-2-17	NOTEST	0	0	0	0	1	1	no
1700030C10Rik	1700030C10Rik	1700030C10Rik	chr12:20810252-20821640	535-1-16	79-2-17	NOTEST	0	0	0	0	1	1	no
1700030F04Rik	1700030F04Rik	1700030F04Rik	chr6:117629224-117701787	535-1-16	79-2-17	NOTEST	0	0	0	0	1	1	no
1700030F18Rik	1700030F18Rik	1700030F18Rik	chr15:99748778-99762089	535-1-16	79-2-17	NOTEST	0	0	0	0	1	1	no
1700030J22Rik	1700030J22Rik	1700030J22Rik	chr8:119493498-119502843	535-1-16	79-2-17	NOTEST	0	0.108092	inf	0	1	1	no
1700030K09Rik	1700030K09Rik	1700030K09Rik	chr8:74967778-74999132	535-1-16	79-2-17	NOTEST	1.22406	0.134512	-3.18587	0	1	1	no
1700030L20Rik	1700030L20Rik	1700030L20Rik	chr3:136098233-136112313	535-1-16	79-2-17	NOTEST	0	0	0	0	1	1	no
1700030M09Rik	1700030M09Rik	1700030M09Rik	chr8:124068287-124071552	535-1-16	79-2-17	NOTEST	0	0	0	0	1	1	no
1700030N03Rik	1700030N03Rik	1700030N03Rik	chr19:3153798-3197703	535-1-16	79-2-17	NOTEST	0	0	0	0	1	1	no
1700030O20Rik	1700030O20Rik	1700030O20Rik	chr10:116160122-116166233	535-1-16	79-2-17	NOTEST	0	0	0	0	1	1	no
1700031A10Rik	1700031A10Rik	1700031A10Rik	chr17:37060736-37070377	535-1-16	79-2-17	NOTEST	0	0	0	0	1	1	no
1700031F05Rik	1700031F05Rik	1700031F05Rik	chrX:100054525-100061692	535-1-16	79-2-17	NOTEST	0	0	0	0	1	1	no
1700031M16Rik	1700031M16Rik	1700031M16Rik	chr15:98228875-98246566	535-1-16	79-2-17	NOTEST	0	0	0	0	1	1	no
1700031P21Rik	1700031P21Rik	1700031P21Rik	chr12:53700970-53703309	535-1-16	79-2-17	NOTEST	0	0	0	0	1	1	no
1700034E13Rik	1700034E13Rik	1700034E13Rik	chr18:52805873-52823385	535-1-16	79-2-17	NOTEST	0	0	0	0	1	1	no
1700034F02Rik	1700034F02Rik	1700034F02Rik	chr11:29445841-29478352	535-1-16	79-2-17	NOTEST	0.195229	0.149204	-0.387882	0	1	1	no
1700034G24Rik	1700034G24Rik	1700034G24Rik	chr5:113011955-113019016	535-1-16	79-2-17	NOTEST	0	0	0	0	1	1	no
1700034H15Rik	1700034H15Rik	1700034H15Rik	chr1:193717950-193737126	535-1-16	79-2-17	NOTEST	0	0.503675	inf	0	1	1	no
1700034I23Rik	1700034I23Rik	1700034I23Rik	chr3:40698198-40740229	535-1-16	79-2-17	NOTEST	0	0	0	0	1	1	no
1700034J05Rik	1700034J05Rik	1700034J05Rik	chr6:146837015-146980545	535-1-16	79-2-17	NOTEST	0	0	0	0	1	1	no
1700034K08Rik	1700034K08Rik	1700034K08Rik	chr9:92874753-92900571	535-1-16	79-2-17	NOTEST	0	0	0	0	1	1	no
1700034O15Rik	1700034O15Rik	1700034O15Rik	chr6:41634429-41635716	535-1-16	79-2-17	NOTEST	0	0	0	0	1	1	no
1700034P13Rik	1700034P13Rik	1700034P13Rik	chr1:9713277-9761337	535-1-16	79-2-17	NOTEST	2.40868	1.38962	-0.793549	0	1	1	no
1700036G14Rik	1700036G14Rik	1700036G14Rik	chr3:85121440-85135949	535-1-16	79-2-17	NOTEST	0	0	0	0	1	1	no
1700037C18Rik	1700037C18Rik	1700037C18Rik	chr16:3905797-3908689	535-1-16	79-2-17	NOTEST	0.434551	1.33708	1.62149	0	1	1	no
1700037H04Rik	1700037H04Rik	1700037H04Rik	chr2:130972060-130985756	535-1-16	79-2-17	OK	9.73334	8.35109	-0.22097	-0.364529	0.71965	0.995542	no
1700039E15Rik	1700039E15Rik	1700039E15Rik	chr7:52538242-52544363	535-1-16	79-2-17	NOTEST	0	0	0	0	1	1	no
1700039E22Rik	1700039E22Rik	1700039E22Rik	chr19:44831883-44912359	535-1-16	79-2-17	NOTEST	0	0	0	0	1	1	no
1700040L02Rik	1700040L02Rik	1700040L02Rik	chr10:67893703-68004623	535-1-16	79-2-17	NOTEST	0	0	0	0	1	1	no
1700041C23Rik	1700041C23Rik	1700041C23Rik	chr9:57023081-57033915	535-1-16	79-2-17	NOTEST	0	0	0	0	1	1	no
1700041M19Rik	1700041M19Rik	1700041M19Rik	chr16:77004472-77011126	535-1-16	79-2-17	NOTEST	0	0	0	0	1	1	no
1700042B14Rik	1700042B14Rik	1700042B14Rik	chrX:151559523-151582392	535-1-16	79-2-17	NOTEST	0	0	0	0	1	1	no
1700042G07Rik	1700042G07Rik	1700042G07Rik	chr4:115845976-115846902	535-1-16	79-2-17	NOTEST	0	0	0	0	1	1	no
1700042G15Rik	1700042G15Rik	1700042G15Rik	chr4:57372663-57377164	535-1-16	79-2-17	NOTEST	0	0	0	0	1	1	no
1700042O10Rik	1700042O10Rik	1700042O10Rik	chr11:11714103-11798147	535-1-16	79-2-17	NOTEST	0	0	0	0	1	1	no
1700044C05Rik	1700044C05Rik	1700044C05Rik	chr14:118765099-118797387	535-1-16	79-2-17	NOTEST	0	0	0	0	1	1	no
1700044K03Rik	1700044K03Rik	1700044K03Rik	chr18:49682942-49684094	535-1-16	79-2-17	NOTEST	0	0	0	0	1	1	no
1700045H11Rik	1700045H11Rik	1700045H11Rik	chr4:150202333-150229058	535-1-16	79-2-17	NOTEST	0	0	0	0	1	1	no
1700046C09Rik	1700046C09Rik	1700046C09Rik	chr11:14460338-14499228	535-1-16	79-2-17	NOTEST	0	0	0	0	1	1	no
1700047A11Rik	1700047A11Rik	1700047A11Rik	chr8:27131892-27229696	535-1-16	79-2-17	NOTEST	0.92974	1.43037	0.621488	0	1	1	no
1700047E10Rik	1700047E10Rik	1700047E10Rik	chr14:44769271-44790902	535-1-16	79-2-17	NOTEST	0	0	0	0	1	1	no
1700047G03Rik	1700047G03Rik	1700047G03Rik	chr15:11896816-11899838	535-1-16	79-2-17	NOTEST	0	0	0	0	1	1	no
1700047I17Rik2	1700047I17Rik2	1700047I17Rik2	chr12:56256090-56365681	535-1-16	79-2-17	NOTEST	0	0	0	0	1	1	no
1700047L14Rik	1700047L14Rik	1700047L14Rik	chr5:109192860-109197936	535-1-16	79-2-17	NOTEST	0	0	0	0	1	1	no
1700047M11Rik	1700047M11Rik	1700047M11Rik	chr1:184230964-184233420	535-1-16	79-2-17	NOTEST	0	0	0	0	1	1	no
1700048M11Rik	1700048M11Rik	1700048M11Rik	chr16:92301547-92313286	535-1-16	79-2-17	NOTEST	0	0	0	0	1	1	no
1700048O20Rik	1700048O20Rik	1700048O20Rik	chr9:121846392-121856134	535-1-16	79-2-17	NOTEST	0.236355	0.363623	0.621488	0	1	1	no
1700049E15Rik	1700049E15Rik	1700049E15Rik	chr6:147638762-147650896	535-1-16	79-2-17	NOTEST	0	0	0	0	1	1	no
1700049E22Rik	1700049E22Rik	1700049E22Rik	chr6:100477393-100483420	535-1-16	79-2-17	NOTEST	0	0	0	0	1	1	no
1700049G17Rik	1700049G17Rik	1700049G17Rik	chr7:28692410-28714449	535-1-16	79-2-17	NOTEST	0.235553	0.0603982	-1.96347	0	1	1	no
1700049L16Rik	1700049L16Rik	1700049L16Rik	chr10:71442632-71443438	535-1-16	79-2-17	OK	2.57484	8.91289	1.79141	1.942	0.0976	0.995542	no
1700051A21Rik	1700051A21Rik	1700051A21Rik	chr11:72080345-72082058	535-1-16	79-2-17	NOTEST	1.00947	0	#NAME?	0	1	1	no
1700052I22Rik	1700052I22Rik	1700052I22Rik	chr12:82024418-82025434	535-1-16	79-2-17	NOTEST	0	0	0	0	1	1	no
1700052K11Rik	1700052K11Rik	1700052K11Rik	chr11:105040334-105042747	535-1-16	79-2-17	NOTEST	0.879865	0.541455	-0.70044	0	1	1	no
1700052N19Rik	1700052N19Rik	1700052N19Rik	chr10:5891400-5913936	535-1-16	79-2-17	OK	6.7081	3.15338	-1.08901	-1.7862	0.0881	0.995542	no
1700054A03Rik	1700054A03Rik	1700054A03Rik	chr19:53150741-53158882	535-1-16	79-2-17	NOTEST	0	0	0	0	1	1	no
1700054K19Rik	1700054K19Rik	1700054K19Rik	chr6:112160701-112162512	535-1-16	79-2-17	NOTEST	0	0	0	0	1	1	no
1700054M17Rik	1700054M17Rik	1700054M17Rik	chr2:118102833-118199155	535-1-16	79-2-17	NOTEST	0	0	0	0	1	1	no
1700054O13Rik	1700054O13Rik	1700054O13Rik	chrX:9424072-9424626	535-1-16	79-2-17	NOTEST	0	0	0	0	1	1	no
1700055C04Rik	1700055C04Rik	1700055C04Rik	chr9:63886271-63889272	535-1-16	79-2-17	NOTEST	0	0	0	0	1	1	no
1700055N04Rik	1700055N04Rik	1700055N04Rik	chr19:3958807-3970438	535-1-16	79-2-17	NOTEST	0.216501	0	#NAME?	0	1	1	no
1700056E22Rik	1700056E22Rik	1700056E22Rik	chr1:185856910-185857877	535-1-16	79-2-17	NOTEST	0.50834	0.391031	-0.378512	0	1	1	no
1700057G04Rik	1700057G04Rik	1700057G04Rik	chr9:92204214-92252714	535-1-16	79-2-17	NOTEST	0	0	0	0	1	1	no
1700057H15Rik	1700057H15Rik	1700057H15Rik	chr4:124126868-124163202	535-1-16	79-2-17	NOTEST	0	0	0	0	1	1	no
1700060C16Rik	1700060C16Rik	1700060C16Rik	chr6:143541872-143599808	535-1-16	79-2-17	NOTEST	0	0	0	0	1	1	no
1700060C20Rik	1700060C20Rik	1700060C20Rik	chr2:158008268-158054960	535-1-16	79-2-17	NOTEST	0	0	0	0	1	1	no
1700061F12Rik	1700061F12Rik	1700061F12Rik	chr2:9111141-9119111	535-1-16	79-2-17	NOTEST	0	0	0	0	1	1	no
1700061G19Rik	1700061G19Rik	1700061G19Rik	chr17:57015055-57028261	535-1-16	79-2-17	NOTEST	0	0	0	0	1	1	no
1700061I17Rik	1700061I17Rik	1700061I17Rik	chr3:116763439-116780683	535-1-16	79-2-17	NOTEST	0	0	0	0	1	1	no
1700063A18Rik	1700063A18Rik	1700063A18Rik	chr1:97887235-97918335	535-1-16	79-2-17	NOTEST	0	0	0	0	1	1	no
1700063D05Rik	1700063D05Rik	1700063D05Rik	chr9:41014237-41025710	535-1-16	79-2-17	NOTEST	0	0	0	0	1	1	no
1700063O14Rik	1700063O14Rik	1700063O14Rik	chr5:92195267-92196326	535-1-16	79-2-17	NOTEST	0	0	0	0	1	1	no
1700064J06Rik	1700064J06Rik	1700064J06Rik	chr10:118529960-118540163	535-1-16	79-2-17	NOTEST	0	0	0	0	1	1	no
1700064M15Rik	1700064M15Rik	1700064M15Rik	chr12:100864262-100866184	535-1-16	79-2-17	NOTEST	0	0	0	0	1	1	no
1700065D16Rik	1700065D16Rik	1700065D16Rik	chr9:95755836-95852063	535-1-16	79-2-17	NOTEST	0	0	0	0	1	1	no
1700065I16Rik	1700065I16Rik	1700065I16Rik	chr15:63648742-63651095	535-1-16	79-2-17	NOTEST	0	0	0	0	1	1	no
1700065J11Rik	1700065J11Rik	1700065J11Rik	chr6:35280845-35286829	535-1-16	79-2-17	NOTEST	0	0	0	0	1	1	no
1700065J18Rik	1700065J18Rik	1700065J18Rik	chr1:194667898-194668933	535-1-16	79-2-17	NOTEST	0	0	0	0	1	1	no
1700065L07Rik	1700065L07Rik	1700065L07Rik	chr6:73386958-73421015	535-1-16	79-2-17	NOTEST	0	0	0	0	1	1	no
1700065O20Rik	1700065O20Rik	1700065O20Rik	chr18:49962985-49977610	535-1-16	79-2-17	NOTEST	0	0	0	0	1	1	no
1700066B17Rik	1700066B17Rik	1700066B17Rik	chr1:39899272-39904175	535-1-16	79-2-17	NOTEST	0	0	0	0	1	1	no
1700066B19Rik	1700066B19Rik	1700066B19Rik	chr18:35886642-35890523	535-1-16	79-2-17	NOTEST	0	0.130014	inf	0	1	1	no
1700066M21Rik	1700066M21Rik	1700066M21Rik	chr1:57434463-57442266	535-1-16	79-2-17	OK	5.96478	5.65534	-0.0768559	-0.144049	0.8799	0.995542	no
1700066N21Rik	1700066N21Rik	1700066N21Rik	chr5:88337612-88408376	535-1-16	79-2-17	NOTEST	0	0	0	0	1	1	no
1700066O22Rik	1700066O22Rik	1700066O22Rik	chr18:57664075-57693406	535-1-16	79-2-17	NOTEST	0	0	0	0	1	1	no
1700067G17Rik	1700067G17Rik	1700067G17Rik	chr1:90912687-90918785	535-1-16	79-2-17	NOTEST	0	0	0	0	1	1	no
1700067K01Rik	1700067K01Rik	1700067K01Rik	chr8:86525604-86528669	535-1-16	79-2-17	NOTEST	0.881904	0.339194	-1.37851	0	1	1	no
1700067P10Rik	1700067P10Rik	1700067P10Rik	chr17:48201738-48227870	535-1-16	79-2-17	NOTEST	0	0	0	0	1	1	no
1700069L16Rik	1700069L16Rik	1700069L16Rik	chr5:114142432-114174781	535-1-16	79-2-17	NOTEST	0	0	0	0	1	1	no
1700069P05Rik	1700069P05Rik	1700069P05Rik	chr6:118196712-118198472	535-1-16	79-2-17	NOTEST	0	0	0	0	1	1	no
1700071K01Rik	1700071K01Rik	1700071K01Rik	chr11:80693664-81781898	535-1-16	79-2-17	OK	115.369	109.858	-0.0706119	-0.163555	0.86465	0.995542	no
1700071M16Rik	1700071M16Rik	1700071M16Rik	chr17:43705399-43749150	535-1-16	79-2-17	OK	4.61727	1.94909	-1.24424	-0.609361	0.59495	0.995542	no
1700072B07Rik	1700072B07Rik	1700072B07Rik	chr9:58218310-58221990	535-1-16	79-2-17	NOTEST	0	0	0	0	1	1	no
1700072O05Rik	1700072O05Rik	1700072O05Rik	chr6:120504813-120524222	535-1-16	79-2-17	NOTEST	0	0	0	0	1	1	no
1700073E17Rik	1700073E17Rik	1700073E17Rik	chr6:145336144-145340743	535-1-16	79-2-17	NOTEST	2.74345	2.04227	-0.425817	0	1	1	no
1700074H08Rik	1700074H08Rik	1700074H08Rik	chr13_random:335114-336655	535-1-16	79-2-17	NOTEST	0	0	0	0	1	1	no
1700074P13Rik	1700074P13Rik	1700074P13Rik	chr6:40870458-40890556	535-1-16	79-2-17	NOTEST	0	0	0	0	1	1	no
1700080E11Rik	1700080E11Rik	1700080E11Rik	chr9:105045673-105047412	535-1-16	79-2-17	NOTEST	0	0	0	0	1	1	no
1700080N15Rik	1700080N15Rik	1700080N15Rik	chr2:4053110-4062187	535-1-16	79-2-17	NOTEST	0	0	0	0	1	1	no
1700080O16Rik	1700080O16Rik	1700080O16Rik	chrX:49321871-49325949	535-1-16	79-2-17	NOTEST	0	0	0	0	1	1	no
1700081H04Rik	1700081H04Rik	1700081H04Rik	chr5:119558244-119564552	535-1-16	79-2-17	NOTEST	0	0	0	0	1	1	no
1700084C01Rik	1700084C01Rik	1700084C01Rik	chr1:171859069-171864784	535-1-16	79-2-17	NOTEST	0	0	0	0	1	1	no
1700084E18Rik	1700084E18Rik	1700084E18Rik	chr2:30092717-30093151	535-1-16	79-2-17	NOTEST	1.67324	0	#NAME?	0	1	1	no
1700084F23Rik	1700084F23Rik	1700084F23Rik	chr13:70142927-70167226	535-1-16	79-2-17	NOTEST	0	0	0	0	1	1	no
1700084J12Rik	1700084J12Rik	1700084J12Rik	chr15:33012883-33583191	535-1-16	79-2-17	OK	12.4928	11.3057	-0.144046	-0.122188	0.90495	0.995542	no
1700085C21Rik	1700085C21Rik	1700085C21Rik	chr12:83718024-84259800	535-1-16	79-2-17	NOTEST	0	0	0	0	1	1	no
1700086L19Rik	1700086L19Rik	1700086L19Rik	chr12:75385262-75396937	535-1-16	79-2-17	NOTEST	0	0	0	0	1	1	no
1700086O06Rik	1700086O06Rik	1700086O06Rik	chr18:38398058-38422283	535-1-16	79-2-17	NOTEST	0	0	0	0	1	1	no
1700088E04Rik	1700088E04Rik	1700088E04Rik	chr15:78939412-78971681	535-1-16	79-2-17	NOTEST	2.22052	2.56214	0.206451	0	1	1	no
1700091H14Rik	1700091H14Rik	1700091H14Rik	chr14:42668556-42674084	535-1-16	79-2-17	NOTEST	0	0	0	0	1	1	no
1700092C02Rik	1700092C02Rik	1700092C02Rik	chr8:80148070-80152855	535-1-16	79-2-17	NOTEST	0	0	0	0	1	1	no
1700092C10Rik	1700092C10Rik	1700092C10Rik	chr14:69782855-69793597	535-1-16	79-2-17	NOTEST	0	0	0	0	1	1	no
1700092E19Rik	1700092E19Rik	1700092E19Rik	chr13:26375027-26404275	535-1-16	79-2-17	NOTEST	0	0	0	0	1	1	no
1700092K14Rik	1700092K14Rik	1700092K14Rik	chr11:114059571-114060513	535-1-16	79-2-17	NOTEST	0	0	0	0	1	1	no
1700092M07Rik	1700092M07Rik	1700092M07Rik	chr19:8815207-8815715	535-1-16	79-2-17	NOTEST	0	0	0	0	1	1	no
1700093K21Rik	1700093K21Rik	1700093K21Rik	chr11:23416202-23419942	535-1-16	79-2-17	NOTEST	1.45834	1.86967	0.358457	0	1	1	no
1700094D03Rik	1700094D03Rik	1700094D03Rik	chr3:89802681-89872269	535-1-16	79-2-17	NOTEST	0.940953	0.51694	-0.864127	0	1	1	no
1700094J05Rik	1700094J05Rik	1700094J05Rik	chr10:75813998-75905657	535-1-16	79-2-17	NOTEST	0	0	0	0	1	1	no
1700094M24Rik	1700094M24Rik	1700094M24Rik	chr6:52442444-52450079	535-1-16	79-2-17	NOTEST	0	0	0	0	1	1	no
1700095A21Rik	1700095A21Rik	1700095A21Rik	chr4:145651165-145696039	535-1-16	79-2-17	NOTEST	0	0	0	0	1	1	no
1700095B10Rik	1700095B10Rik	1700095B10Rik	chr5:113117895-113325382	535-1-16	79-2-17	NOTEST	0	0	0	0	1	1	no
1700096J18Rik	1700096J18Rik	1700096J18Rik	chr11:109208180-109214965	535-1-16	79-2-17	NOTEST	0	0	0	0	1	1	no
1700096K18Rik	1700096K18Rik	1700096K18Rik	chr5:25035835-25037284	535-1-16	79-2-17	NOTEST	0.935836	0.239958	-1.96347	0	1	1	no
1700097N02Rik	1700097N02Rik	1700097N02Rik	chr17:30759385-30763850	535-1-16	79-2-17	NOTEST	0	0	0	0	1	1	no
1700100L14Rik	1700100L14Rik	1700100L14Rik	chr13:70712118-70714982	535-1-16	79-2-17	NOTEST	0	0	0	0	1	1	no
1700101E01Rik	1700101E01Rik	1700101E01Rik	chr2:28811000-28910586	535-1-16	79-2-17	NOTEST	0	0	0	0	1	1	no
1700101I11Rik	1700101I11Rik	1700101I11Rik	chr6:129482201-129492349	535-1-16	79-2-17	NOTEST	0	0	0	0	1	1	no
1700101O22Rik	1700101O22Rik	1700101O22Rik	chr12:7378844-7387136	535-1-16	79-2-17	NOTEST	0	0	0	0	1	1	no
1700102H20Rik	1700102H20Rik	1700102H20Rik	chr17:3557823-3559863	535-1-16	79-2-17	NOTEST	0	0	0	0	1	1	no
1700102P08Rik	1700102P08Rik	1700102P08Rik	chr9:108295164-108300098	535-1-16	79-2-17	NOTEST	0.868134	0.667795	-0.378512	0	1	1	no
1700104L18Rik	1700104L18Rik	1700104L18Rik	chr12:55334601-55343307	535-1-16	79-2-17	NOTEST	0	0	0	0	1	1	no
1700105P06Rik	1700105P06Rik	1700105P06Rik	chr19:7430953-7458047	535-1-16	79-2-17	NOTEST	0	0	0	0	1	1	no
1700106J16Rik	1700106J16Rik	1700106J16Rik	chr11:88107544-88108763	535-1-16	79-2-17	NOTEST	0	0	0	0	1	1	no
1700108F19Rik	1700108F19Rik	1700108F19Rik	chr14:77077374-77086915	535-1-16	79-2-17	NOTEST	0	0	0	0	1	1	no
1700108J01Rik	1700108J01Rik	1700108J01Rik	chr14:122580915-122850368	535-1-16	79-2-17	NOTEST	0	0	0	0	1	1	no
1700109G14Rik	1700109G14Rik	1700109G14Rik	chr14:61911819-61924171	535-1-16	79-2-17	NOTEST	0	0	0	0	1	1	no
1700109G15Rik	1700109G15Rik	1700109G15Rik	chr11:84530477-84533934	535-1-16	79-2-17	NOTEST	0	0	0	0	1	1	no
1700109H08Rik	1700109H08Rik	1700109H08Rik	chr5:3571715-3637101	535-1-16	79-2-17	NOTEST	0	0	0	0	1	1	no
1700109I08Rik	1700109I08Rik	1700109I08Rik	chr14:40468950-40498581	535-1-16	79-2-17	NOTEST	0	0	0	0	1	1	no
1700109K24Rik	1700109K24Rik	1700109K24Rik	chr15:76909419-77137483	535-1-16	79-2-17	NOTEST	0.437975	0.336904	-0.378512	0	1	1	no
1700110C19Rik	1700110C19Rik	1700110C19Rik	chr17:10517466-10522177	535-1-16	79-2-17	NOTEST	0	0	0	0	1	1	no
1700110I01Rik	1700110I01Rik	1700110I01Rik	chr14:3740222-3906698	535-1-16	79-2-17	NOTEST	0	0	0	0	1	1	no
1700110K17Rik	1700110K17Rik	1700110K17Rik	chr9:40105491-40263349	535-1-16	79-2-17	NOTEST	0	0	0	0	1	1	no
1700111N16Rik	1700111N16Rik	1700111N16Rik	chrX:67182434-67396763	535-1-16	79-2-17	NOTEST	0	0	0	0	1	1	no
1700112E06Rik	1700112E06Rik	1700112E06Rik	chr14:22838933-23913793	535-1-16	79-2-17	NOTEST	1.09691	1.26567	0.206451	0	1	1	no
1700112H15Rik	1700112H15Rik	1700112H15Rik	chr1:186351719-186381570	535-1-16	79-2-17	NOTEST	0	0	0	0	1	1	no
1700112J05Rik	1700112J05Rik	1700112J05Rik	chr5:77433079-77490547	535-1-16	79-2-17	NOTEST	0	0	0	0	1	1	no
1700113A16Rik	1700113A16Rik	1700113A16Rik	chr3:87975481-87981707	535-1-16	79-2-17	NOTEST	1.99173	1.14908	-0.793549	0	1	1	no
1700113H08Rik	1700113H08Rik	1700113H08Rik	chr10:86520790-86693344	535-1-16	79-2-17	NOTEST	0	0	0	0	1	1	no
1700119H24Rik	1700119H24Rik	1700119H24Rik	chr16:34785035-35002520	535-1-16	79-2-17	NOTEST	0	0	0	0	1	1	no
1700120C14Rik	1700120C14Rik	1700120C14Rik	chr15:99055406-99092472	535-1-16	79-2-17	OK	4.1682	11.2221	1.42884	0.391706	0.5291	0.995542	no
1700120E14Rik	1700120E14Rik	1700120E14Rik	chr18:74602272-74931131	535-1-16	79-2-17	NOTEST	0	0	0	0	1	1	no
1700120G07Rik	1700120G07Rik	1700120G07Rik	chr7:142383447-142387685	535-1-16	79-2-17	NOTEST	0.570152	1.31574	1.20645	0	1	1	no
1700120K04Rik	1700120K04Rik	1700120K04Rik	chr7:134747416-134747959	535-1-16	79-2-17	NOTEST	0	0	0	0	1	1	no
1700121L16Rik	1700121L16Rik	1700121L16Rik	chrX:102012114-102037794	535-1-16	79-2-17	NOTEST	0	0	0	0	1	1	no
1700121N20Rik	1700121N20Rik	1700121N20Rik	chr12:107680861-107685876	535-1-16	79-2-17	NOTEST	0	0	0	0	1	1	no
1700122O11Rik	1700122O11Rik	1700122O11Rik	chr17:48173694-48175243	535-1-16	79-2-17	NOTEST	0	0	0	0	1	1	no
1700123I01Rik	1700123I01Rik	1700123I01Rik	chr19:6184409-6224219	535-1-16	79-2-17	NOTEST	0	0	0	0	1	1	no
1700123K08Rik	1700123K08Rik	1700123K08Rik	chr5:139003067-139005922	535-1-16	79-2-17	NOTEST	0	0	0	0	1	1	no
1700123L14Rik	1700123L14Rik	1700123L14Rik	chr6:96063147-96607192	535-1-16	79-2-17	NOTEST	0	0	0	0	1	1	no
1700123M08Rik	1700123M08Rik	1700123M08Rik	chr4:11893720-11921442	535-1-16	79-2-17	NOTEST	1.3504	0	#NAME?	0	1	1	no
1700123O12Rik	1700123O12Rik	1700123O12Rik	chr4:10435177-10724949	535-1-16	79-2-17	NOTEST	0	0	0	0	1	1	no
1700123O20Rik	1700123O20Rik	1700123O20Rik	chr14:55260997-55309579	535-1-16	79-2-17	OK	27.2123	26.4319	-0.0419815	-0.0530523	0.95765	0.995542	no
1700123O21Rik	1700123O21Rik	1700123O21Rik	chr16:5884885-7412573	535-1-16	79-2-17	NOTEST	0	0	0	0	1	1	no
1700124L16Rik	1700124L16Rik	1700124L16Rik	chr6:83711752-83712502	535-1-16	79-2-17	NOTEST	0	0	0	0	1	1	no
1700125G02Rik	1700125G02Rik	1700125G02Rik	chr4:124559028-124595044	535-1-16	79-2-17	NOTEST	0	0	0	0	1	1	no
1700125G22Rik	1700125G22Rik	1700125G22Rik	chr3:27052947-27055941	535-1-16	79-2-17	NOTEST	0	0	0	0	1	1	no
1700125H03Rik	1700125H03Rik	1700125H03Rik	chr8:70880679-71259045	535-1-16	79-2-17	NOTEST	0	0	0	0	1	1	no
1700125H20Rik	1700125H20Rik	1700125H20Rik	chr11:84984597-84994656	535-1-16	79-2-17	NOTEST	0	0	0	0	1	1	no
1700126H18Rik	1700126H18Rik	1700126H18Rik	chr5:66557845-66582574	535-1-16	79-2-17	NOTEST	0	0	0	0	1	1	no
1700128A07Rik	1700128A07Rik	1700128A07Rik	chr14:106816403-106885737	535-1-16	79-2-17	NOTEST	0	0	0	0	1	1	no
1700128F08Rik	1700128F08Rik	1700128F08Rik	chr9:8221888-8241987	535-1-16	79-2-17	NOTEST	0.428334	0	#NAME?	0	1	1	no
1700129C05Rik	1700129C05Rik	1700129C05Rik	chr14:59751876-59761730	535-1-16	79-2-17	NOTEST	0	0	0	0	1	1	no
1810006J02Rik	1810006J02Rik	1810006J02Rik	chr1:100028043-100041232	535-1-16	79-2-17	NOTEST	0.26197	0	#NAME?	0	1	1	no
1810007C17Rik	1810007C17Rik	1810007C17Rik	chr12:50577979-50581849	535-1-16	79-2-17	NOTEST	0	0	0	0	1	1	no
1810007D17Rik	1810007D17Rik	1810007D17Rik	chr19:58680818-58704243	535-1-16	79-2-17	NOTEST	0	0	0	0	1	1	no
1810008I18Rik	1810008I18Rik	1810008I18Rik	chr7:72948937-72951109	535-1-16	79-2-17	NOTEST	0	0	0	0	1	1	no
1810009A15Rik	1810009A15Rik	1810009A15Rik	chr19:8958367-8965249	535-1-16	79-2-17	OK	24.9369	20.5052	-0.282295	-0.475318	0.6243	0.995542	no
1810009J06Rik	1810009J06Rik	1810009J06Rik	chr6:40914770-40918426	535-1-16	79-2-17	NOTEST	0	0	0	0	1	1	no
1810010D01Rik	1810010D01Rik	1810010D01Rik	chr7:152391722-152394024	535-1-16	79-2-17	NOTEST	0	0	0	0	1	1	no
1810010H24Rik	1810010H24Rik	1810010H24Rik	chr11:106889536-106891756	535-1-16	79-2-17	NOTEST	0	1.3341	inf	0	1	1	no
1810011H11Rik	1810011H11Rik	1810011H11Rik	chr14:33599148-33631154	535-1-16	79-2-17	OK	4.59087	2.35429	-0.963474	-1.22288	0.24005	0.995542	no
1810011O10Rik	1810011O10Rik	1810011O10Rik	chr8:25548087-25549418	535-1-16	79-2-17	OK	8.6133	16.4315	0.931828	1.66355	0.1022	0.995542	no
1810012K16Rik	1810012K16Rik	1810012K16Rik	chr8:23509192-23510063	535-1-16	79-2-17	NOTEST	0	0	0	0	1	1	no
1810013A23Rik	1810013A23Rik	1810013A23Rik	chr17:28369698-28438414	535-1-16	79-2-17	NOTEST	0	0	0	0	1	1	no
1810013L24Rik	1810013L24Rik	1810013L24Rik	chr16:8830192-8859017	535-1-16	79-2-17	OK	28.0384	36.2559	0.370811	0.876063	0.38245	0.995542	no
1810014B01Rik	1810014B01Rik	1810014B01Rik	chr10:86148271-86152699	535-1-16	79-2-17	NOTEST	0	0.211033	inf	0	1	1	no
1810018F18Rik	1810018F18Rik	1810018F18Rik	chr19:58773406-58775813	535-1-16	79-2-17	NOTEST	0	0	0	0	1	1	no
1810019D21Rik	1810019D21Rik	1810019D21Rik	chr8:108655082-108662622	535-1-16	79-2-17	NOTEST	0.568688	2.62487	2.20654	0	1	1	no
1810020O05Rik	1810020O05Rik	1810020O05Rik	chr6:87625586-87640841	535-1-16	79-2-17	NOTEST	0	0.354036	inf	0	1	1	no
1810021B22Rik	1810021B22Rik	1810021B22Rik	chr15:88901627-88906284	535-1-16	79-2-17	NOTEST	0	0.661458	inf	0	1	1	no
1810022K09Rik	1810022K09Rik	1810022K09Rik	chr3:14578670-14611256	535-1-16	79-2-17	OK	206.618	152.939	-0.434007	-0.727458	0.46225	0.995542	no
1810024B03Rik	1810024B03Rik	1810024B03Rik	chr2:127012090-127034016	535-1-16	79-2-17	NOTEST	0.365568	0	#NAME?	0	1	1	no
1810026B05Rik	1810026B05Rik	1810026B05Rik	chr7:80571537-80703281	535-1-16	79-2-17	OK	6.24876	5.00822	-0.319273	-0.3494	0.72895	0.995542	no
1810026J23Rik	1810026J23Rik	1810026J23Rik	chr9:21351337-21400414	535-1-16	79-2-17	OK	3.01528	4.03382	0.419855	0.396366	0.69245	0.995542	no
1810030O07Rik	1810030O07Rik	1810030O07Rik	chrX:12232009-12250672	535-1-16	79-2-17	OK	4.59676	5.43024	0.240398	0.422312	0.6782	0.995542	no
1810032O08Rik	1810032O08Rik	1810032O08Rik	chr11:116532973-116537112	535-1-16	79-2-17	OK	4.1173	0.634795	-2.69734	-1.24474	0.2656	0.995542	no
1810034E14Rik	1810034E14Rik	1810034E14Rik	chr13:64293852-64376296	535-1-16	79-2-17	NOTEST	0	0.187037	inf	0	1	1	no
1810037I17Rik	1810037I17Rik	1810037I17Rik	chr3:122627314-122629112	535-1-16	79-2-17	OK	39.1898	23.9622	-0.709718	-1.42053	0.16295	0.995542	no
1810041L15Rik	1810041L15Rik	1810041L15Rik	chr15:84209632-84277527	535-1-16	79-2-17	NOTEST	0.0680909	0.104755	0.621488	0	1	1	no
1810043G02Rik	1810043G02Rik	1810043G02Rik	chr10:77441394-77448183	535-1-16	79-2-17	NOTEST	2.08314	1.60242	-0.378512	0	1	1	no
1810043H04Rik	1810043H04Rik	1810043H04Rik	chr11:119960247-119961738	535-1-16	79-2-17	OK	67.8361	57.2975	-0.243582	-0.467791	0.6254	0.995542	no
1810044D09Rik	1810044D09Rik	1810044D09Rik	chr6:91390980-91391749	535-1-16	79-2-17	NOTEST	0	0	0	0	1	1	no
1810046K07Rik	1810046K07Rik	1810046K07Rik	chr9:51097790-51137022	535-1-16	79-2-17	NOTEST	0	0	0	0	1	1	no
1810053B23Rik	1810053B23Rik	1810053B23Rik	chr16:93343960-93359788	535-1-16	79-2-17	NOTEST	0	0	0	0	1	1	no
1810055G02Rik	1810055G02Rik	1810055G02Rik	chr19:3708332-3717881	535-1-16	79-2-17	OK	4.63147	5.52214	0.253757	0.408534	0.6747	0.995542	no
1810058I24Rik	1810058I24Rik	1810058I24Rik	chr6:35202698-35212059	535-1-16	79-2-17	OK	72.0196	83.7876	0.218348	0.492404	0.6139	0.995542	no
1810062G17Rik	1810062G17Rik	1810062G17Rik	chr3:36374858-36381221	535-1-16	79-2-17	NOTEST	0	1.26567	inf	0	1	1	no
1810062O18Rik	1810062O18Rik	1810062O18Rik	chr14:21318535-21437576	535-1-16	79-2-17	NOTEST	0	0.544714	inf	0	1	1	no
1810064F22Rik	1810064F22Rik	1810064F22Rik	chr9:22011229-22018304	535-1-16	79-2-17	NOTEST	0	0	0	0	1	1	no
1810065E05Rik	1810065E05Rik	1810065E05Rik	chr11:58234612-58239525	535-1-16	79-2-17	NOTEST	0	0	0	0	1	1	no
2010001E11Rik	2010001E11Rik	2010001E11Rik	chr10:39640187-39646729	535-1-16	79-2-17	NOTEST	0	0	0	0	1	1	no
2010002M12Rik	2010002M12Rik	2010002M12Rik	chr19:34691540-34715233	535-1-16	79-2-17	NOTEST	0.123018	0.0946296	-0.378512	0	1	1	no
2010003K11Rik	2010003K11Rik	2010003K11Rik	chr19:4496787-4498583	535-1-16	79-2-17	NOTEST	0	0	0	0	1	1	no
2010005H15Rik	2010005H15Rik	2010005H15Rik	chr16:36221647-36257513	535-1-16	79-2-17	NOTEST	0	0	0	0	1	1	no
2010009K17Rik	2010009K17Rik	2010009K17Rik	chr2:157854232-157917533	535-1-16	79-2-17	NOTEST	0	0	0	0	1	1	no
2010010A06Rik	2010010A06Rik	2010010A06Rik	chr18:75448313-75456983	535-1-16	79-2-17	NOTEST	0	0	0	0	1	1	no
2010012O05Rik	2010012O05Rik	2010012O05Rik	chr19:46764395-46777872	535-1-16	79-2-17	OK	9.46051	7.73215	-0.291049	-0.54925	0.58505	0.995542	no
2010015L04Rik	2010015L04Rik	2010015L04Rik	chr4:154775077-154817219	535-1-16	79-2-17	NOTEST	0.348162	0.133905	-1.37855	0	1	1	no
2010016I18Rik	2010016I18Rik	2010016I18Rik	chr3:106284903-106350679	535-1-16	79-2-17	NOTEST	0	0	0	0	1	1	no
2010106C02Rik	2010106C02Rik	2010106C02Rik	chr17:86567124-87057259	535-1-16	79-2-17	NOTEST	0	0	0	0	1	1	no
2010106E10Rik	2010106E10Rik	2010106E10Rik	chrX:109608882-109671952	535-1-16	79-2-17	NOTEST	0	0	0	0	1	1	no
2010107E04Rik	2010107E04Rik	2010107E04Rik	chr12:113199586-113205188	535-1-16	79-2-17	OK	156.6	82.1329	-0.931053	-1.78473	0.08125	0.995542	no
2010107G12Rik	2010107G12Rik	2010107G12Rik	chr6:34895294-34927999	535-1-16	79-2-17	NOTEST	0	0	0	0	1	1	no
2010107G23Rik	2010107G23Rik	2010107G23Rik	chr10:61570403-61573761	535-1-16	79-2-17	NOTEST	0.254434	0.195719	-0.378512	0	1	1	no
2010109A12Rik	2010109A12Rik	2010109A12Rik	chr5:93635543-93642500	535-1-16	79-2-17	NOTEST	0	0	0	0	1	1	no
2010109I03Rik	2010109I03Rik	2010109I03Rik	chr15:74708765-74712134	535-1-16	79-2-17	NOTEST	0	1.06563	inf	0	1	1	no
2010111I01Rik	2010111I01Rik	2010111I01Rik	chr13:63066252-63533053	535-1-16	79-2-17	OK	15.9369	13.0413	-0.289283	-0.493569	0.61855	0.995542	no
2010204K13Rik	2010204K13Rik	2010204K13Rik	chrX:6988942-7000114	535-1-16	79-2-17	NOTEST	1.11964	0	#NAME?	0	1	1	no
2010300C02Rik	2010300C02Rik	2010300C02Rik	chr1:37668520-37776656	535-1-16	79-2-17	NOTEST	0	0.0719708	inf	0	1	1	no
2010308F09Rik	2010308F09Rik	2010308F09Rik	chrX:12811766-12824859	535-1-16	79-2-17	NOTEST	0	0	0	0	1	1	no
2010310C07Rik	2010310C07Rik	2010310C07Rik	chr6:42299826-42330557	535-1-16	79-2-17	NOTEST	0	0	0	0	1	1	no
2010315B03Rik	2010315B03Rik	2010315B03Rik	chr9_random:202786-223677	535-1-16	79-2-17	NOTEST	1.87212	1.23722	-0.597567	0	1	1	no
2010320M18Rik	2010320M18Rik	2010320M18Rik	chr8:73300760-73301505	535-1-16	79-2-17	OK	5.01161	1.65218	-1.6009	-1.26774	0.19425	0.995542	no
2200002D01Rik	2200002D01Rik	2200002D01Rik	chr7:30023341-30033486	535-1-16	79-2-17	OK	5.09415	0.979643	-2.37851	-0.74381	0.3815	0.995542	no
2200002J24Rik	2200002J24Rik	2200002J24Rik	chr7:31483944-31485553	535-1-16	79-2-17	NOTEST	0	0	0	0	1	1	no
2210010C04Rik	2210010C04Rik	2210010C04Rik	chr6:40980266-40985508	535-1-16	79-2-17	NOTEST	0	0	0	0	1	1	no
2210011C24Rik	2210011C24Rik	2210011C24Rik	chr8:86534126-86535619	535-1-16	79-2-17	NOTEST	0	0	0	0	1	1	no
2210013O21Rik	2210013O21Rik	2210013O21Rik	chrX:150158096-150175839	535-1-16	79-2-17	OK	11.2963	8.68943	-0.378512	-0.560656	0.58555	0.995542	no
2210015D19Rik	2210015D19Rik	2210015D19Rik	chr11:5613419-5684713	535-1-16	79-2-17	NOTEST	1.90007	2.74049	0.528379	0	1	1	no
2210016F16Rik	2210016F16Rik	2210016F16Rik	chr13:58481406-58486586	535-1-16	79-2-17	OK	4.15824	1.8278	-1.18587	-1.78318	0.0919	0.995542	no
2210016L21Rik	2210016L21Rik	2210016L21Rik	chr5:115392210-115398549	535-1-16	79-2-17	OK	2.78336	4.28209	0.621488	0.77083	0.4522	0.995542	no
2210018M11Rik	2210018M11Rik	2210018M11Rik	chr7:105739115-105805079	535-1-16	79-2-17	OK	18.1698	22.8497	0.33063	0.760777	0.4435	0.995542	no
2210019I11Rik	2210019I11Rik	2210019I11Rik	chr5:148040173-148086725	535-1-16	79-2-17	NOTEST	0	0	0	0	1	1	no
2210039B01Rik	2210039B01Rik	2210039B01Rik	chr12:74649469-74652973	535-1-16	79-2-17	NOTEST	0.929285	0	#NAME?	0	1	1	no
2210404O09Rik	2210404O09Rik	2210404O09Rik	chr17:22016536-22046893	535-1-16	79-2-17	NOTEST	1.15621	0.889396	-0.378512	0	1	1	no
2210407C18Rik	2210407C18Rik	2210407C18Rik	chr11:58421707-58426994	535-1-16	79-2-17	NOTEST	0.574359	0	#NAME?	0	1	1	no
2210408F21Rik	2210408F21Rik	2210408F21Rik	chr6:31170350-31287394	535-1-16	79-2-17	OK	4.87766	3.02697	-0.688316	-0.490148	0.47825	0.995542	no
2210408I21Rik	2210408I21Rik	2210408I21Rik	chr13:77274796-77752940	535-1-16	79-2-17	NOTEST	1.14996	0.126088	-3.18909	0	1	1	no
2210409D07Rik	2210409D07Rik	2210409D07Rik	chr18:57693479-57890719	535-1-16	79-2-17	NOTEST	0	0	0	0	1	1	no
2210409E12Rik	2210409E12Rik	2210409E12Rik	chr11:88833951-88834328	535-1-16	79-2-17	NOTEST	0	0	0	0	1	1	no
2210414B05Rik	2210414B05Rik	2210414B05Rik	chr4:3583652-3590255	535-1-16	79-2-17	NOTEST	0	0	0	0	1	1	no
2210416O15Rik	2210416O15Rik	2210416O15Rik	chr11:87911559-88025009	535-1-16	79-2-17	NOTEST	0.298776	0	#NAME?	0	1	1	no
2210417A02Rik	2210417A02Rik	2210417A02Rik	chr5:149553415-149554715	535-1-16	79-2-17	NOTEST	0	0	0	0	1	1	no
2210420H20Rik	2210420H20Rik	2210420H20Rik	chr18:82923896-82928431	535-1-16	79-2-17	NOTEST	0	0	0	0	1	1	no
2300002M23Rik	2300002M23Rik	2300002M23Rik	chr17:35704429-35705890	535-1-16	79-2-17	NOTEST	0	0	0	0	1	1	no
2300003K06Rik	2300003K06Rik	2300003K06Rik	chr11:99698461-99699380	535-1-16	79-2-17	NOTEST	0	0	0	0	1	1	no
2300005B03Rik	2300005B03Rik	2300005B03Rik	chr15:74573268-74577117	535-1-16	79-2-17	NOTEST	0	0	0	0	1	1	no
2300009A05Rik	2300009A05Rik	2300009A05Rik	chr9:63242253-63247051	535-1-16	79-2-17	OK	58.8789	69.4469	0.23816	0.483198	0.6253	0.995542	no
2310001H17Rik	2310001H17Rik	2310001H17Rik	chr6:129182640-129188500	535-1-16	79-2-17	NOTEST	0	1.15013	inf	0	1	1	no
2310001K24Rik	2310001K24Rik	2310001K24Rik	chr2:163294438-163298739	535-1-16	79-2-17	NOTEST	0	0	0	0	1	1	no
2310002D06Rik	2310002D06Rik	2310002D06Rik	chr12:81608192-81618941	535-1-16	79-2-17	NOTEST	0	0	0	0	1	1	no
2310002F09Rik	2310002F09Rik	2310002F09Rik	chr7:51000835-51011306	535-1-16	79-2-17	NOTEST	0	0	0	0	1	1	no
2310002J15Rik	2310002J15Rik	2310002J15Rik	chr2:25094338-25095417	535-1-16	79-2-17	NOTEST	0	0	0	0	1	1	no
2310002L09Rik	2310002L09Rik	2310002L09Rik	chr4:73585274-73596750	535-1-16	79-2-17	NOTEST	0.516181	0.866207	0.746835	0	1	1	no
2310003H01Rik	2310003H01Rik	2310003H01Rik	chr11:120230875-120240060	535-1-16	79-2-17	NOTEST	0.523515	1.10744	1.08092	0	1	1	no
2310005A03Rik	2310005A03Rik	2310005A03Rik	chr2:154923526-154925815	535-1-16	79-2-17	NOTEST	0	0	0	0	1	1	no
2310005E17Rik	2310005E17Rik	2310005E17Rik	chr13:99194064-99205020	535-1-16	79-2-17	NOTEST	0	0	0	0	1	1	no
2310005G13Rik	2310005G13Rik	2310005G13Rik	chr16:57037079-57071459	535-1-16	79-2-17	NOTEST	0	0	0	0	1	1	no
2310007B03Rik	2310007B03Rik	2310007B03Rik	chr1:95047931-95057525	535-1-16	79-2-17	NOTEST	0	0	0	0	1	1	no
2310007L24Rik	2310007L24Rik	2310007L24Rik	chr11:106236139-106238428	535-1-16	79-2-17	NOTEST	0	0	0	0	1	1	no
2310008N11Rik	2310008N11Rik	2310008N11Rik	chr8:27925068-27934895	535-1-16	79-2-17	NOTEST	0	0	0	0	1	1	no
2310009A05Rik	2310009A05Rik	2310009A05Rik	chr9:72887524-72890582	535-1-16	79-2-17	OK	17.4106	4.12085	-2.07895	-1.97253	0.08535	0.995542	no
2310009B15Rik	2310009B15Rik	2310009B15Rik	chr1:140748555-140753431	535-1-16	79-2-17	OK	2.10601	4.05002	0.943416	0.69358	0.5533	0.995542	no
2310010J17Rik	2310010J17Rik	2310010J17Rik	chr7:97273345-97278446	535-1-16	79-2-17	NOTEST	0	1.68349	inf	0	1	1	no
2310011J03Rik	2310011J03Rik	2310011J03Rik	chr10:79764564-79783293	535-1-16	79-2-17	OK	8.27707	2.25925	-1.87328	-2.44264	0.03015	0.995542	no
2310014L17Rik	2310014L17Rik	2310014L17Rik	chr7:13512764-13516421	535-1-16	79-2-17	OK	7.55916	8.37716	0.148236	0.299236	0.76395	0.995542	no
2310015A10Rik	2310015A10Rik	2310015A10Rik	chr12:81221532-81233831	535-1-16	79-2-17	NOTEST	1.00572	0.0644693	-3.96347	0	1	1	no
2310015B20Rik	2310015B20Rik	2310015B20Rik	chr10:69667414-69682459	535-1-16	79-2-17	NOTEST	0	1.23916	inf	0	1	1	no
2310015D24Rik	2310015D24Rik	2310015D24Rik	chr16:13514223-13520512	535-1-16	79-2-17	NOTEST	0	0.110241	inf	0	1	1	no
2310016D03Rik	2310016D03Rik	2310016D03Rik	chr12:31095423-31152223	535-1-16	79-2-17	NOTEST	0	0	0	0	1	1	no
2310020H05Rik	2310020H05Rik	2310020H05Rik	chr13:99846482-99857876	535-1-16	79-2-17	NOTEST	0	0	0	0	1	1	no
2310022A10Rik	2310022A10Rik	2310022A10Rik	chr7:28338308-28367117	535-1-16	79-2-17	NOTEST	3.02458	3.19616	0.0796073	0	1	1	no
2310022B05Rik	2310022B05Rik	2310022B05Rik	chr8:127159655-127187269	535-1-16	79-2-17	OK	7.51896	8.77212	0.222392	0.450609	0.65085	0.995542	no
2310030A07Rik	2310030A07Rik	2310030A07Rik	chr1:152166546-152193901	535-1-16	79-2-17	NOTEST	0	0	0	0	1	1	no
2310030G06Rik	2310030G06Rik	2310030G06Rik	chr9:50547795-50554626	535-1-16	79-2-17	OK	1.87	3.4523	0.884523	0.959084	0.34595	0.995542	no
2310033P09Rik	2310033P09Rik	2310033P09Rik	chr11:59021862-59024236	535-1-16	79-2-17	OK	10.4821	19.0059	0.858528	1.57296	0.11395	0.995542	no
2310034C09Rik	2310034C09Rik	2310034C09Rik	chr16:88759091-88760034	535-1-16	79-2-17	NOTEST	0	0	0	0	1	1	no
2310034G01Rik	2310034G01Rik	2310034G01Rik	chr19:46422690-46423478	535-1-16	79-2-17	NOTEST	0.663462	0	#NAME?	0	1	1	no
2310034O05Rik	2310034O05Rik	2310034O05Rik	chr5:100639710-100647068	535-1-16	79-2-17	NOTEST	0	0	0	0	1	1	no
2310035C23Rik	2310035C23Rik	2310035C23Rik	chr1:107560437-107651708	535-1-16	79-2-17	OK	24.3771	23.9859	-0.0233403	-0.0546719	0.9544	0.995542	no
2310036O22Rik	2310036O22Rik	2310036O22Rik	chr8:87550731-87554185	535-1-16	79-2-17	OK	343.764	399.685	0.217446	0.534952	0.5854	0.995542	no
2310039H08Rik	2310039H08Rik	2310039H08Rik	chr17:46909583-46910356	535-1-16	79-2-17	OK	1.36175	5.23748	1.94342	1.5463	0.17935	0.995542	no
2310039L15Rik	2310039L15Rik	2310039L15Rik	chr10:94798909-94825850	535-1-16	79-2-17	NOTEST	0.883315	0.679473	-0.378512	0	1	1	no
2310040G24Rik	2310040G24Rik	2310040G24Rik	chr6:86433369-86438221	535-1-16	79-2-17	NOTEST	2.23287	2.57358	0.204875	0	1	1	no
2310042E22Rik	2310042E22Rik	2310042E22Rik	chr16:21152731-21154017	535-1-16	79-2-17	NOTEST	0	0	0	0	1	1	no
2310043L19Rik	2310043L19Rik	2310043L19Rik	chr1:179571672-179573074	535-1-16	79-2-17	NOTEST	0	0	0	0	1	1	no
2310043O21Rik	2310043O21Rik	2310043O21Rik	chr15:38479098-38524689	535-1-16	79-2-17	NOTEST	0	0	0	0	1	1	no
2310045N01Rik	2310045N01Rik	2310045N01Rik	chr8:72663611-72671159	535-1-16	79-2-17	OK	8.78752	7.51071	-0.226509	-0.267906	0.7807	0.995542	no
2310047M10Rik	2310047M10Rik	2310047M10Rik	chr11:68873276-68875078	535-1-16	79-2-17	NOTEST	3.40407	2.99259	-0.185867	0	1	1	no
2310050C09Rik	2310050C09Rik	2310050C09Rik	chr3:92672280-92674127	535-1-16	79-2-17	NOTEST	0	0	0	0	1	1	no
2310057J18Rik	2310057J18Rik	2310057J18Rik	chr10:28692093-28706112	535-1-16	79-2-17	NOTEST	0	0	0	0	1	1	no
2310057M21Rik	2310057M21Rik	2310057M21Rik	chr7:138486231-138506212	535-1-16	79-2-17	NOTEST	1.16024	0.594993	-0.963474	0	1	1	no
2310057N15Rik	2310057N15Rik	2310057N15Rik	chr16:88773425-88774451	535-1-16	79-2-17	NOTEST	0	0.363052	inf	0	1	1	no
2310061I04Rik	2310061I04Rik	2310061I04Rik	chr17:36029621-36034323	535-1-16	79-2-17	OK	4.49663	3.7472	-0.263034	-0.340095	0.71685	0.995542	no
2310061J03Rik	2310061J03Rik	2310061J03Rik	chr16:55973380-56009025	535-1-16	79-2-17	NOTEST	0	0.781922	inf	0	1	1	no
2310061N02Rik	2310061N02Rik	2310061N02Rik	chr16:88707415-88708207	535-1-16	79-2-17	NOTEST	0	0	0	0	1	1	no
2310065F04Rik	2310065F04Rik	2310065F04Rik	chr11:66925962-66933582	535-1-16	79-2-17	NOTEST	0	0	0	0	1	1	no
2310067B10Rik	2310067B10Rik	2310067B10Rik	chr11:115626746-115660347	535-1-16	79-2-17	OK	8.76643	10.1775	0.215329	0.470632	0.631	0.995542	no
2310068J16Rik	2310068J16Rik	2310068J16Rik	chr15:99800495-99846789	535-1-16	79-2-17	NOTEST	0.42321	0	#NAME?	0	1	1	no
2310069B03Rik	2310069B03Rik	2310069B03Rik	chr6:82827859-82831847	535-1-16	79-2-17	NOTEST	0	0	0	0	1	1	no
2310069G16Rik	2310069G16Rik	2310069G16Rik	chr15:44503402-44637375	535-1-16	79-2-17	NOTEST	0	0	0	0	1	1	no
2310079G19Rik	2310079G19Rik	2310079G19Rik	chr16:88627032-88627911	535-1-16	79-2-17	NOTEST	0	0	0	0	1	1	no
2310081J21Rik	2310081J21Rik	2310081J21Rik	chr13:50774538-50775593	535-1-16	79-2-17	NOTEST	0	0	0	0	1	1	no
2410002F23Rik	2410002F23Rik	2410002F23Rik	chr7:51502091-51507689	535-1-16	79-2-17	NOTEST	1.96711	3.02633	0.621488	0	1	1	no
2410003L11Rik	2410003L11Rik	2410003L11Rik	chr11:97459824-97484207	535-1-16	79-2-17	NOTEST	0	0	0	0	1	1	no
2410004B18Rik	2410004B18Rik	2410004B18Rik	chr3:145600995-145607239	535-1-16	79-2-17	OK	12.074	6.57878	-0.876011	-1.31642	0.1981	0.995542	no
2410004I01Rik	2410004I01Rik	2410004I01Rik	chr11:102819613-102825468	535-1-16	79-2-17	NOTEST	0	0	0	0	1	1	no
2410004N09Rik	2410004N09Rik	2410004N09Rik	chr18:33954545-33955643	535-1-16	79-2-17	OK	10.0828	5.17068	-0.963465	-0.739176	0.4038	0.995542	no
2410004P03Rik	2410004P03Rik	2410004P03Rik	chr12:17011763-17018533	535-1-16	79-2-17	NOTEST	0	0.192237	inf	0	1	1	no
2410006H16Rik	2410006H16Rik	2410006H16Rik	chr11:62416378-62418308	535-1-16	79-2-17	OK	41.9779	35.7504	-0.23167	-0.380696	0.70145	0.995542	no
2410007B07Rik	2410007B07Rik	2410007B07Rik	chr3:75451362-75459653	535-1-16	79-2-17	NOTEST	0	0.360864	inf	0	1	1	no
2410012E07Rik	2410012E07Rik	2410012E07Rik	chr14:71252739-71273761	535-1-16	79-2-17	NOTEST	0	0	0	0	1	1	no
2410012M07Rik	2410012M07Rik	2410012M07Rik	chr9:98765185-98766999	535-1-16	79-2-17	NOTEST	0	0	0	0	1	1	no
2410015M20Rik	2410015M20Rik	2410015M20Rik	chr17:56746874-56749194	535-1-16	79-2-17	OK	47.1017	31.3651	-0.58662	-1.1555	0.2406	0.995542	no
2410016O06Rik	2410016O06Rik	2410016O06Rik	chr12:85291557-85293903	535-1-16	79-2-17	NOTEST	1.99618	1.53552	-0.378512	0	1	1	no
2410017I17Rik	2410017I17Rik	2410017I17Rik	chr17:36281962-36299319	535-1-16	79-2-17	NOTEST	0.594354	0.457195	-0.378512	0	1	1	no
2410018L13Rik	2410018L13Rik	2410018L13Rik	chr12:22990696-23046943	535-1-16	79-2-17	NOTEST	0.968439	0.744953	-0.378512	0	1	1	no
2410021H03Rik	2410021H03Rik	2410021H03Rik	chr17:69506149-69639327	535-1-16	79-2-17	NOTEST	0	0	0	0	1	1	no
2410076I21Rik	2410076I21Rik	2410076I21Rik	chr9:58430046-58589366	535-1-16	79-2-17	NOTEST	0.570988	0.878444	0.621488	0	1	1	no
2410088K16Rik	2410088K16Rik	2410088K16Rik	chr1:90651464-90652308	535-1-16	79-2-17	NOTEST	0	0	0	0	1	1	no
2410089E03Rik	2410089E03Rik	2410089E03Rik	chr15:8119105-8221158	535-1-16	79-2-17	NOTEST	1.66776	1.80772	0.116253	0	1	1	no
2410114N07Rik	2410114N07Rik	2410114N07Rik	chr4:34857037-34858730	535-1-16	79-2-17	NOTEST	0	0	0	0	1	1	no
2410124H12Rik	2410124H12Rik	2410124H12Rik	chr16:92478986-92497610	535-1-16	79-2-17	NOTEST	0	0	0	0	1	1	no
2410127L17Rik	2410127L17Rik	2410127L17Rik	chr19:18745269-18779282	535-1-16	79-2-17	OK	11.5155	12.4962	0.117914	0.235099	0.80795	0.995542	no
2410131K14Rik	2410131K14Rik	2410131K14Rik	chr5:118695235-118713123	535-1-16	79-2-17	NOTEST	2.36479	1.81907	-0.378512	0	1	1	no
2410137M14Rik	2410137M14Rik	2410137M14Rik	chr17:37114645-37118182	535-1-16	79-2-17	NOTEST	0	0	0	0	1	1	no
2410141K09Rik	2410141K09Rik	2410141K09Rik	chr13:66519049-66542054	535-1-16	79-2-17	NOTEST	0.301786	0	#NAME?	0	1	1	no
2500004C02Rik	2500004C02Rik	2500004C02Rik	chr2:153166892-153171546	535-1-16	79-2-17	NOTEST	0.22939	0.52936	1.20645	0	1	1	no
2510002D24Rik	2510002D24Rik	2510002D24Rik	chr16:18836672-18840206	535-1-16	79-2-17	NOTEST	2.6434	1.45242	-0.863938	0	1	1	no
2510003E04Rik	2510003E04Rik	2510003E04Rik	chr10:62021217-62041205	535-1-16	79-2-17	OK	9.08422	8.57002	-0.0840643	-0.164293	0.8705	0.995542	no
2510009E07Rik	2510009E07Rik	2510009E07Rik	chr16:21649117-21694738	535-1-16	79-2-17	NOTEST	3.29376	2.77496	-0.247267	0	1	1	no
2510039O18Rik	2510039O18Rik	2510039O18Rik	chr4:147315003-147321423	535-1-16	79-2-17	OK	20.0006	19.8823	-0.00856201	-0.0189682	0.98865	0.996136	no
2510049J12Rik	2510049J12Rik	2510049J12Rik	chr6:115533564-115542594	535-1-16	79-2-17	NOTEST	0	0	0	0	1	1	no
2610001J05Rik	2610001J05Rik	2610001J05Rik	chr6:13819073-13821483	535-1-16	79-2-17	OK	16.7667	6.35528	-1.39957	-2.56552	0.01535	0.995542	no
2610002J02Rik	2610002J02Rik	2610002J02Rik	chr4:154624074-154630796	535-1-16	79-2-17	OK	1.77994	5.1309	1.52739	1.60394	0.11935	0.995542	no
2610002M06Rik	2610002M06Rik	2610002M06Rik	chrX:104978090-105068250	535-1-16	79-2-17	NOTEST	0.897111	0.583919	-0.61952	0	1	1	no
2610005L07Rik	2610005L07Rik	2610005L07Rik	chr8:19981359-20020392	535-1-16	79-2-17	NOTEST	1.60653	0.207284	-2.95426	0	1	1	no
2610008E11Rik	2610008E11Rik	2610008E11Rik	chr10:78527118-78560345	535-1-16	79-2-17	NOTEST	3.28537	3.12184	-0.073657	0	1	1	no
2610015P09Rik	2610015P09Rik	2610015P09Rik	chr16:43890014-43964427	535-1-16	79-2-17	NOTEST	1.47006	1.65273	0.168976	0	1	1	no
2610016A17Rik	2610016A17Rik	2610016A17Rik	chr19:25745623-25746729	535-1-16	79-2-17	NOTEST	0	0	0	0	1	1	no
2610018G03Rik	2610018G03Rik	2610018G03Rik	chrX:48194612-48245027	535-1-16	79-2-17	OK	6.04857	3.8219	-0.662305	-1.07119	0.2939	0.995542	no
2610020C07Rik	2610020C07Rik	2610020C07Rik	chr16:11203475-11254418	535-1-16	79-2-17	NOTEST	2.38933	2.75692	0.206451	0	1	1	no
2610020H08Rik	2610020H08Rik	2610020H08Rik	chr7:126937643-126992455	535-1-16	79-2-17	NOTEST	2.08121	0.33142	-2.65069	0	1	1	no
2610027K06Rik	2610027K06Rik	2610027K06Rik	chr11:85166665-85645890	535-1-16	79-2-17	NOTEST	0.366358	0.563627	0.621488	0	1	1	no
2610028E06Rik	2610028E06Rik	2610028E06Rik	chr4:125565094-125599554	535-1-16	79-2-17	NOTEST	0	0	0	0	1	1	no
2610028H24Rik	2610028H24Rik	2610028H24Rik	chr10:75911825-75978602	535-1-16	79-2-17	NOTEST	0.24922	0	#NAME?	0	1	1	no
2610034B18Rik	2610034B18Rik	2610034B18Rik	chr7:87070244-87080150	535-1-16	79-2-17	NOTEST	2.35559	2.56698	0.123989	0	1	1	no
2610034M16Rik	2610034M16Rik	2610034M16Rik	chr17:59018230-59130798	535-1-16	79-2-17	NOTEST	0	0.0753587	inf	0	1	1	no
2610035D17Rik	2610035D17Rik	2610035D17Rik	chr11:112905219-113063152	535-1-16	79-2-17	NOTEST	0	0.181812	inf	0	1	1	no
2610035F20Rik	2610035F20Rik	2610035F20Rik	chr14:122869598-122874421	535-1-16	79-2-17	NOTEST	0	0	0	0	1	1	no
2610037D02Rik	2610037D02Rik	2610037D02Rik	chr15:96013230-96033901	535-1-16	79-2-17	NOTEST	0	0	0	0	1	1	no
2610044O15Rik8	2610044O15Rik8	2610044O15Rik8	chr17:95149439-95234160	535-1-16	79-2-17	NOTEST	2.50021	0.961619	-1.37851	0	1	1	no
2610100L16Rik	2610100L16Rik	2610100L16Rik	chr3:17689920-17700071	535-1-16	79-2-17	NOTEST	1.00512	0.257724	-1.96347	0	1	1	no
2610203C20Rik	2610203C20Rik	2610203C20Rik	chr9:41389421-41400570	535-1-16	79-2-17	NOTEST	2.9476	2.39335	-0.300509	0	1	1	no
2610203C22Rik	2610203C22Rik	2610203C22Rik	chr1:9538126-9621173	535-1-16	79-2-17	NOTEST	1.4917	0.57373	-1.37851	0	1	1	no
2610206C17Rik	2610206C17Rik	2610206C17Rik	chr7:91838149-91925059	535-1-16	79-2-17	NOTEST	0.256784	0.59258	1.20645	0	1	1	no
2610207O16Rik	2610207O16Rik	2610207O16Rik	chr1:42763907-42770299	535-1-16	79-2-17	NOTEST	0	0	0	0	1	1	no
2610301B20Rik	2610301B20Rik	2610301B20Rik	chr4:10801644-10826570	535-1-16	79-2-17	OK	6.29481	2.65538	-1.24525	-1.91577	0.0703	0.995542	no
2610305D13Rik	2610305D13Rik	2610305D13Rik	chr4:146986044-147016617	535-1-16	79-2-17	OK	5.27793	2.41059	-1.13058	-1.77256	0.09205	0.995542	no
2610306M01Rik	2610306M01Rik	2610306M01Rik	chr6:86798400-86799434	535-1-16	79-2-17	NOTEST	0	0.359564	inf	0	1	1	no
2610307P16Rik	2610307P16Rik	2610307P16Rik	chr13:28551902-28977291	535-1-16	79-2-17	NOTEST	0	0.270322	inf	0	1	1	no
2610316D01Rik	2610316D01Rik	2610316D01Rik	chr3:45084360-45182182	535-1-16	79-2-17	NOTEST	0	0	0	0	1	1	no
2610318N02Rik	2610318N02Rik	2610318N02Rik	chr16:17113490-17125199	535-1-16	79-2-17	NOTEST	0.365568	0	#NAME?	0	1	1	no
2610507B11Rik	2610507B11Rik	2610507B11Rik	chr11:78075255-78104127	535-1-16	79-2-17	OK	41.3279	52.7502	0.352061	0.87184	0.3743	0.995542	no
2610507I01Rik	2610507I01Rik	2610507I01Rik	chr11:59011294-59015933	535-1-16	79-2-17	NOTEST	0.143949	0.11073	-0.378512	0	1	1	no
2610524H06Rik	2610524H06Rik	2610524H06Rik	chr5:115271945-115273477	535-1-16	79-2-17	OK	3.66366	2.013	-0.863938	-0.846558	0.4136	0.995542	no
2610528A11Rik	2610528A11Rik	2610528A11Rik	chr14:37915325-37923287	535-1-16	79-2-17	NOTEST	0.701744	0.539803	-0.378512	0	1	1	no
2610528J11Rik	2610528J11Rik	2610528J11Rik	chr4:118199879-118202822	535-1-16	79-2-17	OK	3.81768	6.29288	0.721024	0.873913	0.3997	0.995542	no
2700029M09Rik	2700029M09Rik	2700029M09Rik	chr8:63369247-63386369	535-1-16	79-2-17	OK	46.3881	33.8532	-0.45446	-0.971794	0.32875	0.995542	no
2700038G22Rik	2700038G22Rik	2700038G22Rik	chr5:23356414-23360851	535-1-16	79-2-17	NOTEST	1.01543	0.260227	-1.96425	0	1	1	no
2700046A07Rik	2700046A07Rik	2700046A07Rik	chr18:62911327-62916001	535-1-16	79-2-17	NOTEST	0.201482	0	#NAME?	0	1	1	no
2700046G09Rik	2700046G09Rik	2700046G09Rik	chr19:32463705-32465674	535-1-16	79-2-17	NOTEST	0	0.415909	inf	0	1	1	no
2700049A03Rik	2700049A03Rik	2700049A03Rik	chr12:72237834-72344290	535-1-16	79-2-17	NOTEST	0.881551	0.678113	-0.378519	0	1	1	no
2700054A10Rik	2700054A10Rik	2700054A10Rik	chr17:13679886-13746960	535-1-16	79-2-17	NOTEST	0.0971109	0.149415	0.621616	0	1	1	no
2700060E02Rik	2700060E02Rik	2700060E02Rik	chr14:20570478-20643045	535-1-16	79-2-17	OK	182.606	146.414	-0.318678	-0.739419	0.44655	0.995542	no
2700062C07Rik	2700062C07Rik	2700062C07Rik	chr18:24629371-24636268	535-1-16	79-2-17	NOTEST	3.27991	1.08129	-1.6009	0	1	1	no
2700069I18Rik	2700069I18Rik	2700069I18Rik	chr3:5177823-5415855	535-1-16	79-2-17	NOTEST	0	0	0	0	1	1	no
2700070H01Rik	2700070H01Rik	2700070H01Rik	chr14:63673909-63676986	535-1-16	79-2-17	NOTEST	0	0	0	0	1	1	no
2700081O15Rik	2700081O15Rik	2700081O15Rik	chr19:7492114-7557781	535-1-16	79-2-17	OK	3.49544	4.002	0.195246	0.147745	0.8802	0.995542	no
2700086A05Rik	2700086A05Rik	2700086A05Rik	chr6:52119060-52163596	535-1-16	79-2-17	NOTEST	0	0.472497	inf	0	1	1	no
2700089E24Rik	2700089E24Rik	2700089E24Rik	chr6:133055256-133060917	535-1-16	79-2-17	OK	34.0669	53.5864	0.653496	0.971063	0.3223	0.995542	no
2700089I24Rik	2700089I24Rik	2700089I24Rik	chr19:59567625-59635294	535-1-16	79-2-17	NOTEST	0	0.18416	inf	0	1	1	no
2700094K13Rik	2700094K13Rik	2700094K13Rik	chr2:84509377-84510865	535-1-16	79-2-17	OK	28.5322	21.1743	-0.430276	-0.745932	0.4488	0.995542	no
2700097O09Rik	2700097O09Rik	2700097O09Rik	chr12:56146647-56181097	535-1-16	79-2-17	NOTEST	0.430663	1.65655	1.94355	0	1	1	no
2700099C18Rik	2700099C18Rik	2700099C18Rik	chr17:95149439-95234160	535-1-16	79-2-17	NOTEST	3.26253	2.50964	-0.378512	0	1	1	no
2810001G20Rik	2810001G20Rik	2810001G20Rik	chr11:63892985-63896761	535-1-16	79-2-17	NOTEST	2.78149	0.855842	-1.70044	0	1	1	no
2810002D19Rik	2810002D19Rik	2810002D19Rik	chr2:94246863-94251837	535-1-16	79-2-17	NOTEST	0.607814	0.701323	0.206451	0	1	1	no
2810004N23Rik	2810004N23Rik	2810004N23Rik	chr8:127363254-127386929	535-1-16	79-2-17	OK	4.61508	2.28218	-1.01594	-1.25618	0.19855	0.995542	no
2810006K23Rik	2810006K23Rik	2810006K23Rik	chr5:124778097-124791861	535-1-16	79-2-17	NOTEST	1.56445	2.60741	0.736966	0	1	1	no
2810007J24Rik	2810007J24Rik	2810007J24Rik	chr7:14996034-15031936	535-1-16	79-2-17	NOTEST	0	0	0	0	1	1	no
2810008D09Rik	2810008D09Rik	2810008D09Rik	chr11:116938096-116940269	535-1-16	79-2-17	OK	6.83474	3.00428	-1.18587	-1.06595	0.2863	0.995542	no
2810013P06Rik	2810013P06Rik	2810013P06Rik	chr8:125566474-125568502	535-1-16	79-2-17	NOTEST	1.49145	1.47506	-0.0159415	0	1	1	no
2810021J22Rik	2810021J22Rik	2810021J22Rik	chr11:58680741-58697840	535-1-16	79-2-17	NOTEST	0.829704	0.127647	-2.70044	0	1	1	no
2810025M15Rik	2810025M15Rik	2810025M15Rik	chr1:159065313-159350367	535-1-16	79-2-17	OK	10.1942	8.74652	-0.22097	-0.217441	0.8319	0.995542	no
2810029C07Rik	2810029C07Rik	2810029C07Rik	chr12:112810527-112812613	535-1-16	79-2-17	NOTEST	0	0.341631	inf	0	1	1	no
2810032G03Rik	2810032G03Rik	2810032G03Rik	chr12:5383307-5422938	535-1-16	79-2-17	NOTEST	0.368336	0.283335	-0.378512	0	1	1	no
2810047C21Rik1	2810047C21Rik1	2810047C21Rik1	chr7:10034292-10041283	535-1-16	79-2-17	NOTEST	0.539557	0.207522	-1.37851	0	1	1	no
2810049E08Rik	2810049E08Rik	2810049E08Rik	chr13:84030812-84068315	535-1-16	79-2-17	NOTEST	0	0	0	0	1	1	no
2810055G20Rik	2810055G20Rik	2810055G20Rik	chr16:77329572-77558673	535-1-16	79-2-17	NOTEST	0.131944	0	#NAME?	0	1	1	no
2810403A07Rik	2810403A07Rik	2810403A07Rik	chr3:88489715-88516855	535-1-16	79-2-17	OK	18.6411	22.579	0.276498	0.61947	0.5241	0.995542	no
2810403D21Rik	2810403D21Rik	2810403D21Rik	chrX:106029816-106082235	535-1-16	79-2-17	NOTEST	0.484302	0.745079	0.621488	0	1	1	no
2810404M03Rik	2810404M03Rik	2810404M03Rik	chr8:42912620-43131556	535-1-16	79-2-17	NOTEST	0	0	0	0	1	1	no
2810405F15Rik	2810405F15Rik	2810405F15Rik	chr2:115900283-115901832	535-1-16	79-2-17	NOTEST	0.288797	0	#NAME?	0	1	1	no
2810408A11Rik	2810408A11Rik	2810408A11Rik	chr11:69710859-69714488	535-1-16	79-2-17	NOTEST	0	0.406589	inf	0	1	1	no
2810408I11Rik	2810408I11Rik	2810408I11Rik	chr1:64726442-64737233	535-1-16	79-2-17	NOTEST	0	0.585174	inf	0	1	1	no
2810408M09Rik	2810408M09Rik	2810408M09Rik	chr2:165315611-165318814	535-1-16	79-2-17	NOTEST	2.33519	1.07778	-1.11548	0	1	1	no
2810410L24Rik	2810410L24Rik	2810410L24Rik	chr11:120047963-120051170	535-1-16	79-2-17	NOTEST	0	0.994192	inf	0	1	1	no
2810417H13Rik	2810417H13Rik	2810417H13Rik	chr9:65676732-65756601	535-1-16	79-2-17	OK	6.94459	5.47896	-0.341986	-0.389604	0.69375	0.995542	no
2810428I15Rik	2810428I15Rik	2810428I15Rik	chr8:73028194-73030638	535-1-16	79-2-17	OK	43.5659	34.1693	-0.350497	-0.667653	0.4942	0.995542	no
2810429I04Rik	2810429I04Rik	2810429I04Rik	chr13:3477548-3491644	535-1-16	79-2-17	NOTEST	0	0	0	0	1	1	no
2810433D01Rik	2810433D01Rik	2810433D01Rik	chr11:102480820-102485730	535-1-16	79-2-17	NOTEST	1.7181	0.792968	-1.11548	0	1	1	no
2810442I21Rik	2810442I21Rik	2810442I21Rik	chr11:16834711-16851285	535-1-16	79-2-17	NOTEST	0.574996	0	#NAME?	0	1	1	no
2810442N19Rik	2810442N19Rik	2810442N19Rik	chr1:163917432-164408165	535-1-16	79-2-17	NOTEST	0	0.417187	inf	0	1	1	no
2810454H06Rik	2810454H06Rik	2810454H06Rik	chr6:134847978-134850803	535-1-16	79-2-17	NOTEST	0	0	0	0	1	1	no
2810459M11Rik	2810459M11Rik	2810459M11Rik	chr1:87942437-87952031	535-1-16	79-2-17	NOTEST	0	0.0957036	inf	0	1	1	no
2810468N07Rik	2810468N07Rik	2810468N07Rik	chr17:25707755-25711988	535-1-16	79-2-17	NOTEST	0	0	0	0	1	1	no
2810471M01Rik	2810471M01Rik	2810471M01Rik	chr11:28581563-28593276	535-1-16	79-2-17	NOTEST	0.278864	0	#NAME?	0	1	1	no
2810474O19Rik	2810474O19Rik	2810474O19Rik	chr6:149257935-149284185	535-1-16	79-2-17	NOTEST	2.85528	1.27684	-1.16105	0	1	1	no
2900005J15Rik	2900005J15Rik	2900005J15Rik	chr5:24606792-24608825	535-1-16	79-2-17	NOTEST	0.424964	0	#NAME?	0	1	1	no
2900008C10Rik	2900008C10Rik	2900008C10Rik	chrX:11613863-11737481	535-1-16	79-2-17	NOTEST	1.34363	2.32607	0.791755	0	1	1	no
2900009J06Rik	2900009J06Rik	2900009J06Rik	chr1:129625989-129670631	535-1-16	79-2-17	OK	4.44625	6.84038	0.621488	0.509014	0.58745	0.995542	no
2900011O08Rik	2900011O08Rik	2900011O08Rik	chr16:13981794-14101587	535-1-16	79-2-17	NOTEST	0.361424	0.417028	0.206451	0	1	1	no
2900026A02Rik	2900026A02Rik	2900026A02Rik	chr5:113515342-113592333	535-1-16	79-2-17	OK	2.69277	3.45226	0.358454	0.679047	0.48895	0.995542	no
2900041M22Rik	2900041M22Rik	2900041M22Rik	chr11:117472560-117474731	535-1-16	79-2-17	NOTEST	1.70306	0	#NAME?	0	1	1	no
2900052N01Rik	2900052N01Rik	2900052N01Rik	chr9:46721685-46735449	535-1-16	79-2-17	NOTEST	0	0	0	0	1	1	no
2900055J20Rik	2900055J20Rik	2900055J20Rik	chr18:40416615-40417341	535-1-16	79-2-17	NOTEST	0	0	0	0	1	1	no
2900056M20Rik	2900056M20Rik	2900056M20Rik	chrX:148729366-148762036	535-1-16	79-2-17	NOTEST	0.87283	0.447566	-0.963599	0	1	1	no
2900057B20Rik	2900057B20Rik	2900057B20Rik	chr18:75979831-76308218	535-1-16	79-2-17	NOTEST	0	0	0	0	1	1	no
2900060B14Rik	2900060B14Rik	2900060B14Rik	chr1:120285634-120506039	535-1-16	79-2-17	OK	1.96759	5.29736	1.42884	0.485695	0.3063	0.995542	no
2900076A07Rik	2900076A07Rik	2900076A07Rik	chr7:88668435-88676384	535-1-16	79-2-17	NOTEST	1.19272	1.83496	0.621488	0	1	1	no
2900079G21Rik	2900079G21Rik	2900079G21Rik	chr9:111967594-112251429	535-1-16	79-2-17	NOTEST	0	0	0	0	1	1	no
2900092C05Rik	2900092C05Rik	2900092C05Rik	chr7:13097899-13141670	535-1-16	79-2-17	NOTEST	0	0	0	0	1	1	no
2900092D14Rik	2900092D14Rik	2900092D14Rik	chr1:42757180-42760021	535-1-16	79-2-17	NOTEST	0.737198	0.113415	-2.70044	0	1	1	no
2900097C17Rik	2900097C17Rik	2900097C17Rik	chr2:156213798-156218715	535-1-16	79-2-17	OK	29.2158	22.8546	-0.354264	-0.836036	0.3959	0.995542	no
3000002C10Rik	3000002C10Rik	3000002C10Rik	chr9:109732667-109733945	535-1-16	79-2-17	OK	142.067	141.26	-0.00821244	-0.0196509	0.9833	0.995542	no
3010001F23Rik	3010001F23Rik	3010001F23Rik	chrX:148803114-148851245	535-1-16	79-2-17	NOTEST	0	0	0	0	1	1	no
3010026O09Rik	3010026O09Rik	3010026O09Rik	chr11:49988352-50013617	535-1-16	79-2-17	NOTEST	0.829286	0.318956	-1.37851	0	1	1	no
3010033K07Rik	3010033K07Rik	3010033K07Rik	chr8:111077151-111108577	535-1-16	79-2-17	NOTEST	0	0.432246	inf	0	1	1	no
3100003L05Rik	3100003L05Rik	3100003L05Rik	chr7:131769183-131852449	535-1-16	79-2-17	NOTEST	0	0	0	0	1	1	no
3110001I22Rik	3110001I22Rik	3110001I22Rik	chr16:13671950-13703705	535-1-16	79-2-17	NOTEST	0	0.637151	inf	0	1	1	no
3110002H16Rik	3110002H16Rik	3110002H16Rik	chr18:12327238-12394895	535-1-16	79-2-17	OK	4.23989	4.50392	0.0871519	0.0935881	0.92365	0.995542	no
3110007F17Rik	3110007F17Rik	3110007F17Rik	chrX:120217167-120256902	535-1-16	79-2-17	NOTEST	1.62476	0.416606	-1.96347	0	1	1	no
3110009E18Rik	3110009E18Rik	3110009E18Rik	chr1:122017763-122084766	535-1-16	79-2-17	OK	6.60545	5.08112	-0.378512	-0.347193	0.72425	0.995542	no
3110009F21Rik	3110009F21Rik	3110009F21Rik	chr12:111389863-111396283	535-1-16	79-2-17	NOTEST	0	0	0	0	1	1	no
3110015C05Rik	3110015C05Rik	3110015C05Rik	chr13:112001676-112019639	535-1-16	79-2-17	NOTEST	1.58506	0.406426	-1.96347	0	1	1	no
3110021A11Rik	3110021A11Rik	3110021A11Rik	chr6:119798210-119799034	535-1-16	79-2-17	NOTEST	0	0	0	0	1	1	no
3110021N24Rik	3110021N24Rik	3110021N24Rik	chr4:108311863-108454509	535-1-16	79-2-17	NOTEST	1.69147	2.23051	0.399096	0	1	1	no
3110035E14Rik	3110035E14Rik	3110035E14Rik	chr1:9538126-9621173	535-1-16	79-2-17	NOTEST	0	0.501357	inf	0	1	1	no
3110039I08Rik	3110039I08Rik	3110039I08Rik	chr9:41184643-41240162	535-1-16	79-2-17	NOTEST	0	0	0	0	1	1	no
3110039M20Rik	3110039M20Rik	3110039M20Rik	chr12:50490638-50508333	535-1-16	79-2-17	NOTEST	0	0	0	0	1	1	no
3110040N11Rik	3110040N11Rik	3110040N11Rik	chr7:88927072-88934339	535-1-16	79-2-17	OK	10.0918	6.39297	-0.65862	-0.920895	0.3642	0.995542	no
3110043O21Rik	3110043O21Rik	3110043O21Rik	chr4:35138530-35173129	535-1-16	79-2-17	OK	18.7019	16.1843	-0.208587	-0.461371	0.6455	0.995542	no
3110045C21Rik	3110045C21Rik	3110045C21Rik	chr1:171899539-172019075	535-1-16	79-2-17	NOTEST	0	0	0	0	1	1	no
3110052M02Rik	3110052M02Rik	3110052M02Rik	chr17:21787577-21801933	535-1-16	79-2-17	NOTEST	0.560564	0.431203	-0.378512	0	1	1	no
3110056K07Rik	3110056K07Rik	3110056K07Rik	chr12:72075609-72116810	535-1-16	79-2-17	NOTEST	2.46944	0.800857	-1.62457	0	1	1	no
3110057O12Rik	3110057O12Rik	3110057O12Rik	chr3:40698198-40740229	535-1-16	79-2-17	OK	4.07769	5.88129	0.528379	0.915637	0.3503	0.995542	no
3110062M04Rik	3110062M04Rik	3110062M04Rik	chr6:34813145-34828065	535-1-16	79-2-17	OK	4.86688	3.65016	-0.415039	-0.72326	0.45965	0.995542	no
3110070M22Rik	3110070M22Rik	3110070M22Rik	chr13:120276063-120284312	535-1-16	79-2-17	NOTEST	0.420013	0.646174	0.621488	0	1	1	no
3110079O15Rik	3110079O15Rik	3110079O15Rik	chr1:89366838-89372034	535-1-16	79-2-17	NOTEST	0	0	0	0	1	1	no
3110082I17Rik	3110082I17Rik	3110082I17Rik	chr5:139835692-139936488	535-1-16	79-2-17	NOTEST	3.39871	3.32741	-0.0305883	0	1	1	no
3110082J24Rik	3110082J24Rik	3110082J24Rik	chr5:30430123-30481520	535-1-16	79-2-17	NOTEST	0	0	0	0	1	1	no
3110099E03Rik	3110099E03Rik	3110099E03Rik	chr2:115319248-115337937	535-1-16	79-2-17	NOTEST	0	0	0	0	1	1	no
3200001D21Rik	3200001D21Rik	3200001D21Rik	chr12:89598957-89700170	535-1-16	79-2-17	NOTEST	0	0	0	0	1	1	no
3300002I08Rik	3300002I08Rik	3300002I08Rik	chr2:150136672-150188501	535-1-16	79-2-17	NOTEST	0	0	0	0	1	1	no
3300005D01Rik	3300005D01Rik	3300005D01Rik	chr17:5798656-5803242	535-1-16	79-2-17	NOTEST	0.468536	0.720837	0.621515	0	1	1	no
3425401B19Rik	3425401B19Rik	3425401B19Rik	chr14:33472304-33498458	535-1-16	79-2-17	NOTEST	0.0728039	0.896048	3.62149	0	1	1	no
3632451O06Rik	3632451O06Rik	3632451O06Rik	chr14:50301693-50403042	535-1-16	79-2-17	OK	3.66777	2.11602	-0.793549	-1.20845	0.235	0.995542	no
3632454L22Rik	3632454L22Rik	3632454L22Rik	chrX:131556960-131594875	535-1-16	79-2-17	NOTEST	0.460407	1.06248	1.20645	0	1	1	no
3830403N18Rik	3830403N18Rik	3830403N18Rik	chrX:53389748-53406673	535-1-16	79-2-17	NOTEST	0	0	0	0	1	1	no
3830406C13Rik	3830406C13Rik	3830406C13Rik	chr14:13116716-13135745	535-1-16	79-2-17	OK	4.90722	2.39313	-1.03601	-1.51254	0.0949	0.995542	no
3830408C21Rik	3830408C21Rik	3830408C21Rik	chr13:107812649-107823598	535-1-16	79-2-17	NOTEST	0	0	0	0	1	1	no
3830417A13Rik	3830417A13Rik	3830417A13Rik	chrX:61426722-61431953	535-1-16	79-2-17	NOTEST	0	0	0	0	1	1	no
3930402G23Rik	3930402G23Rik	3930402G23Rik	chr8:10924426-10928457	535-1-16	79-2-17	NOTEST	0	0	0	0	1	1	no
4430402I18Rik	4430402I18Rik	4430402I18Rik	chr19:28997553-29041291	535-1-16	79-2-17	NOTEST	0.199519	0.153476	-0.378512	0	1	1	no
4631405J19Rik	4631405J19Rik	4631405J19Rik	chr2:92815062-92886301	535-1-16	79-2-17	NOTEST	0	0	0	0	1	1	no
4632415L05Rik	4632415L05Rik	4632415L05Rik	chr3:19794870-19798984	535-1-16	79-2-17	NOTEST	1.39256	0.153029	-3.18587	0	1	1	no
4632427E13Rik	4632427E13Rik	4632427E13Rik	chr7:99889215-99889969	535-1-16	79-2-17	NOTEST	0.83231	0	#NAME?	0	1	1	no
4632428C04Rik	4632428C04Rik	4632428C04Rik	chr16:30008752-30021516	535-1-16	79-2-17	NOTEST	0	0.268904	inf	0	1	1	no
4632428N05Rik	4632428N05Rik	4632428N05Rik	chr10:59765497-60159238	535-1-16	79-2-17	OK	12.9921	8.44368	-0.621688	-1.33961	0.17215	0.995542	no
4632434I11Rik	4632434I11Rik	4632434I11Rik	chr7:100006036-100022742	535-1-16	79-2-17	NOTEST	0.599183	0.368728	-0.70044	0	1	1	no
4732416N19Rik	4732416N19Rik	4732416N19Rik	chr6:147995937-148392874	535-1-16	79-2-17	NOTEST	0	0	0	0	1	1	no
4732456N10Rik	4732456N10Rik	4732456N10Rik	chr15:101346118-101524736	535-1-16	79-2-17	NOTEST	0.166845	1.02674	2.62149	0	1	1	no
4732471J01Rik	4732471J01Rik	4732471J01Rik	chr7:26161837-26351436	535-1-16	79-2-17	NOTEST	0	0	0	0	1	1	no
4732490B19Rik	4732490B19Rik	4732490B19Rik	chr11:113064628-113070983	535-1-16	79-2-17	NOTEST	0	0	0	0	1	1	no
4732491K20Rik	4732491K20Rik	4732491K20Rik	chr17:12511718-12520116	535-1-16	79-2-17	NOTEST	0.261846	0.30213	0.206451	0	1	1	no
4831440E17Rik	4831440E17Rik	4831440E17Rik	chr5:25005614-25010291	535-1-16	79-2-17	NOTEST	0.347824	0.0668893	-2.37851	0	1	1	no
4833403I15Rik	4833403I15Rik	4833403I15Rik	chr18:47009692-47065100	535-1-16	79-2-17	NOTEST	1.16073	1.2897	0.152003	0	1	1	no
4833411C07Rik	4833411C07Rik	4833411C07Rik	chr8:10899921-10902334	535-1-16	79-2-17	NOTEST	0	0	0	0	1	1	no
4833412C05Rik	4833412C05Rik	4833412C05Rik	chr7:74929423-74948382	535-1-16	79-2-17	NOTEST	0.441452	0	#NAME?	0	1	1	no
4833417C18Rik	4833417C18Rik	4833417C18Rik	chr11:95720130-95722360	535-1-16	79-2-17	NOTEST	0	0	0	0	1	1	no
4833418N02Rik	4833418N02Rik	4833418N02Rik	chr17:87674225-87682154	535-1-16	79-2-17	NOTEST	0.292927	0	#NAME?	0	1	1	no
4833419F23Rik	4833419F23Rik	4833419F23Rik	chr18:4353544-4368943	535-1-16	79-2-17	NOTEST	0	0.440514	inf	0	1	1	no
4833420G17Rik	4833420G17Rik	4833420G17Rik	chr13:120251565-120274924	535-1-16	79-2-17	OK	4.35843	3.28058	-0.409858	-0.670872	0.50285	0.995542	no
4833422C13Rik	4833422C13Rik	4833422C13Rik	chr13:91600701-91925753	535-1-16	79-2-17	NOTEST	0.535747	1.07501	1.00473	0	1	1	no
4833423E24Rik	4833423E24Rik	4833423E24Rik	chr2:85324248-85359092	535-1-16	79-2-17	NOTEST	0	0	0	0	1	1	no
4833424O15Rik	4833424O15Rik	4833424O15Rik	chr3:117278378-117392424	535-1-16	79-2-17	NOTEST	0	0	0	0	1	1	no
4833427F10Rik	4833427F10Rik	4833427F10Rik	chr17:35909394-35917632	535-1-16	79-2-17	NOTEST	0	0	0	0	1	1	no
4833427G06Rik	4833427G06Rik	4833427G06Rik	chr9:50889417-50910183	535-1-16	79-2-17	NOTEST	1.357	0	#NAME?	0	1	1	no
4833428L15Rik	4833428L15Rik	4833428L15Rik	chr9:45224708-45561796	535-1-16	79-2-17	NOTEST	0	0	0	0	1	1	no
4833439L19Rik	4833439L19Rik	4833439L19Rik	chr13:54605165-54666743	535-1-16	79-2-17	OK	7.86983	11.8485	0.590296	1.06895	0.2675	0.995542	no
4921501E09Rik	4921501E09Rik	4921501E09Rik	chr17:33201087-33205003	535-1-16	79-2-17	NOTEST	0.209541	0	#NAME?	0	1	1	no
4921504A21Rik	4921504A21Rik	4921504A21Rik	chr5:18708185-18732373	535-1-16	79-2-17	NOTEST	0	0	0	0	1	1	no
4921504E06Rik	4921504E06Rik	4921504E06Rik	chr2:19384463-19475537	535-1-16	79-2-17	NOTEST	0	0	0	0	1	1	no
4921506M07Rik	4921506M07Rik	4921506M07Rik	chr12:58665101-58723096	535-1-16	79-2-17	NOTEST	0	0.468647	inf	0	1	1	no
4921507L20Rik	4921507L20Rik	4921507L20Rik	chr2:93820190-93850887	535-1-16	79-2-17	NOTEST	0	0	0	0	1	1	no
4921507P07Rik	4921507P07Rik	4921507P07Rik	chr6:50516641-50546589	535-1-16	79-2-17	NOTEST	0	0	0	0	1	1	no
4921508D12Rik	4921508D12Rik	4921508D12Rik	chr2:132250476-132278235	535-1-16	79-2-17	NOTEST	0	0	0	0	1	1	no
4921509C19Rik	4921509C19Rik	4921509C19Rik	chr2:151296277-151301887	535-1-16	79-2-17	NOTEST	0	0	0	0	1	1	no
4921509O07Rik	4921509O07Rik	4921509O07Rik	chr13:114236495-114293052	535-1-16	79-2-17	NOTEST	0	0	0	0	1	1	no
4921511C10Rik	4921511C10Rik	4921511C10Rik	chr3:79016840-79057835	535-1-16	79-2-17	NOTEST	0	0	0	0	1	1	no
4921511C20Rik	4921511C20Rik	4921511C20Rik	chrX:123928824-123930430	535-1-16	79-2-17	NOTEST	0	0	0	0	1	1	no
4921511H03Rik	4921511H03Rik	4921511H03Rik	chr5:6769029-7344378	535-1-16	79-2-17	NOTEST	0	0	0	0	1	1	no
4921511I17Rik	4921511I17Rik	4921511I17Rik	chr12:12268944-12399281	535-1-16	79-2-17	NOTEST	0	0.262699	inf	0	1	1	no
4921513I03Rik	4921513I03Rik	4921513I03Rik	chr10:120202787-120215942	535-1-16	79-2-17	NOTEST	0.283124	0	#NAME?	0	1	1	no
4921515E04Rik	4921515E04Rik	4921515E04Rik	chr15:18007891-18299382	535-1-16	79-2-17	NOTEST	0.184656	0	#NAME?	0	1	1	no
4921517D22Rik	4921517D22Rik	4921517D22Rik	chr13:59788762-59795462	535-1-16	79-2-17	NOTEST	0	0.101806	inf	0	1	1	no
4921524J17Rik	4921524J17Rik	4921524J17Rik	chr8:87932657-87956740	535-1-16	79-2-17	OK	12.8462	12.2409	-0.0696374	-0.131855	0.89615	0.995542	no
4921524L21Rik	4921524L21Rik	4921524L21Rik	chr18:6603630-6638964	535-1-16	79-2-17	NOTEST	0	0	0	0	1	1	no
4921525O09Rik	4921525O09Rik	4921525O09Rik	chr13:52192109-52219529	535-1-16	79-2-17	NOTEST	0	0	0	0	1	1	no
4921529L05Rik	4921529L05Rik	4921529L05Rik	chr6:53928684-53967377	535-1-16	79-2-17	NOTEST	0	0	0	0	1	1	no
4921530L21Rik	4921530L21Rik	4921530L21Rik	chr14:96280484-96281994	535-1-16	79-2-17	NOTEST	0	0	0	0	1	1	no
4921531C22Rik	4921531C22Rik	4921531C22Rik	chr2:179711557-179713718	535-1-16	79-2-17	NOTEST	0.228447	0	#NAME?	0	1	1	no
4921531P14Rik	4921531P14Rik	4921531P14Rik	chr18:83462183-83495276	535-1-16	79-2-17	NOTEST	0	0	0	0	1	1	no
4921533I20Rik	4921533I20Rik	4921533I20Rik	chr18:17392991-17393991	535-1-16	79-2-17	NOTEST	3.41134	2.99898	-0.185867	0	1	1	no
4921534H16Rik	4921534H16Rik	4921534H16Rik	chr9:97344813-97933586	535-1-16	79-2-17	NOTEST	0	0	0	0	1	1	no
4921536K21Rik	4921536K21Rik	4921536K21Rik	chr11:3786090-3795129	535-1-16	79-2-17	NOTEST	0.161045	0	#NAME?	0	1	1	no
4921539E11Rik	4921539E11Rik	4921539E11Rik	chr4:102903050-102963468	535-1-16	79-2-17	NOTEST	0	0	0	0	1	1	no
4922502D21Rik	4922502D21Rik	4922502D21Rik	chr6:129272182-129281799	535-1-16	79-2-17	NOTEST	0	0	0	0	1	1	no
4922502H24Rik	4922502H24Rik	4922502H24Rik	chr13:102161825-102167535	535-1-16	79-2-17	NOTEST	0	0	0	0	1	1	no
4922502N22Rik	4922502N22Rik	4922502N22Rik	chr6:139264117-139271097	535-1-16	79-2-17	NOTEST	0	0	0	0	1	1	no
4930401C15Rik	4930401C15Rik	4930401C15Rik	chr10:25499119-25557243	535-1-16	79-2-17	NOTEST	0	0	0	0	1	1	no
4930401O10Rik	4930401O10Rik	4930401O10Rik	chr11:71741972-71753624	535-1-16	79-2-17	NOTEST	0	0	0	0	1	1	no
4930401O12Rik	4930401O12Rik	4930401O12Rik	chr13:31305278-31332955	535-1-16	79-2-17	NOTEST	0	0	0	0	1	1	no
4930402F06Rik	4930402F06Rik	4930402F06Rik	chr2:35231081-35252694	535-1-16	79-2-17	NOTEST	0	0	0	0	1	1	no
4930402F11Rik	4930402F11Rik	4930402F11Rik	chr7:76640979-76644575	535-1-16	79-2-17	NOTEST	0	0	0	0	1	1	no
4930402H24Rik	4930402H24Rik	4930402H24Rik	chr2:130533588-130665846	535-1-16	79-2-17	NOTEST	1.55685	0.693336	-1.16701	0	1	1	no
4930402K13Rik	4930402K13Rik	4930402K13Rik	chrX:8681687-8683468	535-1-16	79-2-17	NOTEST	0	0	0	0	1	1	no
4930404A05Rik	4930404A05Rik	4930404A05Rik	chr16:52799620-52815857	535-1-16	79-2-17	NOTEST	0	0	0	0	1	1	no
4930404A10Rik	4930404A10Rik	4930404A10Rik	chr11:54184153-54240257	535-1-16	79-2-17	NOTEST	0	0	0	0	1	1	no
4930404H11Rik	4930404H11Rik	4930404H11Rik	chr12:72641593-72657120	535-1-16	79-2-17	NOTEST	0	0	0	0	1	1	no
4930404I05Rik	4930404I05Rik	4930404I05Rik	chr16:90936341-91044624	535-1-16	79-2-17	NOTEST	0	1.15648	inf	0	1	1	no
4930404N11Rik	4930404N11Rik	4930404N11Rik	chr10:80820314-80828565	535-1-16	79-2-17	OK	7.09621	6.06514	-0.226509	-0.229796	0.81135	0.995542	no
4930405A10Rik	4930405A10Rik	4930405A10Rik	chr14:22838933-23913793	535-1-16	79-2-17	NOTEST	0	0	0	0	1	1	no
4930405A21Rik	4930405A21Rik	4930405A21Rik	chr2:156439432-156590099	535-1-16	79-2-17	NOTEST	0.490404	0	#NAME?	0	1	1	no
4930405D11Rik	4930405D11Rik	4930405D11Rik	chr11:90666004-90756466	535-1-16	79-2-17	NOTEST	0	0	0	0	1	1	no
4930405J17Rik	4930405J17Rik	4930405J17Rik	chr10:19868725-20001396	535-1-16	79-2-17	NOTEST	0	0	0	0	1	1	no
4930405L22Rik	4930405L22Rik	4930405L22Rik	chr5:46318060-46323648	535-1-16	79-2-17	NOTEST	0	0	0	0	1	1	no
4930406D18Rik	4930406D18Rik	4930406D18Rik	chr3:100230327-100241677	535-1-16	79-2-17	NOTEST	0	0	0	0	1	1	no
4930407I10Rik	4930407I10Rik	4930407I10Rik	chr15:81889580-81896968	535-1-16	79-2-17	NOTEST	0	0	0	0	1	1	no
4930412B13Rik	4930412B13Rik	4930412B13Rik	chr2:117647663-117734872	535-1-16	79-2-17	NOTEST	0.362166	0	#NAME?	0	1	1	no
4930412C18Rik	4930412C18Rik	4930412C18Rik	chr4:9697731-9750558	535-1-16	79-2-17	NOTEST	0.103297	0	#NAME?	0	1	1	no
4930412D23Rik	4930412D23Rik	4930412D23Rik	chrX:124255709-124271086	535-1-16	79-2-17	NOTEST	0	0	0	0	1	1	no
4930412O13Rik	4930412O13Rik	4930412O13Rik	chr2:9802872-9811167	535-1-16	79-2-17	NOTEST	0	0	0	0	1	1	no
4930413E15Rik	4930413E15Rik	4930413E15Rik	chr5:119402347-119411270	535-1-16	79-2-17	NOTEST	0	0	0	0	1	1	no
4930413F20Rik	4930413F20Rik	4930413F20Rik	chr15:34502553-34608959	535-1-16	79-2-17	NOTEST	0	0	0	0	1	1	no
4930413G21Rik	4930413G21Rik	4930413G21Rik	chr7:130112571-130113973	535-1-16	79-2-17	OK	4.21404	9.47537	1.16898	1.77847	0.0892	0.995542	no
4930413M19Rik	4930413M19Rik	4930413M19Rik	chr14:51123443-51140618	535-1-16	79-2-17	NOTEST	0	0	0	0	1	1	no
4930414L22Rik	4930414L22Rik	4930414L22Rik	chr6:72382792-72390609	535-1-16	79-2-17	OK	6.29308	9.163	0.542054	0.151568	0.7898	0.995542	no
4930414N06Rik	4930414N06Rik	4930414N06Rik	chr19:45005608-45059040	535-1-16	79-2-17	NOTEST	2.85749	1.46538	-0.963474	0	1	1	no
4930415F15Rik	4930415F15Rik	4930415F15Rik	chr11:11389268-11415193	535-1-16	79-2-17	NOTEST	0	0	0	0	1	1	no
4930415L06Rik	4930415L06Rik	4930415L06Rik	chrX:87175435-87178191	535-1-16	79-2-17	NOTEST	0	0	0	0	1	1	no
4930415O20Rik	4930415O20Rik	4930415O20Rik	chr15:98401434-98420019	535-1-16	79-2-17	NOTEST	0	0	0	0	1	1	no
4930417O13Rik	4930417O13Rik	4930417O13Rik	chr6:125215542-125223795	535-1-16	79-2-17	NOTEST	0	0	0	0	1	1	no
4930417O22Rik	4930417O22Rik	4930417O22Rik	chr11:101813734-101821888	535-1-16	79-2-17	NOTEST	0	0.608728	inf	0	1	1	no
4930419G24Rik	4930419G24Rik	4930419G24Rik	chr3:32848555-33042113	535-1-16	79-2-17	NOTEST	0	0	0	0	1	1	no
4930423M02Rik	4930423M02Rik	4930423M02Rik	chr4:5559474-5569431	535-1-16	79-2-17	NOTEST	0	0	0	0	1	1	no
4930425K10Rik	4930425K10Rik	4930425K10Rik	chr5:68324850-68368309	535-1-16	79-2-17	NOTEST	0	0	0	0	1	1	no
4930425O10Rik	4930425O10Rik	4930425O10Rik	chr3:138374498-138389948	535-1-16	79-2-17	NOTEST	0	0	0	0	1	1	no
4930426D05Rik	4930426D05Rik	4930426D05Rik	chr18:21708877-21814608	535-1-16	79-2-17	NOTEST	0	0	0	0	1	1	no
4930426L09Rik	4930426L09Rik	4930426L09Rik	chr2:18919945-18921431	535-1-16	79-2-17	NOTEST	0	0	0	0	1	1	no
4930427A07Rik	4930427A07Rik	4930427A07Rik	chr12:114394631-114403669	535-1-16	79-2-17	NOTEST	0.370226	0.284789	-0.378512	0	1	1	no
4930428D18Rik	4930428D18Rik	4930428D18Rik	chrX:73638688-73643318	535-1-16	79-2-17	NOTEST	0	0	0	0	1	1	no
4930428E07Rik	4930428E07Rik	4930428E07Rik	chr12:38607291-39359997	535-1-16	79-2-17	NOTEST	0	0	0	0	1	1	no
4930428G15Rik	4930428G15Rik	4930428G15Rik	chr9:115245278-115251042	535-1-16	79-2-17	NOTEST	0	0	0	0	1	1	no
4930428O21Rik	4930428O21Rik	4930428O21Rik	chr5:108127230-108132499	535-1-16	79-2-17	NOTEST	0	0	0	0	1	1	no
4930429B21Rik	4930429B21Rik	4930429B21Rik	chr3:32233715-32266360	535-1-16	79-2-17	NOTEST	0	0.342412	inf	0	1	1	no
4930429D17Rik	4930429D17Rik	4930429D17Rik	chr5:103659393-103728048	535-1-16	79-2-17	NOTEST	0	0	0	0	1	1	no
4930429F11Rik	4930429F11Rik	4930429F11Rik	chr17:79874963-79877225	535-1-16	79-2-17	NOTEST	0	0	0	0	1	1	no
4930429F24Rik	4930429F24Rik	4930429F24Rik	chr9:79641447-79651042	535-1-16	79-2-17	NOTEST	0.590297	0.454075	-0.378512	0	1	1	no
4930430A15Rik	4930430A15Rik	4930430A15Rik	chr2:111033410-111069757	535-1-16	79-2-17	NOTEST	0	0	0	0	1	1	no
4930430D24Rik	4930430D24Rik	4930430D24Rik	chrX:35391375-35396291	535-1-16	79-2-17	OK	21.9568	22.6203	0.0429521	0.0853675	0.9358	0.995542	no
4930430F08Rik	4930430F08Rik	4930430F08Rik	chr10:99950922-100051893	535-1-16	79-2-17	OK	8.42385	8.23485	-0.0327368	-0.0469327	0.9603	0.995542	no
4930430F21Rik	4930430F21Rik	4930430F21Rik	chr15:30968880-30973086	535-1-16	79-2-17	NOTEST	0	0	0	0	1	1	no
4930430J02Rik	4930430J02Rik	4930430J02Rik	chr9:57238876-57248171	535-1-16	79-2-17	NOTEST	0	0	0	0	1	1	no
4930431F12Rik	4930431F12Rik	4930431F12Rik	chr5:45357439-45370044	535-1-16	79-2-17	NOTEST	0.188868	0	#NAME?	0	1	1	no
4930431P03Rik	4930431P03Rik	4930431P03Rik	chr14:45574574-45580982	535-1-16	79-2-17	NOTEST	0	0	0	0	1	1	no
4930432J09Rik	4930432J09Rik	4930432J09Rik	chr14:104376844-104426359	535-1-16	79-2-17	NOTEST	0.132799	0	#NAME?	0	1	1	no
4930432K21Rik	4930432K21Rik	4930432K21Rik	chr8:86671936-86696496	535-1-16	79-2-17	NOTEST	0.177871	0	#NAME?	0	1	1	no
4930432M17Rik	4930432M17Rik	4930432M17Rik	chr3:121373680-121385900	535-1-16	79-2-17	NOTEST	0	0	0	0	1	1	no
4930433B08Rik	4930433B08Rik	4930433B08Rik	chr3:18368284-18380477	535-1-16	79-2-17	NOTEST	0	0	0	0	1	1	no
4930433I11Rik	4930433I11Rik	4930433I11Rik	chr7:48242978-48250203	535-1-16	79-2-17	NOTEST	0	0	0	0	1	1	no
4930433N12Rik	4930433N12Rik	4930433N12Rik	chr9:3190268-3199813	535-1-16	79-2-17	NOTEST	0	0	0	0	1	1	no
4930434J06Rik	4930434J06Rik	4930434J06Rik	chr14:72256515-72320245	535-1-16	79-2-17	NOTEST	0	0	0	0	1	1	no
4930435E12Rik	4930435E12Rik	4930435E12Rik	chr16:38812317-38828862	535-1-16	79-2-17	NOTEST	0	0	0	0	1	1	no
4930438E09Rik	4930438E09Rik	4930438E09Rik	chr14:67852128-68049789	535-1-16	79-2-17	NOTEST	0.677318	0	#NAME?	0	1	1	no
4930440C22Rik	4930440C22Rik	4930440C22Rik	chr1:96694018-96699049	535-1-16	79-2-17	NOTEST	0	0	0	0	1	1	no
4930440I19Rik	4930440I19Rik	4930440I19Rik	chr2:77889233-78034587	535-1-16	79-2-17	NOTEST	0	0	0	0	1	1	no
4930441J16Rik	4930441J16Rik	4930441J16Rik	chr2:74136996-74145774	535-1-16	79-2-17	NOTEST	0	0	0	0	1	1	no
4930442J19Rik	4930442J19Rik	4930442J19Rik	chr2:151127774-151141739	535-1-16	79-2-17	NOTEST	0	0	0	0	1	1	no
4930442L01Rik	4930442L01Rik	4930442L01Rik	chr3:96633748-96674849	535-1-16	79-2-17	NOTEST	0	0	0	0	1	1	no
4930443O20Rik	4930443O20Rik	4930443O20Rik	chr2:84913770-84926618	535-1-16	79-2-17	NOTEST	0	0	0	0	1	1	no
4930444F02Rik	4930444F02Rik	4930444F02Rik	chr10:18517104-18551736	535-1-16	79-2-17	NOTEST	0	0	0	0	1	1	no
4930444G20Rik	4930444G20Rik	4930444G20Rik	chr10:21786114-21787885	535-1-16	79-2-17	NOTEST	0	0	0	0	1	1	no
4930444M15Rik	4930444M15Rik	4930444M15Rik	chr14:76914364-76920662	535-1-16	79-2-17	NOTEST	0	0	0	0	1	1	no
4930444P10Rik	4930444P10Rik	4930444P10Rik	chr1:16056059-16083122	535-1-16	79-2-17	NOTEST	0	0	0	0	1	1	no
4930447A16Rik	4930447A16Rik	4930447A16Rik	chr15:37295929-37722183	535-1-16	79-2-17	NOTEST	0	0	0	0	1	1	no
4930447C04Rik	4930447C04Rik	4930447C04Rik	chr12:73982095-74018752	535-1-16	79-2-17	NOTEST	0	0	0	0	1	1	no
4930447J18Rik	4930447J18Rik	4930447J18Rik	chr14:48518538-48563864	535-1-16	79-2-17	NOTEST	0	0	0	0	1	1	no
4930447K03Rik	4930447K03Rik	4930447K03Rik	chr13:34176023-34205141	535-1-16	79-2-17	NOTEST	0	0	0	0	1	1	no
4930447N08Rik	4930447N08Rik	4930447N08Rik	chr3:122432075-122562292	535-1-16	79-2-17	NOTEST	0	0	0	0	1	1	no
4930448C13Rik	4930448C13Rik	4930448C13Rik	chr12:15003194-15057195	535-1-16	79-2-17	NOTEST	0	0	0	0	1	1	no
4930448F12Rik	4930448F12Rik	4930448F12Rik	chr13:18176780-18192036	535-1-16	79-2-17	NOTEST	0	0	0	0	1	1	no
4930448H16Rik	4930448H16Rik	4930448H16Rik	chr5:143988670-143996427	535-1-16	79-2-17	NOTEST	0	0	0	0	1	1	no
4930448I06Rik	4930448I06Rik	4930448I06Rik	chr1:41224404-41238097	535-1-16	79-2-17	NOTEST	0	0	0	0	1	1	no
4930448I18Rik	4930448I18Rik	4930448I18Rik	chr5:50542571-50547331	535-1-16	79-2-17	NOTEST	0	0	0	0	1	1	no
4930448K20Rik	4930448K20Rik	4930448K20Rik	chr4:9843111-9844544	535-1-16	79-2-17	NOTEST	0	0	0	0	1	1	no
4930449E01Rik	4930449E01Rik	4930449E01Rik	chr14:105898004-105904845	535-1-16	79-2-17	NOTEST	0	0	0	0	1	1	no
4930449E18Rik	4930449E18Rik	4930449E18Rik	chr19:57348449-57351542	535-1-16	79-2-17	NOTEST	0	0	0	0	1	1	no
4930449I24Rik	4930449I24Rik	4930449I24Rik	chr5:147313952-147328478	535-1-16	79-2-17	NOTEST	0	0	0	0	1	1	no
4930451C15Rik	4930451C15Rik	4930451C15Rik	chr16:17544557-17561340	535-1-16	79-2-17	NOTEST	0.201235	0	#NAME?	0	1	1	no
4930451G09Rik	4930451G09Rik	4930451G09Rik	chr16:4964380-4979055	535-1-16	79-2-17	NOTEST	0.225924	0	#NAME?	0	1	1	no
4930451I11Rik	4930451I11Rik	4930451I11Rik	chr7:133973987-133975010	535-1-16	79-2-17	NOTEST	0	0	0	0	1	1	no
4930452A19Rik	4930452A19Rik	4930452A19Rik	chr17:9943616-9968731	535-1-16	79-2-17	NOTEST	0	0	0	0	1	1	no
4930452B06Rik	4930452B06Rik	4930452B06Rik	chr14:9263685-9498804	535-1-16	79-2-17	NOTEST	0.152644	0.117419	-0.378512	0	1	1	no
4930452G13Rik	4930452G13Rik	4930452G13Rik	chr14:80102726-80112737	535-1-16	79-2-17	NOTEST	0	0	0	0	1	1	no
4930452N14Rik	4930452N14Rik	4930452N14Rik	chr1:156088650-156117546	535-1-16	79-2-17	NOTEST	0	0	0	0	1	1	no
4930453H23Rik	4930453H23Rik	4930453H23Rik	chrX:20783705-20798791	535-1-16	79-2-17	NOTEST	0	0	0	0	1	1	no
4930453L07Rik	4930453L07Rik	4930453L07Rik	chr8:9144668-9149050	535-1-16	79-2-17	NOTEST	0	0	0	0	1	1	no
4930453N24Rik	4930453N24Rik	4930453N24Rik	chr16:64765930-64770765	535-1-16	79-2-17	OK	14.1258	7.42069	-0.928709	-1.60185	0.12005	0.995542	no
4930455B14Rik	4930455B14Rik	4930455B14Rik	chr14:9498903-9505892	535-1-16	79-2-17	NOTEST	0	0	0	0	1	1	no
4930455C13Rik	4930455C13Rik	4930455C13Rik	chr10:21015784-21088695	535-1-16	79-2-17	NOTEST	0.477762	0.735018	0.621488	0	1	1	no
4930455D15Rik	4930455D15Rik	4930455D15Rik	chr18:32823295-33026074	535-1-16	79-2-17	NOTEST	0	0	0	0	1	1	no
4930455F16Rik	4930455F16Rik	4930455F16Rik	chr16:4219911-4229116	535-1-16	79-2-17	NOTEST	0	0	0	0	1	1	no
4930455H04Rik	4930455H04Rik	4930455H04Rik	chr3:116621179-116687324	535-1-16	79-2-17	NOTEST	1.36603	0.262699	-2.37851	0	1	1	no
4930455J16Rik	4930455J16Rik	4930455J16Rik	chr13:58842434-58863672	535-1-16	79-2-17	NOTEST	0	0	0	0	1	1	no
4930456L15Rik	4930456L15Rik	4930456L15Rik	chr4:102963563-102984437	535-1-16	79-2-17	NOTEST	0	0	0	0	1	1	no
4930459C07Rik	4930459C07Rik	4930459C07Rik	chr10:95688840-95711342	535-1-16	79-2-17	NOTEST	0	0	0	0	1	1	no
4930459L07Rik	4930459L07Rik	4930459L07Rik	chr5:58834478-58844237	535-1-16	79-2-17	NOTEST	0	0	0	0	1	1	no
4930461G14Rik	4930461G14Rik	4930461G14Rik	chr9:58302979-58317430	535-1-16	79-2-17	NOTEST	0	0	0	0	1	1	no
4930463O16Rik	4930463O16Rik	4930463O16Rik	chr10:83951037-83960421	535-1-16	79-2-17	NOTEST	0	0	0	0	1	1	no
4930465K10Rik	4930465K10Rik	4930465K10Rik	chr18:77952922-77954184	535-1-16	79-2-17	NOTEST	0	0	0	0	1	1	no
4930465M20Rik	4930465M20Rik	4930465M20Rik	chr12:108961952-108973698	535-1-16	79-2-17	NOTEST	0	0	0	0	1	1	no
4930467D21Rik	4930467D21Rik	4930467D21Rik	chr5:97821435-98017145	535-1-16	79-2-17	NOTEST	0	0	0	0	1	1	no
4930467E23Rik	4930467E23Rik,Gm21119	4930467E23Rik,Gm21119	chr8:19729575-19753602	535-1-16	79-2-17	NOTEST	0	0	0	0	1	1	no
4930467K11Rik	4930467K11Rik	4930467K11Rik	chr10:57198188-57206159	535-1-16	79-2-17	NOTEST	0	0	0	0	1	1	no
4930468A15Rik	4930468A15Rik	4930468A15Rik	chrX:73827948-73848263	535-1-16	79-2-17	NOTEST	0	0	0	0	1	1	no
4930469G21Rik	4930469G21Rik	4930469G21Rik	chr1:163072842-163100638	535-1-16	79-2-17	NOTEST	0	0	0	0	1	1	no
4930470H14Rik	4930470H14Rik	4930470H14Rik	chr17:4044657-4082995	535-1-16	79-2-17	NOTEST	1.52362	2.34403	0.621488	0	1	1	no
4930470P17Rik	4930470P17Rik	4930470P17Rik	chr2:170404917-170427517	535-1-16	79-2-17	NOTEST	0	0	0	0	1	1	no
4930471C04Rik	4930471C04Rik	4930471C04Rik	chr14:64718131-64723072	535-1-16	79-2-17	NOTEST	0	0	0	0	1	1	no
4930471G03Rik	4930471G03Rik	4930471G03Rik	chr18:36177311-36356814	535-1-16	79-2-17	NOTEST	0	0	0	0	1	1	no
4930471M09Rik	4930471M09Rik	4930471M09Rik	chr6:91380453-91390848	535-1-16	79-2-17	NOTEST	0	0	0	0	1	1	no
4930473A02Rik	4930473A02Rik	4930473A02Rik	chr2:130276013-130389485	535-1-16	79-2-17	OK	6.12329	6.19766	0.0174171	0.00962516	0.9764	0.995542	no
4930473O22Rik	4930473O22Rik	4930473O22Rik	chr10:97053617-97059565	535-1-16	79-2-17	NOTEST	0	0	0	0	1	1	no
4930474G06Rik	4930474G06Rik	4930474G06Rik	chr18:28718664-29156677	535-1-16	79-2-17	NOTEST	0	0	0	0	1	1	no
4930474H20Rik	4930474H20Rik	4930474H20Rik	chr14:90526697-90669567	535-1-16	79-2-17	NOTEST	0	0	0	0	1	1	no
4930474M22Rik	4930474M22Rik	4930474M22Rik	chr17:14416512-14541797	535-1-16	79-2-17	NOTEST	0	0	0	0	1	1	no
4930474N05Rik	4930474N05Rik	4930474N05Rik	chr14:36908150-36910041	535-1-16	79-2-17	NOTEST	0	0	0	0	1	1	no
4930474N09Rik	4930474N09Rik	4930474N09Rik	chr12:100399486-100401018	535-1-16	79-2-17	NOTEST	0	0	0	0	1	1	no
4930478L05Rik	4930478L05Rik	4930478L05Rik	chr16:78540580-78576933	535-1-16	79-2-17	NOTEST	0	0	0	0	1	1	no
4930478P22Rik	4930478P22Rik	4930478P22Rik	chr5:35704201-35710326	535-1-16	79-2-17	NOTEST	0	0	0	0	1	1	no
4930479D17Rik	4930479D17Rik	4930479D17Rik	chr6:146605739-146613925	535-1-16	79-2-17	NOTEST	0	0	0	0	1	1	no
4930480E11Rik	4930480E11Rik	4930480E11Rik	chrX:75614981-75616467	535-1-16	79-2-17	NOTEST	0	0	0	0	1	1	no
4930480G23Rik	4930480G23Rik	4930480G23Rik	chr4:19906591-19932886	535-1-16	79-2-17	NOTEST	0	0	0	0	1	1	no
4930480K15Rik	4930480K15Rik	4930480K15Rik	chr17:90432983-91492142	535-1-16	79-2-17	NOTEST	0.194825	0.149865	-0.378512	0	1	1	no
4930480M12Rik	4930480M12Rik	4930480M12Rik	chr12:26896131-26925572	535-1-16	79-2-17	NOTEST	0	0	0	0	1	1	no
4930481A15Rik	4930481A15Rik	4930481A15Rik	chr19:5406814-5424979	535-1-16	79-2-17	NOTEST	0	0	0	0	1	1	no
4930482G09Rik	4930482G09Rik	4930482G09Rik	chr3:152810906-152815072	535-1-16	79-2-17	NOTEST	0	0	0	0	1	1	no
4930483J18Rik	4930483J18Rik	4930483J18Rik	chr15:81021282-81023187	535-1-16	79-2-17	NOTEST	0	0	0	0	1	1	no
4930483K19Rik	4930483K19Rik	4930483K19Rik	chr10:75994371-76024971	535-1-16	79-2-17	NOTEST	0	0	0	0	1	1	no
4930483O08Rik	4930483O08Rik	4930483O08Rik	chr7:140319933-140334140	535-1-16	79-2-17	NOTEST	0	0	0	0	1	1	no
4930486F22Rik	4930486F22Rik	4930486F22Rik	chr10:85511490-85961641	535-1-16	79-2-17	NOTEST	0	0	0	0	1	1	no
4930486I03Rik	4930486I03Rik	4930486I03Rik	chr1:20047859-20608138	535-1-16	79-2-17	NOTEST	0	0	0	0	1	1	no
4930486L24Rik	4930486L24Rik	4930486L24Rik	chr13:60943972-60965777	535-1-16	79-2-17	NOTEST	2.65745	1.27762	-1.05658	0	1	1	no
4930487D11Rik	4930487D11Rik	4930487D11Rik	chr5:38735627-38740436	535-1-16	79-2-17	NOTEST	0	0	0	0	1	1	no
4930487H11Rik	4930487H11Rik	4930487H11Rik	chr1:62749890-62865266	535-1-16	79-2-17	NOTEST	0	0	0	0	1	1	no
4930488B22Rik	4930488B22Rik	4930488B22Rik	chr1:186536375-186542868	535-1-16	79-2-17	NOTEST	0	0	0	0	1	1	no
4930488L21Rik	4930488L21Rik	4930488L21Rik	chr8:96334737-96493288	535-1-16	79-2-17	NOTEST	0	0	0	0	1	1	no
4930500F04Rik	4930500F04Rik	4930500F04Rik	chr5:150650321-150666855	535-1-16	79-2-17	NOTEST	0	0	0	0	1	1	no
4930500J02Rik	4930500J02Rik	4930500J02Rik	chr2:104399340-104411586	535-1-16	79-2-17	NOTEST	0	0.786583	inf	0	1	1	no
4930500L23Rik	4930500L23Rik	4930500L23Rik	chr5:139999704-140017293	535-1-16	79-2-17	NOTEST	0	0	0	0	1	1	no
4930502A04Rik	4930502A04Rik	4930502A04Rik	chr9:68318708-68368007	535-1-16	79-2-17	NOTEST	0	0	0	0	1	1	no
4930502E09Rik	4930502E09Rik	4930502E09Rik	chr11:84642679-84644370	535-1-16	79-2-17	NOTEST	0	0	0	0	1	1	no
4930502E18Rik	4930502E18Rik	4930502E18Rik	chrX:51028007-51041399	535-1-16	79-2-17	NOTEST	1.94281	1.19558	-0.70044	0	1	1	no
4930503B20Rik	4930503B20Rik	4930503B20Rik	chr3:146304895-146314679	535-1-16	79-2-17	OK	13.4103	11.4208	-0.23167	-0.388866	0.6942	0.995542	no
4930503E14Rik	4930503E14Rik	4930503E14Rik	chr14:44740831-44749036	535-1-16	79-2-17	NOTEST	0	0	0	0	1	1	no
4930503E24Rik	4930503E24Rik	4930503E24Rik	chr10:123906129-123961544	535-1-16	79-2-17	OK	20.9793	27.5138	0.391191	0.802294	0.4206	0.995542	no
4930503H13Rik	4930503H13Rik	4930503H13Rik	chrX:152974025-152974660	535-1-16	79-2-17	NOTEST	0	0	0	0	1	1	no
4930503L19Rik	4930503L19Rik	4930503L19Rik	chr18:70612793-70660719	535-1-16	79-2-17	OK	5.02867	3.00861	-0.741082	-1.13825	0.26405	0.995542	no
4930503O07Rik	4930503O07Rik	4930503O07Rik	chr1:196038380-196048953	535-1-16	79-2-17	NOTEST	0	0	0	0	1	1	no
4930504O13Rik	4930504O13Rik	4930504O13Rik	chr11:58259644-58266468	535-1-16	79-2-17	NOTEST	0	0	0	0	1	1	no
4930505A04Rik	4930505A04Rik	4930505A04Rik	chr11:30326005-30371829	535-1-16	79-2-17	NOTEST	0	0	0	0	1	1	no
4930505G20Rik	4930505G20Rik	4930505G20Rik	chr14:115491436-116924414	535-1-16	79-2-17	NOTEST	0	0	0	0	1	1	no
4930506C21Rik	4930506C21Rik	4930506C21Rik	chr17:8476677-8520307	535-1-16	79-2-17	NOTEST	1.50925	2.70891	0.843881	0	1	1	no
4930506M07Rik	4930506M07Rik	4930506M07Rik	chr19:59047847-59150559	535-1-16	79-2-17	OK	8.72738	9.95431	0.189772	0.400065	0.678	0.995542	no
4930507D05Rik	4930507D05Rik	4930507D05Rik	chr10:61892125-61914101	535-1-16	79-2-17	NOTEST	0	0	0	0	1	1	no
4930507D10Rik	4930507D10Rik	4930507D10Rik	chr11:80663882-80671802	535-1-16	79-2-17	NOTEST	0	0	0	0	1	1	no
4930509E16Rik	4930509E16Rik	4930509E16Rik	chr9:72366056-72379665	535-1-16	79-2-17	NOTEST	0	0	0	0	1	1	no
4930509J09Rik	4930509J09Rik	4930509J09Rik	chr3:72870272-73398752	535-1-16	79-2-17	NOTEST	0	0	0	0	1	1	no
4930509K18Rik	4930509K18Rik	4930509K18Rik	chr4:40260264-40264752	535-1-16	79-2-17	NOTEST	0	0	0	0	1	1	no
4930511A02Rik	4930511A02Rik	4930511A02Rik	chr12:11445038-11451618	535-1-16	79-2-17	NOTEST	0	0	0	0	1	1	no
4930511E03Rik	4930511E03Rik	4930511E03Rik	chr6:94893827-94901539	535-1-16	79-2-17	NOTEST	0	0	0	0	1	1	no
4930511M06Rik	4930511M06Rik	4930511M06Rik	chr18:57693479-57890719	535-1-16	79-2-17	NOTEST	0.635481	0.73325	0.206456	0	1	1	no
4930512B01Rik	4930512B01Rik	4930512B01Rik	chr12:70847834-71087989	535-1-16	79-2-17	NOTEST	0	0	0	0	1	1	no
4930513D17Rik	4930513D17Rik	4930513D17Rik	chr5:39852987-39994813	535-1-16	79-2-17	NOTEST	0	0	0	0	1	1	no
4930513N10Rik	4930513N10Rik	4930513N10Rik	chr8:98243350-98345628	535-1-16	79-2-17	NOTEST	0.897559	0.69043	-0.378512	0	1	1	no
4930513O06Rik	4930513O06Rik	4930513O06Rik	chrX:135620781-135627942	535-1-16	79-2-17	NOTEST	0	0	0	0	1	1	no
4930515B02Rik	4930515B02Rik	4930515B02Rik	chr4:140428607-140433972	535-1-16	79-2-17	NOTEST	0	0	0	0	1	1	no
4930515G01Rik	4930515G01Rik	4930515G01Rik	chr5:115223741-115224992	535-1-16	79-2-17	NOTEST	0	0.285225	inf	0	1	1	no
4930515G16Rik	4930515G16Rik	4930515G16Rik	chr6:67515227-67515693	535-1-16	79-2-17	NOTEST	0	0	0	0	1	1	no
4930515L03Rik	4930515L03Rik	4930515L03Rik	chr2:16840304-16935353	535-1-16	79-2-17	NOTEST	0	0	0	0	1	1	no
4930515L19Rik	4930515L19Rik	4930515L19Rik	chrX:43620735-43682088	535-1-16	79-2-17	NOTEST	0	0	0	0	1	1	no
4930517E11Rik	4930517E11Rik	4930517E11Rik	chr2:123915704-124493525	535-1-16	79-2-17	NOTEST	0	0	0	0	1	1	no
4930518P08Rik	4930518P08Rik	4930518P08Rik	chr13:50848761-50860617	535-1-16	79-2-17	NOTEST	0	0	0	0	1	1	no
4930519D14Rik	4930519D14Rik	4930519D14Rik	chr13:30706911-30716127	535-1-16	79-2-17	NOTEST	0	0	0	0	1	1	no
4930519F09Rik	4930519F09Rik	4930519F09Rik	chr10:28641768-28643313	535-1-16	79-2-17	OK	6.08279	5.79314	-0.0703893	-0.112126	0.90875	0.995542	no
4930519F16Rik	4930519F16Rik	4930519F16Rik	chrX:100427619-100451945	535-1-16	79-2-17	NOTEST	0	0	0	0	1	1	no
4930519F24Rik	4930519F24Rik	4930519F24Rik	chr9:99922718-99935089	535-1-16	79-2-17	NOTEST	0	0	0	0	1	1	no
4930519G04Rik	4930519G04Rik	4930519G04Rik	chr5:115303722-115333888	535-1-16	79-2-17	NOTEST	0.211558	0	#NAME?	0	1	1	no
4930519H02Rik	4930519H02Rik	4930519H02Rik	chr5:15369745-15389584	535-1-16	79-2-17	NOTEST	0	0	0	0	1	1	no
4930520O04Rik	4930520O04Rik	4930520O04Rik	chr9:114277441-114299830	535-1-16	79-2-17	NOTEST	0.435903	0	#NAME?	0	1	1	no
4930520P13Rik	4930520P13Rik	4930520P13Rik	chr13:70371699-70387000	535-1-16	79-2-17	NOTEST	0	0	0	0	1	1	no
4930521E06Rik	4930521E06Rik	4930521E06Rik	chr1:44608515-44853681	535-1-16	79-2-17	NOTEST	0	0	0	0	1	1	no
4930522H14Rik	4930522H14Rik	4930522H14Rik	chr4:109177936-109203902	535-1-16	79-2-17	NOTEST	0	0	0	0	1	1	no
4930522O17Rik	4930522O17Rik	4930522O17Rik	chr4:53259067-53263992	535-1-16	79-2-17	NOTEST	0	0	0	0	1	1	no
4930523C07Rik	4930523C07Rik	4930523C07Rik	chr1:161974510-162008717	535-1-16	79-2-17	NOTEST	2.23399	1.69649	-0.397067	0	1	1	no
4930523O13Rik	4930523O13Rik	4930523O13Rik	chr15:46267411-46327725	535-1-16	79-2-17	NOTEST	0	0	0	0	1	1	no
4930524B15Rik	4930524B15Rik	4930524B15Rik	chr11:31865632-31879651	535-1-16	79-2-17	NOTEST	0	0	0	0	1	1	no
4930524C18Rik	4930524C18Rik	4930524C18Rik	chr14:115231186-115260549	535-1-16	79-2-17	NOTEST	0	0	0	0	1	1	no
4930524N10Rik	4930524N10Rik	4930524N10Rik	chrX:150773767-150777935	535-1-16	79-2-17	NOTEST	0	0	0	0	1	1	no
4930524O05Rik	4930524O05Rik	4930524O05Rik	chr19:10708722-10739700	535-1-16	79-2-17	NOTEST	0	0	0	0	1	1	no
4930524O08Rik	4930524O08Rik	4930524O08Rik	chr9:89721356-89758866	535-1-16	79-2-17	NOTEST	0	0.239574	inf	0	1	1	no
4930525D18Rik	4930525D18Rik	4930525D18Rik	chr9:114250228-114273745	535-1-16	79-2-17	NOTEST	0	0	0	0	1	1	no
4930525G20Rik	4930525G20Rik	4930525G20Rik	chr13:67897530-67931922	535-1-16	79-2-17	NOTEST	0	0	0	0	1	1	no
4930525M21Rik	4930525M21Rik	4930525M21Rik	chrX:35367084-35371992	535-1-16	79-2-17	NOTEST	0.624096	0	#NAME?	0	1	1	no
4930526I15Rik	4930526I15Rik	4930526I15Rik	chr9_random:46928-56293	535-1-16	79-2-17	NOTEST	2.70106	1.32944	-1.02271	0	1	1	no
4930526L06Rik	4930526L06Rik	4930526L06Rik	chr19:11271306-11374374	535-1-16	79-2-17	NOTEST	0	0.365713	inf	0	1	1	no
4930527F14Rik	4930527F14Rik	4930527F14Rik	chr14:46163384-46182551	535-1-16	79-2-17	NOTEST	0	0	0	0	1	1	no
4930527G23Rik	4930527G23Rik	4930527G23Rik	chr18:29556369-29656070	535-1-16	79-2-17	NOTEST	0	0	0	0	1	1	no
4930528A17Rik	4930528A17Rik	4930528A17Rik	chr4:21773473-21803622	535-1-16	79-2-17	NOTEST	0.607907	0	#NAME?	0	1	1	no
4930528D03Rik	4930528D03Rik	4930528D03Rik	chr13:59835010-59838831	535-1-16	79-2-17	NOTEST	0	0.288524	inf	0	1	1	no
4930528P14Rik	4930528P14Rik	4930528P14Rik	chr2:115155001-115170016	535-1-16	79-2-17	NOTEST	0	0	0	0	1	1	no
4930529C04Rik	4930529C04Rik	4930529C04Rik	chr3:90875583-90879114	535-1-16	79-2-17	NOTEST	1.05197	0.719294	-0.548437	0	1	1	no
4930529K09Rik	4930529K09Rik	4930529K09Rik	chr14:86645776-86661849	535-1-16	79-2-17	NOTEST	0	0	0	0	1	1	no
4930529L06Rik	4930529L06Rik	4930529L06Rik	chr16:84680033-84685392	535-1-16	79-2-17	NOTEST	0	0	0	0	1	1	no
4930529M08Rik	4930529M08Rik	4930529M08Rik	chr2:145760519-145789962	535-1-16	79-2-17	NOTEST	0	0	0	0	1	1	no
4930532M18Rik	4930532M18Rik	4930532M18Rik	chr1:156088650-156117546	535-1-16	79-2-17	NOTEST	0	0	0	0	1	1	no
4930533B01Rik	4930533B01Rik	4930533B01Rik	chr2:113167892-113556924	535-1-16	79-2-17	NOTEST	0	0	0	0	1	1	no
4930533P14Rik	4930533P14Rik	4930533P14Rik	chr1:98508633-98559150	535-1-16	79-2-17	NOTEST	0	0	0	0	1	1	no
4930538K18Rik	4930538K18Rik	4930538K18Rik	chr4:118877659-118890822	535-1-16	79-2-17	NOTEST	0	0	0	0	1	1	no
4930539C22Rik	4930539C22Rik	4930539C22Rik	chr3:134067106-134086599	535-1-16	79-2-17	NOTEST	0	0	0	0	1	1	no
4930539E08Rik	4930539E08Rik	4930539E08Rik	chr17:29033339-29052269	535-1-16	79-2-17	NOTEST	0.0885992	0	#NAME?	0	1	1	no
4930539J05Rik	4930539J05Rik	4930539J05Rik	chr3:135099186-135101629	535-1-16	79-2-17	OK	3.94986	2.02557	-0.963474	-0.643409	0.6097	0.995542	no
4930539M17Rik	4930539M17Rik	4930539M17Rik	chr3:9061963-9071076	535-1-16	79-2-17	NOTEST	0	0	0	0	1	1	no
4930539N22Rik	4930539N22Rik	4930539N22Rik	chr3:13471654-14182287	535-1-16	79-2-17	NOTEST	0	0	0	0	1	1	no
4930540M03Rik	4930540M03Rik	4930540M03Rik	chr9:15364307-15445664	535-1-16	79-2-17	NOTEST	0	0	0	0	1	1	no
4930542C21Rik	4930542C21Rik	4930542C21Rik	chr16:38017408-38054612	535-1-16	79-2-17	NOTEST	0	0	0	0	1	1	no
4930542D17Rik	4930542D17Rik	4930542D17Rik	chr16:50589971-50654279	535-1-16	79-2-17	NOTEST	0	0	0	0	1	1	no
4930543E12Rik	4930543E12Rik	4930543E12Rik	chr7:120243749-120285529	535-1-16	79-2-17	NOTEST	0	0	0	0	1	1	no
4930544D05Rik	4930544D05Rik	4930544D05Rik	chr11:70428384-70432696	535-1-16	79-2-17	NOTEST	0.861799	1.98877	1.20645	0	1	1	no
4930544G11Rik	4930544G11Rik	4930544G11Rik	chr6:65902564-65904008	535-1-16	79-2-17	OK	25.3692	29.3927	0.212376	0.448272	0.6485	0.995542	no
4930544M13Rik	4930544M13Rik	4930544M13Rik	chr13:115397435-115488030	535-1-16	79-2-17	NOTEST	0	0	0	0	1	1	no
4930545E07Rik	4930545E07Rik	4930545E07Rik	chr18:17727254-17739499	535-1-16	79-2-17	NOTEST	0	0	0	0	1	1	no
4930545H06Rik	4930545H06Rik	4930545H06Rik	chr10:67781812-67783890	535-1-16	79-2-17	NOTEST	0	0	0	0	1	1	no
4930545L23Rik	4930545L23Rik	4930545L23Rik	chr2:134611899-135300994	535-1-16	79-2-17	NOTEST	0	0	0	0	1	1	no
4930546C10Rik	4930546C10Rik	4930546C10Rik	chr18:69049140-69111182	535-1-16	79-2-17	NOTEST	0	0	0	0	1	1	no
4930546K05Rik	4930546K05Rik	4930546K05Rik	chr9:41990320-42017314	535-1-16	79-2-17	NOTEST	0	0	0	0	1	1	no
4930547E08Rik	4930547E08Rik	4930547E08Rik	chr2:103644608-103650779	535-1-16	79-2-17	NOTEST	0	0	0	0	1	1	no
4930547E14Rik	4930547E14Rik	4930547E14Rik	chr16:59613146-60605357	535-1-16	79-2-17	NOTEST	0	0	0	0	1	1	no
4930548G14Rik	4930548G14Rik	4930548G14Rik	chr15:46454850-46471404	535-1-16	79-2-17	NOTEST	0	0	0	0	1	1	no
4930548H24Rik	4930548H24Rik	4930548H24Rik	chr5:31788231-31790635	535-1-16	79-2-17	NOTEST	0	0	0	0	1	1	no
4930548J01Rik	4930548J01Rik	4930548J01Rik	chr17:4119445-4122102	535-1-16	79-2-17	OK	13.2277	10.7404	-0.300509	-0.443159	0.6634	0.995542	no
4930548K13Rik	4930548K13Rik	4930548K13Rik	chr4:26562966-26632596	535-1-16	79-2-17	NOTEST	0	0	0	0	1	1	no
4930549C01Rik	4930549C01Rik	4930549C01Rik	chr4:136166351-136169128	535-1-16	79-2-17	NOTEST	0	0	0	0	1	1	no
4930549G23Rik	4930549G23Rik	4930549G23Rik	chr18:67934529-67959597	535-1-16	79-2-17	NOTEST	1.02797	3.16299	1.62149	0	1	1	no
4930550C14Rik	4930550C14Rik	4930550C14Rik	chr9:53213390-53240908	535-1-16	79-2-17	NOTEST	0	0.289081	inf	0	1	1	no
4930550L24Rik	4930550L24Rik	4930550L24Rik	chrX:56164637-56173481	535-1-16	79-2-17	NOTEST	0	0	0	0	1	1	no
4930552N02Rik	4930552N02Rik	4930552N02Rik	chr4:52827475-52841141	535-1-16	79-2-17	NOTEST	0	0	0	0	1	1	no
4930552P12Rik	4930552P12Rik	4930552P12Rik	chr19:55715078-55776694	535-1-16	79-2-17	NOTEST	0.169608	0	#NAME?	0	1	1	no
4930553E22Rik	4930553E22Rik	4930553E22Rik	chr16:84371387-84375750	535-1-16	79-2-17	NOTEST	0	0	0	0	1	1	no
4930554C24Rik	4930554C24Rik	4930554C24Rik	chr9:84668004-84677958	535-1-16	79-2-17	NOTEST	0	0	0	0	1	1	no
4930555B11Rik	4930555B11Rik	4930555B11Rik	chr2:57034241-57040668	535-1-16	79-2-17	NOTEST	0	0	0	0	1	1	no
4930555G01Rik	4930555G01Rik	4930555G01Rik	chr14:5153653-5162268	535-1-16	79-2-17	NOTEST	0	0	0	0	1	1	no
4930556C24Rik	4930556C24Rik	4930556C24Rik	chr16:85819455-85827017	535-1-16	79-2-17	NOTEST	0	0	0	0	1	1	no
4930556G01Rik	4930556G01Rik	4930556G01Rik	chr4:30591745-30782894	535-1-16	79-2-17	NOTEST	0	0	0	0	1	1	no
4930556J02Rik	4930556J02Rik	4930556J02Rik	chr14:62111524-62119219	535-1-16	79-2-17	NOTEST	0	0	0	0	1	1	no
4930556M19Rik	4930556M19Rik	4930556M19Rik	chr15:10644590-10719878	535-1-16	79-2-17	NOTEST	0.387963	0.430512	0.150135	0	1	1	no
4930556N09Rik	4930556N09Rik	4930556N09Rik	chr10:96498401-96523693	535-1-16	79-2-17	NOTEST	0	0	0	0	1	1	no
4930557A04Rik	4930557A04Rik	4930557A04Rik	chrX:9426828-9427378	535-1-16	79-2-17	NOTEST	0	0	0	0	1	1	no
4930557J02Rik	4930557J02Rik	4930557J02Rik	chr5:34349827-34512175	535-1-16	79-2-17	NOTEST	0	0	0	0	1	1	no
4930558C23Rik	4930558C23Rik	4930558C23Rik	chr3:95190379-95206763	535-1-16	79-2-17	NOTEST	0	0	0	0	1	1	no
4930558G05Rik	4930558G05Rik	4930558G05Rik	chrX:125586059-125601682	535-1-16	79-2-17	NOTEST	0	0	0	0	1	1	no
4930558J18Rik	4930558J18Rik	4930558J18Rik	chr1:57416065-57434388	535-1-16	79-2-17	NOTEST	0	0	0	0	1	1	no
4930558K02Rik	4930558K02Rik	4930558K02Rik	chr1:163872219-163909767	535-1-16	79-2-17	NOTEST	0	0	0	0	1	1	no
4930562C15Rik	4930562C15Rik	4930562C15Rik	chr16:4835415-4867691	535-1-16	79-2-17	NOTEST	0	0	0	0	1	1	no
4930562F07Rik	4930562F07Rik	4930562F07Rik	chr1:161974510-162008717	535-1-16	79-2-17	NOTEST	1.24187	1.07568	-0.207262	0	1	1	no
4930563D23Rik	4930563D23Rik	4930563D23Rik	chr16:92319007-92321686	535-1-16	79-2-17	NOTEST	0	0	0	0	1	1	no
4930563E18Rik	4930563E18Rik	4930563E18Rik	chr18:10706857-10711830	535-1-16	79-2-17	NOTEST	0	0	0	0	1	1	no
4930563E22Rik	4930563E22Rik	4930563E22Rik	chr11:72025225-72031952	535-1-16	79-2-17	NOTEST	0	0.096211	inf	0	1	1	no
4930563F08Rik	4930563F08Rik	4930563F08Rik	chr5:131913551-133018213	535-1-16	79-2-17	NOTEST	0	0	0	0	1	1	no
4930563M20Rik	4930563M20Rik	4930563M20Rik	chr8:119305611-119325312	535-1-16	79-2-17	NOTEST	0	0	0	0	1	1	no
4930564B18Rik	4930564B18Rik	4930564B18Rik	chr14:76042065-76066944	535-1-16	79-2-17	NOTEST	0	0	0	0	1	1	no
4930564C03Rik	4930564C03Rik	4930564C03Rik	chr17:44632935-45256233	535-1-16	79-2-17	NOTEST	0	0	0	0	1	1	no
4930564D02Rik	4930564D02Rik	4930564D02Rik	chr3:104869761-104881724	535-1-16	79-2-17	NOTEST	0	0	0	0	1	1	no
4930565D16Rik	4930565D16Rik	4930565D16Rik	chr3:84153297-84183843	535-1-16	79-2-17	NOTEST	0	0	0	0	1	1	no
4930565N06Rik	4930565N06Rik	4930565N06Rik	chr16:36880604-36933171	535-1-16	79-2-17	NOTEST	0	0.675902	inf	0	1	1	no
4930567H12Rik	4930567H12Rik	4930567H12Rik	chr8:128108537-128140570	535-1-16	79-2-17	NOTEST	0	0	0	0	1	1	no
4930567H17Rik	4930567H17Rik	4930567H17Rik	chrX:67647075-67647915	535-1-16	79-2-17	NOTEST	0	0.468797	inf	0	1	1	no
4930567J20Rik	4930567J20Rik	4930567J20Rik	chr16:71250148-71267421	535-1-16	79-2-17	NOTEST	0	0	0	0	1	1	no
4930567K20Rik	4930567K20Rik	4930567K20Rik	chr10:10405856-10802129	535-1-16	79-2-17	NOTEST	0	0	0	0	1	1	no
4930568D16Rik	4930568D16Rik	4930568D16Rik	chr2:35209737-35223249	535-1-16	79-2-17	NOTEST	0	0	0	0	1	1	no
4930568E12Rik	4930568E12Rik	4930568E12Rik	chr9:13091266-13105855	535-1-16	79-2-17	NOTEST	0	0	0	0	1	1	no
4930568G15Rik	4930568G15Rik	4930568G15Rik	chr1:166996747-167022061	535-1-16	79-2-17	NOTEST	0	0	0	0	1	1	no
4930570G19Rik	4930570G19Rik	4930570G19Rik	chr3:156209716-156224710	535-1-16	79-2-17	NOTEST	0	0.102433	inf	0	1	1	no
4930571K23Rik	4930571K23Rik	4930571K23Rik	chr7:132512374-132514527	535-1-16	79-2-17	NOTEST	0	0	0	0	1	1	no
4930571O06Rik	4930571O06Rik	4930571O06Rik	chr8:116041181-116074708	535-1-16	79-2-17	NOTEST	1.79671	0	#NAME?	0	1	1	no
4930572K03Rik	4930572K03Rik	4930572K03Rik	chr5:127650934-127664726	535-1-16	79-2-17	NOTEST	0	0	0	0	1	1	no
4930572O03Rik	4930572O03Rik	4930572O03Rik	chr5:15158105-15162877	535-1-16	79-2-17	NOTEST	0	0	0	0	1	1	no
4930572O13Rik	4930572O13Rik	4930572O13Rik	chr14:25959280-25962727	535-1-16	79-2-17	NOTEST	0	0	0	0	1	1	no
4930573O16Rik	4930573O16Rik	4930573O16Rik	chr2:51992166-52194318	535-1-16	79-2-17	NOTEST	0	0	0	0	1	1	no
4930577N17Rik	4930577N17Rik	4930577N17Rik	chr3:51056641-51144566	535-1-16	79-2-17	OK	3.49984	4.14183	0.242977	0.137923	0.8826	0.995542	no
4930578C19Rik	4930578C19Rik	4930578C19Rik	chrX:17995552-18038400	535-1-16	79-2-17	NOTEST	0	0.93694	inf	0	1	1	no
4930578E11Rik	4930578E11Rik	4930578E11Rik	chr18:29556369-29656070	535-1-16	79-2-17	NOTEST	0	0	0	0	1	1	no
4930578I06Rik	4930578I06Rik	4930578I06Rik	chr14:64589958-64606617	535-1-16	79-2-17	NOTEST	0	0	0	0	1	1	no
4930578M01Rik	4930578M01Rik	4930578M01Rik	chr15:98816395-98819712	535-1-16	79-2-17	NOTEST	0	0	0	0	1	1	no
4930578N18Rik	4930578N18Rik	4930578N18Rik	chr16:76122857-76156331	535-1-16	79-2-17	NOTEST	0	0	0	0	1	1	no
4930579F01Rik	4930579F01Rik	4930579F01Rik	chr3:137827098-137849677	535-1-16	79-2-17	NOTEST	0	0	0	0	1	1	no
4930579G18Rik	4930579G18Rik	4930579G18Rik	chr14:55260997-55309579	535-1-16	79-2-17	NOTEST	0.926921	0.950802	0.0366987	0	1	1	no
4930579G24Rik	4930579G24Rik	4930579G24Rik	chr3:79433000-79436741	535-1-16	79-2-17	NOTEST	0.660526	1.18556	0.843881	0	1	1	no
4930579K19Rik	4930579K19Rik	4930579K19Rik	chr9:98462878-98464030	535-1-16	79-2-17	NOTEST	0	0.62986	inf	0	1	1	no
4930581F22Rik	4930581F22Rik	4930581F22Rik	chr9:34854163-34983572	535-1-16	79-2-17	NOTEST	1.06112	0.13604	-2.96347	0	1	1	no
4930583K01Rik	4930583K01Rik	4930583K01Rik	chr7:125387420-125389065	535-1-16	79-2-17	NOTEST	0	0	0	0	1	1	no
4930583P06Rik	4930583P06Rik	4930583P06Rik	chr2:123915704-124493525	535-1-16	79-2-17	NOTEST	0	0	0	0	1	1	no
4930584F24Rik	4930584F24Rik	4930584F24Rik	chr5:26786609-26819854	535-1-16	79-2-17	NOTEST	0	0	0	0	1	1	no
4930590J08Rik	4930590J08Rik	4930590J08Rik	chr6:91854226-91900719	535-1-16	79-2-17	NOTEST	0	0	0	0	1	1	no
4930590L20Rik	4930590L20Rik	4930590L20Rik	chr1:142142833-142552979	535-1-16	79-2-17	NOTEST	0	0	0	0	1	1	no
4930591A17Rik	4930591A17Rik	4930591A17Rik	chr2:179149640-179151585	535-1-16	79-2-17	NOTEST	0	0	0	0	1	1	no
4930592A05Rik	4930592A05Rik	4930592A05Rik	chr15:33012883-33583191	535-1-16	79-2-17	OK	10.6414	2.60454	-2.03059	-1.19532	0.24735	0.995542	no
4930592I03Rik	4930592I03Rik	4930592I03Rik	chr18:83080270-83174706	535-1-16	79-2-17	NOTEST	0	0	0	0	1	1	no
4930593A02Rik	4930593A02Rik	4930593A02Rik	chr3:58496510-58592446	535-1-16	79-2-17	NOTEST	0	0	0	0	1	1	no
4930593C16Rik	4930593C16Rik	4930593C16Rik	chr9:120833572-120839920	535-1-16	79-2-17	NOTEST	0	0	0	0	1	1	no
4930594C11Rik	4930594C11Rik	4930594C11Rik	chr1:37496184-37597861	535-1-16	79-2-17	OK	4.72456	3.98598	-0.245245	-0.310147	0.7503	0.995542	no
4930595M18Rik	4930595M18Rik	4930595M18Rik	chrX:78664913-78703461	535-1-16	79-2-17	NOTEST	0	0	0	0	1	1	no
4930596D02Rik	4930596D02Rik	4930596D02Rik	chr14:36622671-36625164	535-1-16	79-2-17	NOTEST	0	0	0	0	1	1	no
4930596I21Rik	4930596I21Rik	4930596I21Rik	chr1:140860285-141072619	535-1-16	79-2-17	NOTEST	0	0	0	0	1	1	no
4930597G03Rik	4930597G03Rik	4930597G03Rik	chr14:51937009-51965164	535-1-16	79-2-17	NOTEST	0	0	0	0	1	1	no
4930598F16Rik	4930598F16Rik	4930598F16Rik	chr1:97597760-97613095	535-1-16	79-2-17	NOTEST	0	0	0	0	1	1	no
4930599N23Rik	4930599N23Rik	4930599N23Rik	chr6:39068471-39156772	535-1-16	79-2-17	NOTEST	0	0	0	0	1	1	no
4931402G19Rik	4931402G19Rik	4931402G19Rik	chr2:120181044-120330655	535-1-16	79-2-17	NOTEST	0.189359	0.291137	0.620575	0	1	1	no
4931403E22Rik	4931403E22Rik	4931403E22Rik	chr19:26679649-26898397	535-1-16	79-2-17	NOTEST	0	0.641611	inf	0	1	1	no
4931403G20Rik	4931403G20Rik	4931403G20Rik	chr12:70847834-71087989	535-1-16	79-2-17	NOTEST	0	0.199023	inf	0	1	1	no
4931406B18Rik	4931406B18Rik	4931406B18Rik	chr7:50747413-50761308	535-1-16	79-2-17	NOTEST	0	0	0	0	1	1	no
4931406C07Rik	4931406C07Rik	4931406C07Rik	chr9:15087780-15162232	535-1-16	79-2-17	OK	7.1465	4.64232	-0.622391	-0.892903	0.3611	0.995542	no
4931406H21Rik	4931406H21Rik	4931406H21Rik	chr14:26278670-26486233	535-1-16	79-2-17	NOTEST	0.106432	0.245613	1.20645	0	1	1	no
4931406P16Rik	4931406P16Rik	4931406P16Rik	chr7:35021732-35070628	535-1-16	79-2-17	OK	7.49679	7.956	0.0857694	0.186655	0.8477	0.995542	no
4931408C20Rik	4931408C20Rik	4931408C20Rik	chr1:26738645-26744305	535-1-16	79-2-17	NOTEST	0	0	0	0	1	1	no
4931408D14Rik	4931408D14Rik	4931408D14Rik	chr19:37332918-37338585	535-1-16	79-2-17	NOTEST	0.136316	0.104855	-0.378566	0	1	1	no
4931409K22Rik	4931409K22Rik	4931409K22Rik	chr5:24049251-24061287	535-1-16	79-2-17	NOTEST	0	0	0	0	1	1	no
4931412M21	4931412M21	4931412M21	chr12:10453193-10538109	535-1-16	79-2-17	NOTEST	0.177741	0.136724	-0.378512	0	1	1	no
4931414P19Rik	4931414P19Rik	4931414P19Rik	chr14:55202499-55224745	535-1-16	79-2-17	NOTEST	1.9593	1.63275	-0.263034	0	1	1	no
4931417E11Rik	4931417E11Rik	4931417E11Rik	chr6:73386958-73421015	535-1-16	79-2-17	NOTEST	0	0	0	0	1	1	no
4931419H13Rik	4931419H13Rik	4931419H13Rik	chr3:54859163-54887924	535-1-16	79-2-17	NOTEST	0	0	0	0	1	1	no
4931420L22Rik	4931420L22Rik	4931420L22Rik	chr16:71131320-71139274	535-1-16	79-2-17	NOTEST	0	0	0	0	1	1	no
4931423N10Rik	4931423N10Rik	4931423N10Rik	chr2:23062995-23122649	535-1-16	79-2-17	NOTEST	0	0	0	0	1	1	no
4931428F04Rik	4931428F04Rik	4931428F04Rik	chr8:107800346-107813428	535-1-16	79-2-17	NOTEST	2.23924	1.92514	-0.218048	0	1	1	no
4931428L18Rik	4931428L18Rik	4931428L18Rik	chr1:31197922-31279501	535-1-16	79-2-17	NOTEST	0	0	0	0	1	1	no
4931429I11Rik	4931429I11Rik	4931429I11Rik	chr9:40702931-40772195	535-1-16	79-2-17	NOTEST	0.814584	0.208868	-1.96347	0	1	1	no
4931429L15Rik	4931429L15Rik	4931429L15Rik	chr9:46111443-46128069	535-1-16	79-2-17	NOTEST	0	0	0	0	1	1	no
4931429P17Rik	4931429P17Rik	4931429P17Rik	chr13:48055698-48113977	535-1-16	79-2-17	NOTEST	0	0	0	0	1	1	no
4931430N09Rik	4931430N09Rik	4931430N09Rik	chr6:118537257-119171632	535-1-16	79-2-17	NOTEST	0	0	0	0	1	1	no
4931431B13Rik	4931431B13Rik	4931431B13Rik	chr7:135317459-135349880	535-1-16	79-2-17	NOTEST	0	0	0	0	1	1	no
4931431C16Rik	4931431C16Rik	4931431C16Rik	chr5:35923875-35956450	535-1-16	79-2-17	NOTEST	0	0	0	0	1	1	no
4931431F19Rik	4931431F19Rik	4931431F19Rik	chr7:111276426-111278337	535-1-16	79-2-17	NOTEST	0	0	0	0	1	1	no
4931440F15Rik	4931440F15Rik	4931440F15Rik	chr11:29592897-29926033	535-1-16	79-2-17	NOTEST	0	0.292297	inf	0	1	1	no
4931440J10Rik	4931440J10Rik	4931440J10Rik	chr14:63282503-63448963	535-1-16	79-2-17	NOTEST	0	0	0	0	1	1	no
4931440L10Rik	4931440L10Rik	4931440L10Rik	chr1:136437517-136446259	535-1-16	79-2-17	NOTEST	0	0	0	0	1	1	no
4931440P22Rik	4931440P22Rik	4931440P22Rik	chr3:65331406-65359440	535-1-16	79-2-17	NOTEST	0	0.36121	inf	0	1	1	no
4932411E22Rik	4932411E22Rik	4932411E22Rik	chr11:89251536-89280262	535-1-16	79-2-17	NOTEST	0	0	0	0	1	1	no
4932411N23Rik	4932411N23Rik	4932411N23Rik	chrX:123346993-123350397	535-1-16	79-2-17	NOTEST	0.607602	0.65434	0.106915	0	1	1	no
4932412D23Rik	4932412D23Rik	4932412D23Rik	chr16:42725814-42875875	535-1-16	79-2-17	NOTEST	0	0	0	0	1	1	no
4932413F04Rik	4932413F04Rik	4932413F04Rik	chr9:103385265-103664167	535-1-16	79-2-17	NOTEST	0	0	0	0	1	1	no
4932414J04Rik	4932414J04Rik	4932414J04Rik	chr11:21394732-21411183	535-1-16	79-2-17	NOTEST	0	0	0	0	1	1	no
4932414N04Rik	4932414N04Rik	4932414N04Rik	chr2:68495940-68586522	535-1-16	79-2-17	NOTEST	0	0	0	0	1	1	no
4932415M13Rik	4932415M13Rik	4932415M13Rik	chr17:53855833-53873168	535-1-16	79-2-17	NOTEST	0	0	0	0	1	1	no
4932416H05Rik	4932416H05Rik	4932416H05Rik	chr2:129624104-129658021	535-1-16	79-2-17	NOTEST	0.673418	0.725219	0.106915	0	1	1	no
4932416K20Rik	4932416K20Rik	4932416K20Rik	chr8:107319136-107322692	535-1-16	79-2-17	NOTEST	0	0.267725	inf	0	1	1	no
4932418E24Rik	4932418E24Rik	4932418E24Rik	chr2:26127166-26150077	535-1-16	79-2-17	NOTEST	0	0	0	0	1	1	no
4932429P05Rik	4932429P05Rik	4932429P05Rik	chrX:86997606-87000830	535-1-16	79-2-17	NOTEST	0	0	0	0	1	1	no
4932435O22Rik	4932435O22Rik	4932435O22Rik	chr11:114274718-114310174	535-1-16	79-2-17	NOTEST	0.121596	0	#NAME?	0	1	1	no
4932438A13Rik	4932438A13Rik	4932438A13Rik	chr3:36762027-36951955	535-1-16	79-2-17	OK	12.9548	13.2297	0.0302939	0.0735199	0.94215	0.995542	no
4932438H23Rik	4932438H23Rik	4932438H23Rik	chr16:91054179-91069390	535-1-16	79-2-17	NOTEST	0	0	0	0	1	1	no
4932441J04Rik	4932441J04Rik	4932441J04Rik	chr5:57961322-58109158	535-1-16	79-2-17	NOTEST	0	0	0	0	1	1	no
4932443I19Rik	4932443I19Rik	4932443I19Rik	chr8:13705888-13743066	535-1-16	79-2-17	NOTEST	0	0	0	0	1	1	no
4932702P03Rik	4932702P03Rik	4932702P03Rik	chr13:24997468-25030918	535-1-16	79-2-17	NOTEST	0	0	0	0	1	1	no
4933400A11Rik	4933400A11Rik	4933400A11Rik	chrX:166123130-166428729	535-1-16	79-2-17	NOTEST	0.378363	0	#NAME?	0	1	1	no
4933400B14Rik	4933400B14Rik	4933400B14Rik	chr17:89719566-89726673	535-1-16	79-2-17	NOTEST	0	0	0	0	1	1	no
4933400C23Rik	4933400C23Rik	4933400C23Rik	chr9:92613553-92690549	535-1-16	79-2-17	NOTEST	0	0	0	0	1	1	no
4933400F21Rik	4933400F21Rik	4933400F21Rik	chr1:91351385-91791857	535-1-16	79-2-17	NOTEST	0	0	0	0	1	1	no
4933400L20Rik	4933400L20Rik	4933400L20Rik	chr8:106127698-106204282	535-1-16	79-2-17	NOTEST	0	0	0	0	1	1	no
4933401B06Rik	4933401B06Rik	4933401B06Rik	chrX:104737920-104739139	535-1-16	79-2-17	NOTEST	1.52981	2.35355	0.621488	0	1	1	no
4933401D09Rik	4933401D09Rik	4933401D09Rik	chr17:15768751-15778066	535-1-16	79-2-17	NOTEST	0	0	0	0	1	1	no
4933401H06Rik	4933401H06Rik	4933401H06Rik	chr3:135488242-135551536	535-1-16	79-2-17	NOTEST	0	0	0	0	1	1	no
4933402C06Rik	4933402C06Rik	4933402C06Rik	chr7:47930106-47946630	535-1-16	79-2-17	NOTEST	0	0	0	0	1	1	no
4933402D24Rik	4933402D24Rik	4933402D24Rik	chr1:63801482-63815841	535-1-16	79-2-17	NOTEST	0	0	0	0	1	1	no
4933402E13Rik	4933402E13Rik	4933402E13Rik	chrX:59536673-59545253	535-1-16	79-2-17	NOTEST	0	0	0	0	1	1	no
4933402J07Rik	4933402J07Rik	4933402J07Rik	chr8:90087805-90113096	535-1-16	79-2-17	NOTEST	0	0	0	0	1	1	no
4933402J10Rik	4933402J10Rik	4933402J10Rik	chr5:60354357-60377241	535-1-16	79-2-17	NOTEST	0	0	0	0	1	1	no
4933402J15Rik	4933402J15Rik	4933402J15Rik	chr14:74755333-74769548	535-1-16	79-2-17	NOTEST	0	0	0	0	1	1	no
4933402N03Rik	4933402N03Rik	4933402N03Rik	chr7:138281860-138289797	535-1-16	79-2-17	NOTEST	0	0	0	0	1	1	no
4933402N22Rik	4933402N22Rik	4933402N22Rik	chr5:11918042-11922804	535-1-16	79-2-17	NOTEST	0	0	0	0	1	1	no
4933402P03Rik	4933402P03Rik	4933402P03Rik	chr11:69630067-69631942	535-1-16	79-2-17	NOTEST	0	0	0	0	1	1	no
4933403O08Rik	4933403O08Rik	4933403O08Rik	chrX:109352657-109357461	535-1-16	79-2-17	NOTEST	0	0	0	0	1	1	no
4933404G15Rik	4933404G15Rik	4933404G15Rik	chr16:16707779-16718214	535-1-16	79-2-17	NOTEST	0	0	0	0	1	1	no
4933404K08Rik	4933404K08Rik	4933404K08Rik	chr13:23370218-23374136	535-1-16	79-2-17	NOTEST	0	0.242878	inf	0	1	1	no
4933404O12Rik	4933404O12Rik	4933404O12Rik	chr5:137395015-137412979	535-1-16	79-2-17	NOTEST	0.103269	0.39719	1.94342	0	1	1	no
4933405D12Rik	4933405D12Rik	4933405D12Rik	chr3:122585509-122627034	535-1-16	79-2-17	NOTEST	0	0.52837	inf	0	1	1	no
4933405E24Rik	4933405E24Rik	4933405E24Rik	chr11:53991273-54026790	535-1-16	79-2-17	NOTEST	0	0	0	0	1	1	no
4933405L10Rik	4933405L10Rik	4933405L10Rik	chr8:108232202-108234068	535-1-16	79-2-17	NOTEST	0	0	0	0	1	1	no
4933405O20Rik	4933405O20Rik	4933405O20Rik	chr7:57230719-58118659	535-1-16	79-2-17	NOTEST	0	0.526322	inf	0	1	1	no
4933406C10Rik	4933406C10Rik	4933406C10Rik	chr12:33604248-33638654	535-1-16	79-2-17	NOTEST	0	0	0	0	1	1	no
4933406D12Rik	4933406D12Rik	4933406D12Rik	chr2:146368666-146371844	535-1-16	79-2-17	NOTEST	0	0	0	0	1	1	no
4933406F09Rik	4933406F09Rik	4933406F09Rik	chr14:8244986-8255199	535-1-16	79-2-17	NOTEST	0	0	0	0	1	1	no
4933406G16Rik	4933406G16Rik	4933406G16Rik	chr11:18965277-18975743	535-1-16	79-2-17	NOTEST	0	0	0	0	1	1	no
4933406I18Rik	4933406I18Rik	4933406I18Rik	chr7:121458992-121558675	535-1-16	79-2-17	NOTEST	0.461338	0	#NAME?	0	1	1	no
4933406J08Rik	4933406J08Rik	4933406J08Rik	chr2:122012007-122032129	535-1-16	79-2-17	NOTEST	0	0	0	0	1	1	no
4933406J10Rik	4933406J10Rik	4933406J10Rik	chr7:89797123-89926362	535-1-16	79-2-17	NOTEST	0	0	0	0	1	1	no
4933406K04Rik	4933406K04Rik	4933406K04Rik	chr12:107923816-107954534	535-1-16	79-2-17	NOTEST	0	0	0	0	1	1	no
4933406M09Rik	4933406M09Rik	4933406M09Rik	chr1:136282516-136287560	535-1-16	79-2-17	NOTEST	0	0	0	0	1	1	no
4933407E24Rik	4933407E24Rik	4933407E24Rik	chr4:124246421-124252781	535-1-16	79-2-17	NOTEST	0	0	0	0	1	1	no
4933407G14Rik	4933407G14Rik	4933407G14Rik	chr10:74912254-74925849	535-1-16	79-2-17	NOTEST	0	0	0	0	1	1	no
4933407I05Rik	4933407I05Rik	4933407I05Rik	chr9:51722533-51735108	535-1-16	79-2-17	NOTEST	0	0	0	0	1	1	no
4933407K13Rik	4933407K13Rik	4933407K13Rik	chrX:72970796-73010038	535-1-16	79-2-17	NOTEST	0.367777	0.188603	-0.963474	0	1	1	no
4933407L21Rik	4933407L21Rik	4933407L21Rik	chr1:87825057-87828331	535-1-16	79-2-17	NOTEST	0	0.316261	inf	0	1	1	no
4933408B17Rik	4933408B17Rik	4933408B17Rik	chr18:34739499-34757122	535-1-16	79-2-17	NOTEST	0.180127	0	#NAME?	0	1	1	no
4933408J17Rik	4933408J17Rik	4933408J17Rik	chr10:93003376-93067990	535-1-16	79-2-17	NOTEST	0.70436	1.62545	1.20645	0	1	1	no
4933408N05Rik	4933408N05Rik	4933408N05Rik	chr8:116729539-116897970	535-1-16	79-2-17	NOTEST	0.563788	0.216841	-1.37851	0	1	1	no
4933409G03Rik	4933409G03Rik	4933409G03Rik	chr2:68420469-68454520	535-1-16	79-2-17	NOTEST	0	0	0	0	1	1	no
4933409K07Rik	4933409K07Rik	4933409K07Rik	chrUn_random:588638-612480	535-1-16	79-2-17	NOTEST	0	0	0	0	1	1	no
4933411E08Rik	4933411E08Rik	4933411E08Rik	chr10:117362514-117385363	535-1-16	79-2-17	NOTEST	0	0	0	0	1	1	no
4933411G06Rik	4933411G06Rik	4933411G06Rik	chr10:51475979-51477000	535-1-16	79-2-17	NOTEST	0	0	0	0	1	1	no
4933411G11Rik	4933411G11Rik	4933411G11Rik	chr5:143942695-143966747	535-1-16	79-2-17	NOTEST	0	0	0	0	1	1	no
4933411K16Rik	4933411K16Rik	4933411K16Rik	chr19:42120340-42145429	535-1-16	79-2-17	NOTEST	0	0.24956	inf	0	1	1	no
4933411K20Rik	4933411K20Rik	4933411K20Rik	chr8:47254909-47280944	535-1-16	79-2-17	OK	5.94362	4.43347	-0.422906	-0.842549	0.4032	0.995542	no
4933412E12Rik	4933412E12Rik	4933412E12Rik	chr10:116387617-116400335	535-1-16	79-2-17	NOTEST	0.594338	0.914374	0.621501	0	1	1	no
4933412E24Rik	4933412E24Rik	4933412E24Rik	chr15:59846420-59848173	535-1-16	79-2-17	NOTEST	0	0	0	0	1	1	no
4933412O06Rik	4933412O06Rik	4933412O06Rik	chr13:15873496-15894463	535-1-16	79-2-17	NOTEST	0	0	0	0	1	1	no
4933413G19Rik	4933413G19Rik	4933413G19Rik	chr6:128313011-128335162	535-1-16	79-2-17	NOTEST	0	0	0	0	1	1	no
4933413J09Rik	4933413J09Rik	4933413J09Rik	chr14:27177032-27219942	535-1-16	79-2-17	NOTEST	0	0	0	0	1	1	no
4933413L06Rik	4933413L06Rik	4933413L06Rik	chr13:118391126-118769835	535-1-16	79-2-17	NOTEST	0	0	0	0	1	1	no
4933415F23Rik	4933415F23Rik	4933415F23Rik	chr1:23107312-23109092	535-1-16	79-2-17	NOTEST	0	0	0	0	1	1	no
4933416C03Rik	4933416C03Rik	4933416C03Rik	chr10:115455418-115711985	535-1-16	79-2-17	NOTEST	0	0	0	0	1	1	no
4933416E03Rik	4933416E03Rik	4933416E03Rik	chr2:159773076-159807025	535-1-16	79-2-17	NOTEST	0	0	0	0	1	1	no
4933416I08Rik	4933416I08Rik	4933416I08Rik	chrX:50989667-50994509	535-1-16	79-2-17	NOTEST	0	0	0	0	1	1	no
4933416M06Rik	4933416M06Rik	4933416M06Rik	chr13:102024273-102063351	535-1-16	79-2-17	NOTEST	0.359158	0	#NAME?	0	1	1	no
4933416M07Rik	4933416M07Rik	4933416M07Rik	chr8:28249244-28285118	535-1-16	79-2-17	NOTEST	0	0.227037	inf	0	1	1	no
4933417A18Rik	4933417A18Rik	4933417A18Rik	chr13:35016277-35055678	535-1-16	79-2-17	NOTEST	0	0	0	0	1	1	no
4933417D19Rik	4933417D19Rik	4933417D19Rik	chr8:125756157-125778075	535-1-16	79-2-17	NOTEST	0	0.291331	inf	0	1	1	no
4933417E11Rik	4933417E11Rik	4933417E11Rik	chr1:72005571-72051769	535-1-16	79-2-17	NOTEST	0.436501	0	#NAME?	0	1	1	no
4933417G07Rik	4933417G07Rik	4933417G07Rik	chr3:55429119-55987623	535-1-16	79-2-17	OK	7.17297	9.85299	0.45799	0.255164	0.804	0.995542	no
4933417O13Rik	4933417O13Rik	4933417O13Rik	chr7:150293158-150612947	535-1-16	79-2-17	NOTEST	0	0	0	0	1	1	no
4933421I07Rik	4933421I07Rik	4933421I07Rik	chr7:49700831-49703450	535-1-16	79-2-17	NOTEST	0	0	0	0	1	1	no
4933421O10Rik	4933421O10Rik	4933421O10Rik	chr4:33114113-33118298	535-1-16	79-2-17	NOTEST	0.959993	0.328203	-1.54844	0	1	1	no
4933422A05Rik	4933422A05Rik	4933422A05Rik	chr9:35088689-35093008	535-1-16	79-2-17	NOTEST	0	0	0	0	1	1	no
4933422H20Rik	4933422H20Rik	4933422H20Rik	chr11:115301858-115309582	535-1-16	79-2-17	NOTEST	0	0	0	0	1	1	no
4933424G05Rik	4933424G05Rik	4933424G05Rik	chr18:15127193-15309955	535-1-16	79-2-17	NOTEST	0	0	0	0	1	1	no
4933424G06Rik	4933424G06Rik	4933424G06Rik	chr1:36771382-36814805	535-1-16	79-2-17	NOTEST	0	0.323436	inf	0	1	1	no
4933425B07Rik	4933425B07Rik	4933425B07Rik	chr14:47222480-47257098	535-1-16	79-2-17	NOTEST	0	0	0	0	1	1	no
4933425L06Rik	4933425L06Rik	4933425L06Rik	chr13:105872201-105911862	535-1-16	79-2-17	NOTEST	0	0	0	0	1	1	no
4933426M11Rik	4933426M11Rik	4933426M11Rik	chr12:81891518-81981820	535-1-16	79-2-17	OK	9.56611	7.60798	-0.330419	-0.711776	0.46535	0.995542	no
4933427D06Rik	4933427D06Rik	4933427D06Rik	chr6:89046108-89060031	535-1-16	79-2-17	NOTEST	0	0	0	0	1	1	no
4933427D14Rik	4933427D14Rik	4933427D14Rik	chr11:71967598-72016873	535-1-16	79-2-17	NOTEST	0.565314	1.44952	1.35845	0	1	1	no
4933427E11Rik	4933427E11Rik	4933427E11Rik	chr15:74532841-74540804	535-1-16	79-2-17	NOTEST	0	0	0	0	1	1	no
4933427E13Rik	4933427E13Rik	4933427E13Rik	chr11:25226106-25267137	535-1-16	79-2-17	NOTEST	0	0	0	0	1	1	no
4933427G17Rik	4933427G17Rik	4933427G17Rik	chr7:128126022-128158301	535-1-16	79-2-17	NOTEST	0.231436	0	#NAME?	0	1	1	no
4933427I22Rik	4933427I22Rik	4933427I22Rik	chr4:139482025-139499434	535-1-16	79-2-17	NOTEST	0	0	0	0	1	1	no
4933428C19Rik	4933428C19Rik	4933428C19Rik	chr4:40429872-40472581	535-1-16	79-2-17	NOTEST	0	0	0	0	1	1	no
4933428G20Rik	4933428G20Rik	4933428G20Rik	chr11:97311473-97363714	535-1-16	79-2-17	NOTEST	0.636128	0.733994	0.206451	0	1	1	no
4933429K18Rik	4933429K18Rik	4933429K18Rik	chr19:45801044-45805048	535-1-16	79-2-17	NOTEST	0	0	0	0	1	1	no
4933429O19Rik	4933429O19Rik	4933429O19Rik	chr14:49498547-49506787	535-1-16	79-2-17	NOTEST	0.272613	0.83881	1.62149	0	1	1	no
4933430H16Rik	4933430H16Rik	4933430H16Rik	chr7:90086447-90119901	535-1-16	79-2-17	NOTEST	0	0	0	0	1	1	no
4933430I17Rik	4933430I17Rik	4933430I17Rik	chr4:62186402-62209027	535-1-16	79-2-17	NOTEST	0	0	0	0	1	1	no
4933430M04Rik	4933430M04Rik	4933430M04Rik	chr11:24381908-24469951	535-1-16	79-2-17	NOTEST	0	0	0	0	1	1	no
4933430N04Rik	4933430N04Rik	4933430N04Rik	chr8:9125411-9132288	535-1-16	79-2-17	NOTEST	0	0	0	0	1	1	no
4933431E20Rik	4933431E20Rik	4933431E20Rik	chr3:107680147-107701603	535-1-16	79-2-17	NOTEST	0.149524	0.115018	-0.378512	0	1	1	no
4933431G14Rik	4933431G14Rik	4933431G14Rik	chr6:72047601-72104564	535-1-16	79-2-17	NOTEST	0	0	0	0	1	1	no
4933432G23Rik	4933432G23Rik	4933432G23Rik	chr9:118338956-118346166	535-1-16	79-2-17	NOTEST	0	0.94202	inf	0	1	1	no
4933432I03Rik	4933432I03Rik	4933432I03Rik	chr14:103386628-103433020	535-1-16	79-2-17	NOTEST	0	0	0	0	1	1	no
4933432I09Rik	4933432I09Rik	4933432I09Rik	chr16:18209778-18213956	535-1-16	79-2-17	NOTEST	0	0	0	0	1	1	no
4933432K03Rik	4933432K03Rik	4933432K03Rik	chr7:128730899-128733350	535-1-16	79-2-17	NOTEST	0	0	0	0	1	1	no
4933433C11Rik	4933433C11Rik	4933433C11Rik	chr2:25068078-25070150	535-1-16	79-2-17	NOTEST	0	0	0	0	1	1	no
4933433F19Rik	4933433F19Rik	4933433F19Rik	chr8:31678866-31686045	535-1-16	79-2-17	NOTEST	0	0	0	0	1	1	no
4933433G08Rik	4933433G08Rik	4933433G08Rik	chr9:60950818-60953193	535-1-16	79-2-17	NOTEST	0	0	0	0	1	1	no
4933433G15Rik	4933433G15Rik	4933433G15Rik	chr9:75257990-75263344	535-1-16	79-2-17	NOTEST	0	0	0	0	1	1	no
4933433G19Rik	4933433G19Rik	4933433G19Rik	chr13:67013033-67133341	535-1-16	79-2-17	NOTEST	0.452751	0	#NAME?	0	1	1	no
4933433H22Rik	4933433H22Rik	4933433H22Rik	chr17:84477999-84489215	535-1-16	79-2-17	NOTEST	0	0	0	0	1	1	no
4933434E20Rik	4933434E20Rik	4933434E20Rik	chr3:89802681-89872269	535-1-16	79-2-17	OK	144.157	125.121	-0.204312	-0.172428	0.86465	0.995542	no
4933434I20Rik	4933434I20Rik	4933434I20Rik	chr8:85872370-85903301	535-1-16	79-2-17	NOTEST	0	0	0	0	1	1	no
4933436E23Rik	4933436E23Rik	4933436E23Rik	chr1:141276028-141299429	535-1-16	79-2-17	NOTEST	0	0	0	0	1	1	no
4933436H12Rik	4933436H12Rik	4933436H12Rik	chr7:75562309-75571019	535-1-16	79-2-17	NOTEST	0	0	0	0	1	1	no
4933436I01Rik	4933436I01Rik	4933436I01Rik	chrX:65173038-65174625	535-1-16	79-2-17	NOTEST	0	0	0	0	1	1	no
4933438B17Rik	4933438B17Rik	4933438B17Rik	chr5:127511158-127568899	535-1-16	79-2-17	NOTEST	0	0	0	0	1	1	no
4933438K21Rik	4933438K21Rik	4933438K21Rik	chr4:146437474-146442545	535-1-16	79-2-17	NOTEST	0	0	0	0	1	1	no
4933439C10Rik	4933439C10Rik	4933439C10Rik	chr11:59299022-59324569	535-1-16	79-2-17	NOTEST	1.16135	1.60798	0.469456	0	1	1	no
4933439K11Rik	4933439K11Rik	4933439K11Rik	chr1:174451260-174480937	535-1-16	79-2-17	NOTEST	0	0	0	0	1	1	no
4933440J02Rik	4933440J02Rik	4933440J02Rik	chr10:111023774-111031329	535-1-16	79-2-17	NOTEST	0	0	0	0	1	1	no
4933440M02Rik	4933440M02Rik	4933440M02Rik	chr7:132475295-132493300	535-1-16	79-2-17	NOTEST	0	0	0	0	1	1	no
5031410I06Rik	5031410I06Rik	5031410I06Rik	chr5:26344960-26431854	535-1-16	79-2-17	NOTEST	0	0	0	0	1	1	no
5031414D18Rik	5031414D18Rik	5031414D18Rik	chr14:75415833-75452339	535-1-16	79-2-17	NOTEST	0.158876	0.122212	-0.378512	0	1	1	no
5031425E22Rik	5031425E22Rik	5031425E22Rik	chr5:22937625-22940171	535-1-16	79-2-17	NOTEST	2.82184	3.06444	0.118988	0	1	1	no
5031425F14Rik	5031425F14Rik	5031425F14Rik	chr2:166272950-166284270	535-1-16	79-2-17	NOTEST	0.271283	0	#NAME?	0	1	1	no
5031426D15Rik	5031426D15Rik	5031426D15Rik	chr2:6460743-7317825	535-1-16	79-2-17	NOTEST	0.936257	1.02883	0.136034	0	1	1	no
5031434C07Rik	5031434C07Rik	5031434C07Rik	chr6:112223751-112280417	535-1-16	79-2-17	NOTEST	0	0	0	0	1	1	no
5031434O11Rik	5031434O11Rik	5031434O11Rik	chr3:51319239-51371038	535-1-16	79-2-17	NOTEST	0	0	0	0	1	1	no
5031439G07Rik	5031439G07Rik	5031439G07Rik	chr15:84776149-84818401	535-1-16	79-2-17	OK	7.97601	9.29604	0.22095	0.478152	0.62385	0.995542	no
5033403H07Rik	5033403H07Rik	5033403H07Rik	chr5:53364250-53383531	535-1-16	79-2-17	NOTEST	0	0	0	0	1	1	no
5033404E19Rik	5033404E19Rik	5033404E19Rik	chr1:187321184-187321893	535-1-16	79-2-17	NOTEST	0	0	0	0	1	1	no
5033406O09Rik	5033406O09Rik	5033406O09Rik	chr12:113180201-113182693	535-1-16	79-2-17	NOTEST	0.254767	0.195975	-0.378512	0	1	1	no
5133400J02Rik	5133400J02Rik	5133400J02Rik	chr11:51003334-51033920	535-1-16	79-2-17	NOTEST	0	0.406978	inf	0	1	1	no
5330411J11Rik	5330411J11Rik	5330411J11Rik	chr2:59220549-59224739	535-1-16	79-2-17	NOTEST	0	0	0	0	1	1	no
5330413P13Rik	5330413P13Rik	5330413P13Rik	chr2:131645741-131673392	535-1-16	79-2-17	NOTEST	0	0	0	0	1	1	no
5330417C22Rik	5330417C22Rik	5330417C22Rik	chr3:108260986-108339440	535-1-16	79-2-17	NOTEST	1.37009	2.77851	1.02004	0	1	1	no
5330426P16Rik	5330426P16Rik	5330426P16Rik	chr16:50726863-50732886	535-1-16	79-2-17	NOTEST	0.241189	0.927649	1.94342	0	1	1	no
5330434G04Rik	5330434G04Rik	5330434G04Rik	chrX:102568332-102587093	535-1-16	79-2-17	NOTEST	0	0	0	0	1	1	no
5330439B14Rik	5330439B14Rik	5330439B14Rik	chr6:142536381-142650794	535-1-16	79-2-17	NOTEST	0	0.251484	inf	0	1	1	no
5430401F13Rik	5430401F13Rik	5430401F13Rik	chr6:131493779-131503775	535-1-16	79-2-17	NOTEST	0	0	0	0	1	1	no
5430402E10Rik	5430402E10Rik	5430402E10Rik	chrX:75233629-75238906	535-1-16	79-2-17	NOTEST	0	0	0	0	1	1	no
5430402O13Rik	5430402O13Rik	5430402O13Rik	chr6:50516641-50546589	535-1-16	79-2-17	NOTEST	0.526872	0	#NAME?	0	1	1	no
5430403N17Rik	5430403N17Rik	5430403N17Rik	chr8:36927138-36946011	535-1-16	79-2-17	NOTEST	0.165497	0	#NAME?	0	1	1	no
5430405H02Rik	5430405H02Rik	5430405H02Rik	chr2:156665742-156688681	535-1-16	79-2-17	OK	2.68641	4.12105	0.617332	0.701787	0.46265	0.995542	no
5430416N02Rik	5430416N02Rik	5430416N02Rik	chr5:100849860-100858554	535-1-16	79-2-17	OK	4.58301	1.41016	-1.70044	-1.24507	0.26035	0.995542	no
5430416O09Rik	5430416O09Rik	5430416O09Rik	chr4:43742905-43747406	535-1-16	79-2-17	NOTEST	0.200371	0.231198	0.206451	0	1	1	no
5430417L22Rik	5430417L22Rik	5430417L22Rik	chr2:118571497-118574543	535-1-16	79-2-17	OK	5.60938	3.68346	-0.606781	-1.08086	0.2811	0.995542	no
5430419D17Rik	5430419D17Rik	5430419D17Rik	chr7:138317915-138394459	535-1-16	79-2-17	NOTEST	0	0	0	0	1	1	no
5430421F17Rik	5430421F17Rik	5430421F17Rik	chr8:26413121-26416742	535-1-16	79-2-17	NOTEST	0	0	0	0	1	1	no
5430421N21Rik	5430421N21Rik	5430421N21Rik	chr15:101315560-101321943	535-1-16	79-2-17	NOTEST	0	0	0	0	1	1	no
5430425K12Rik	5430425K12Rik	5430425K12Rik	chr13:81079663-81087858	535-1-16	79-2-17	NOTEST	0	0	0	0	1	1	no
5430427M07Rik	5430427M07Rik	5430427M07Rik	chr12:92236931-92786285	535-1-16	79-2-17	NOTEST	0	0	0	0	1	1	no
5430427O19Rik	5430427O19Rik	5430427O19Rik	chrX:83115611-83136838	535-1-16	79-2-17	NOTEST	0.642637	0.411947	-0.641546	0	1	1	no
5430428K19Rik	5430428K19Rik	5430428K19Rik	chrX:5977262-6210835	535-1-16	79-2-17	NOTEST	0	0	0	0	1	1	no
5430434I15Rik	5430434I15Rik	5430434I15Rik	chr3:38102072-38107041	535-1-16	79-2-17	NOTEST	0	0	0	0	1	1	no
5430435G22Rik	5430435G22Rik	5430435G22Rik	chr1:133585271-133610041	535-1-16	79-2-17	OK	5.86723	4.9001	-0.259867	-0.45961	0.64885	0.995542	no
5430437J10Rik	5430437J10Rik	5430437J10Rik	chr15:5446317-5544983	535-1-16	79-2-17	NOTEST	0.403467	1.5518	1.94342	0	1	1	no
5430440P10Rik	5430440P10Rik	5430440P10Rik	chr14:105826775-105836933	535-1-16	79-2-17	NOTEST	0	0	0	0	1	1	no
5530400C23Rik	5530400C23Rik	5530400C23Rik	chr6:133242233-133245808	535-1-16	79-2-17	NOTEST	0	0	0	0	1	1	no
5530401A14Rik	5530401A14Rik	5530401A14Rik	chr11:80693664-81781898	535-1-16	79-2-17	NOTEST	0	0	0	0	1	1	no
5530601H04Rik	5530601H04Rik	5530601H04Rik	chrX:102236192-102265463	535-1-16	79-2-17	NOTEST	0.440923	0.423965	-0.0565835	0	1	1	no
5730403I07Rik	5730403I07Rik	5730403I07Rik	chr9:77214218-77247223	535-1-16	79-2-17	NOTEST	0.212714	0	#NAME?	0	1	1	no
5730405O15Rik	5730405O15Rik	5730405O15Rik	chrX:12619140-12622421	535-1-16	79-2-17	NOTEST	0	0	0	0	1	1	no
5730408K05Rik	5730408K05Rik	5730408K05Rik	chr19:8958367-8965249	535-1-16	79-2-17	NOTEST	2.12939	0	#NAME?	0	1	1	no
5730409E04Rik	5730409E04Rik	5730409E04Rik	chr4:126287097-126291615	535-1-16	79-2-17	OK	3.81964	1.46815	-1.37943	-1.99742	0.06075	0.995542	no
5730412P04Rik	5730412P04Rik	5730412P04Rik	chrX:132639141-132649959	535-1-16	79-2-17	NOTEST	0	0	0	0	1	1	no
5730416F02Rik	5730416F02Rik	5730416F02Rik	chrX:106196823-106197635	535-1-16	79-2-17	NOTEST	1.91215	2.45147	0.358454	0	1	1	no
5730420D15Rik	5730420D15Rik	5730420D15Rik	chr10:94880008-94891274	535-1-16	79-2-17	NOTEST	0	0	0	0	1	1	no
5730422E09Rik	5730422E09Rik	5730422E09Rik	chr5:149931140-149993612	535-1-16	79-2-17	NOTEST	0	0	0	0	1	1	no
5730435O14Rik	5730435O14Rik	5730435O14Rik	chr10:41258654-41307559	535-1-16	79-2-17	NOTEST	0	0	0	0	1	1	no
5730455P16Rik	5730455P16Rik	5730455P16Rik	chr11:80173993-80191517	535-1-16	79-2-17	OK	9.60696	10.9814	0.192904	0.420426	0.6767	0.995542	no
5730457N03Rik	5730457N03Rik	5730457N03Rik	chr6:52258382-52268372	535-1-16	79-2-17	NOTEST	0	0	0	0	1	1	no
5730460C07Rik	5730460C07Rik	5730460C07Rik	chr3:153452268-153455051	535-1-16	79-2-17	NOTEST	0	0	0	0	1	1	no
5730480H06Rik	5730480H06Rik	5730480H06Rik	chr5:48780741-49676898	535-1-16	79-2-17	NOTEST	0.253771	0.195209	-0.378503	0	1	1	no
5730488B01Rik	5730488B01Rik	5730488B01Rik	chr4:44544377-44723312	535-1-16	79-2-17	NOTEST	0	0	0	0	1	1	no
5730507C01Rik	5730507C01Rik	5730507C01Rik	chr12:18521315-18542060	535-1-16	79-2-17	NOTEST	1.37241	1.18762	-0.208641	0	1	1	no
5730508B09Rik	5730508B09Rik	5730508B09Rik	chr3:127572605-127599241	535-1-16	79-2-17	OK	3.60971	2.34952	-0.61952	-0.784861	0.4353	0.995542	no
5730522E02Rik	5730522E02Rik	5730522E02Rik	chr11:25516845-26110576	535-1-16	79-2-17	NOTEST	0	0	0	0	1	1	no
5730559C18Rik	5730559C18Rik	5730559C18Rik	chr1:138110098-138130857	535-1-16	79-2-17	NOTEST	0.27684	0.212954	-0.378512	0	1	1	no
5830403L16Rik	5830403L16Rik	5830403L16Rik	chr1:155696671-155698325	535-1-16	79-2-17	NOTEST	0	0	0	0	1	1	no
5830411N06Rik	5830411N06Rik	5830411N06Rik	chr7:147433199-147485690	535-1-16	79-2-17	NOTEST	0	0	0	0	1	1	no
5830415F09Rik	5830415F09Rik	5830415F09Rik	chr4:46389846-46402295	535-1-16	79-2-17	OK	4.30322	3.08949	-0.478047	-0.65551	0.51225	0.995542	no
5830416I19Rik	5830416I19Rik	5830416I19Rik	chr5:64436211-64441465	535-1-16	79-2-17	NOTEST	0.801247	1.10942	0.469485	0	1	1	no
5830416P10Rik	5830416P10Rik	5830416P10Rik	chr19:53515701-53539286	535-1-16	79-2-17	NOTEST	0	0	0	0	1	1	no
5830417I10Rik	5830417I10Rik	5830417I10Rik	chr3:88580978-88636409	535-1-16	79-2-17	NOTEST	0.36366	0.62164	0.773491	0	1	1	no
5830418K08Rik	5830418K08Rik	5830418K08Rik	chr9:15087780-15162232	535-1-16	79-2-17	NOTEST	1.35705	1.00213	-0.437405	0	1	1	no
5830418P13Rik	5830418P13Rik	5830418P13Rik	chr9:103325907-103382658	535-1-16	79-2-17	NOTEST	0	0	0	0	1	1	no
5830428M24Rik	5830428M24Rik	5830428M24Rik	chr12:70565773-70576537	535-1-16	79-2-17	NOTEST	0	0	0	0	1	1	no
5830432E09Rik	5830432E09Rik	5830432E09Rik	chr7:142729506-142877977	535-1-16	79-2-17	NOTEST	0.301085	1.38962	2.20645	0	1	1	no
5830444B04Rik	5830444B04Rik	5830444B04Rik	chr4:154775077-154817219	535-1-16	79-2-17	NOTEST	0	0	0	0	1	1	no
5830454E08Rik	5830454E08Rik	5830454E08Rik	chr9:120486447-120487190	535-1-16	79-2-17	NOTEST	0	0	0	0	1	1	no
5830473C10Rik	5830473C10Rik	5830473C10Rik	chr5:90990234-91026932	535-1-16	79-2-17	NOTEST	0	0	0	0	1	1	no
5930403L14Rik	5930403L14Rik	5930403L14Rik	chr4:153690233-154010982	535-1-16	79-2-17	NOTEST	0	0	0	0	1	1	no
5930412G12Rik	5930412G12Rik	5930412G12Rik	chr5:129085004-129106562	535-1-16	79-2-17	NOTEST	0	0	0	0	1	1	no
5930430L01Rik	5930430L01Rik	5930430L01Rik	chr5:149801631-149806791	535-1-16	79-2-17	NOTEST	0.346897	0.177892	-0.963506	0	1	1	no
5930438M14Rik	5930438M14Rik	5930438M14Rik	chr13:102002081-102017506	535-1-16	79-2-17	NOTEST	0	0	0	0	1	1	no
6030407O03Rik	6030407O03Rik	6030407O03Rik	chr1:73664954-73911040	535-1-16	79-2-17	NOTEST	0	0	0	0	1	1	no
6030408B16Rik	6030408B16Rik	6030408B16Rik	chr15:101123642-101127857	535-1-16	79-2-17	NOTEST	1.54297	0.508673	-1.6009	0	1	1	no
6030419C18Rik	6030419C18Rik	6030419C18Rik	chr9:58336409-58347549	535-1-16	79-2-17	NOTEST	2.41029	3.09012	0.358454	0	1	1	no
6030440G07Rik	6030440G07Rik	6030440G07Rik	chr12:112232607-112252082	535-1-16	79-2-17	NOTEST	0.436501	0	#NAME?	0	1	1	no
6030443J06Rik	6030443J06Rik	6030443J06Rik	chr5:22056230-22063989	535-1-16	79-2-17	NOTEST	0.0944018	0	#NAME?	0	1	1	no
6030458C11Rik	6030458C11Rik	6030458C11Rik	chr15:12737931-12754412	535-1-16	79-2-17	OK	5.17468	7.56111	0.547129	1.07705	0.274	0.995542	no
6030466F02Rik	6030466F02Rik	6030466F02Rik	chr8:126257857-126263841	535-1-16	79-2-17	NOTEST	0	0	0	0	1	1	no
6030468B19Rik	6030468B19Rik	6030468B19Rik	chr11:117658973-117668622	535-1-16	79-2-17	NOTEST	0	0	0	0	1	1	no
6030469F06Rik	6030469F06Rik	6030469F06Rik	chr12:31853726-31870787	535-1-16	79-2-17	NOTEST	0	0	0	0	1	1	no
6030498E09Rik	6030498E09Rik	6030498E09Rik	chrX:36125956-36315865	535-1-16	79-2-17	NOTEST	0	0	0	0	1	1	no
6230400D17Rik	6230400D17Rik	6230400D17Rik	chr14:21521233-21523647	535-1-16	79-2-17	NOTEST	0.877925	0	#NAME?	0	1	1	no
6330403A02Rik	6330403A02Rik	6330403A02Rik	chr1:182362503-182413635	535-1-16	79-2-17	NOTEST	0	0.235516	inf	0	1	1	no
6330403K07Rik	6330403K07Rik	6330403K07Rik	chr11:70845442-70847119	535-1-16	79-2-17	NOTEST	0	0	0	0	1	1	no
6330407A03Rik	6330407A03Rik	6330407A03Rik	chr4:3605267-3718759	535-1-16	79-2-17	NOTEST	0	0.182365	inf	0	1	1	no
6330408A02Rik	6330408A02Rik	6330408A02Rik	chr7:13844315-13896776	535-1-16	79-2-17	NOTEST	0.865782	1.23683	0.514573	0	1	1	no
6330409D20Rik	6330409D20Rik	6330409D20Rik	chr2:32576574-32610527	535-1-16	79-2-17	NOTEST	0	0	0	0	1	1	no
6330410L21Rik	6330410L21Rik	6330410L21Rik	chr3:129380492-129466800	535-1-16	79-2-17	NOTEST	0	0	0	0	1	1	no
6330415B21Rik	6330415B21Rik	6330415B21Rik	chr6:76831630-77929661	535-1-16	79-2-17	NOTEST	0.192894	0.14838	-0.378507	0	1	1	no
6330416G13Rik	6330416G13Rik	6330416G13Rik	chr4:63221393-63247387	535-1-16	79-2-17	OK	3.85935	3.49262	-0.144046	-0.25633	0.8003	0.995542	no
6330418K02Rik	6330418K02Rik	6330418K02Rik	chr5:138700885-138713982	535-1-16	79-2-17	NOTEST	0	0.554809	inf	0	1	1	no
6330419J24Rik	6330419J24Rik	6330419J24Rik	chrX:53627762-53631647	535-1-16	79-2-17	NOTEST	0	0	0	0	1	1	no
6330549D23Rik	6330549D23Rik	6330549D23Rik	chr3:96405055-96433742	535-1-16	79-2-17	OK	3.8524	4.44508	0.206451	0.246619	0.8006	0.995542	no
6430411K18Rik	6430411K18Rik	6430411K18Rik	chr12:110828378-110833613	535-1-16	79-2-17	NOTEST	0	0	0	0	1	1	no
6430503K07Rik	6430503K07Rik	6430503K07Rik	chr2:147003281-147157417	535-1-16	79-2-17	NOTEST	0	0	0	0	1	1	no
6430531B16Rik	6430531B16Rik	6430531B16Rik	chr7:147158201-147164654	535-1-16	79-2-17	NOTEST	0.405569	0	#NAME?	0	1	1	no
6430548M08Rik	6430548M08Rik	6430548M08Rik	chr8:122638051-122689207	535-1-16	79-2-17	NOTEST	1.386	0.897707	-0.626609	0	1	1	no
6430550D23Rik	6430550D23Rik	6430550D23Rik	chr2:155826178-155833713	535-1-16	79-2-17	NOTEST	0	0	0	0	1	1	no
6430562O15Rik	6430562O15Rik	6430562O15Rik	chr13:100114740-100185516	535-1-16	79-2-17	NOTEST	0	0.197007	inf	0	1	1	no
6430571L13Rik	6430571L13Rik	6430571L13Rik	chr9:107242970-107252014	535-1-16	79-2-17	NOTEST	0	0.127359	inf	0	1	1	no
6430573F11Rik	6430573F11Rik	6430573F11Rik	chr8:37552244-37576067	535-1-16	79-2-17	NOTEST	0	0	0	0	1	1	no
6430584L05Rik	6430584L05Rik	6430584L05Rik	chr6:55346880-55362279	535-1-16	79-2-17	NOTEST	0	0	0	0	1	1	no
6430706D22Rik	6430706D22Rik	6430706D22Rik	chr1:90123594-90174154	535-1-16	79-2-17	NOTEST	0.935196	1.09183	0.223405	0	1	1	no
6430710C18Rik	6430710C18Rik	6430710C18Rik	chr2:72583902-72651774	535-1-16	79-2-17	NOTEST	0	0	0	0	1	1	no
6530402F18Rik	6530402F18Rik	6530402F18Rik	chr2:29050340-29108513	535-1-16	79-2-17	NOTEST	0.302905	0.71567	1.24043	0	1	1	no
6530411M01Rik	6530411M01Rik	6530411M01Rik	chr17:9340583-9360887	535-1-16	79-2-17	NOTEST	0	0	0	0	1	1	no
6720416L17Rik	6720416L17Rik	6720416L17Rik	chr2:74586478-74600953	535-1-16	79-2-17	OK	3.28263	3.5883	0.128448	0.190473	0.849	0.995542	no
6720468P15Rik	6720468P15Rik	6720468P15Rik	chr19:57583053-57587278	535-1-16	79-2-17	NOTEST	0	0.26269	inf	0	1	1	no
6720483E21Rik	6720483E21Rik	6720483E21Rik	chr1:20878730-20880554	535-1-16	79-2-17	NOTEST	0	0	0	0	1	1	no
6720489N17Rik	6720489N17Rik	6720489N17Rik	chr13:62704374-62725542	535-1-16	79-2-17	NOTEST	0.638893	0.61432	-0.0565835	0	1	1	no
6820408C15Rik	6820408C15Rik	6820408C15Rik	chr2:152241322-152270066	535-1-16	79-2-17	NOTEST	0.273324	0.420528	0.621587	0	1	1	no
6820431F20Rik	6820431F20Rik	6820431F20Rik	chr8:19981359-20020392	535-1-16	79-2-17	NOTEST	0.611151	1.00739	0.721024	0	1	1	no
7420426K07Rik	7420426K07Rik	7420426K07Rik	chr9:98803537-98805041	535-1-16	79-2-17	NOTEST	0	0	0	0	1	1	no
7420461P10Rik	7420461P10Rik	7420461P10Rik	chr1:164569280-164588350	535-1-16	79-2-17	NOTEST	0	0	0	0	1	1	no
7420700N18Rik	7420700N18Rik	7420700N18Rik	chr8:32478220-32492910	535-1-16	79-2-17	NOTEST	0	0	0	0	1	1	no
7420701I03Rik	7420701I03Rik	7420701I03Rik	chr12:11054618-11085547	535-1-16	79-2-17	NOTEST	0	0	0	0	1	1	no
7530416G11Rik	7530416G11Rik	7530416G11Rik	chr15:85323165-85333657	535-1-16	79-2-17	NOTEST	0	0	0	0	1	1	no
7630403G23Rik	7630403G23Rik	7630403G23Rik	chr9:33849955-33866604	535-1-16	79-2-17	NOTEST	0	0	0	0	1	1	no
8030411F24Rik	8030411F24Rik	8030411F24Rik	chr2:148607744-148611672	535-1-16	79-2-17	NOTEST	0	0	0	0	1	1	no
8030423F21Rik	8030423F21Rik	8030423F21Rik	chr5:52998788-53010250	535-1-16	79-2-17	NOTEST	0	0.226059	inf	0	1	1	no
8030423J24Rik	8030423J24Rik	8030423J24Rik	chr13:71021825-71023381	535-1-16	79-2-17	NOTEST	0	0	0	0	1	1	no
8030442B05Rik	8030442B05Rik	8030442B05Rik	chr2:11259992-11320127	535-1-16	79-2-17	NOTEST	0	0	0	0	1	1	no
8030443G20Rik	8030443G20Rik	8030443G20Rik	chr4:108551674-108644682	535-1-16	79-2-17	NOTEST	0.554711	0	#NAME?	0	1	1	no
8030462N17Rik	8030462N17Rik	8030462N17Rik	chr18:77872019-77952749	535-1-16	79-2-17	OK	4.35569	7.25949	0.736966	1.40358	0.16675	0.995542	no
8430408G22Rik	8430408G22Rik	8430408G22Rik	chr6:116583025-116623854	535-1-16	79-2-17	OK	4.19625	22.2979	2.40974	2.25678	0.0738	0.995542	no
8430419L09Rik	8430419L09Rik	8430419L09Rik	chr6:135148004-135186258	535-1-16	79-2-17	NOTEST	2.13644	1.49401	-0.516015	0	1	1	no
8430422H06Rik	8430422H06Rik	8430422H06Rik	chr18:14390814-14437051	535-1-16	79-2-17	NOTEST	0	0	0	0	1	1	no
8430423G03Rik	8430423G03Rik	8430423G03Rik	chr5:149761825-149763234	535-1-16	79-2-17	NOTEST	0	0.684132	inf	0	1	1	no
8430426J06Rik	8430426J06Rik	8430426J06Rik	chr15:81073083-81082292	535-1-16	79-2-17	NOTEST	0.626073	0	#NAME?	0	1	1	no
8430427H17Rik	8430427H17Rik	8430427H17Rik	chr2:153233196-153355707	535-1-16	79-2-17	NOTEST	3.27684	3.10984	-0.0754663	0	1	1	no
8430429K09Rik	8430429K09Rik	8430429K09Rik	chr11:3315975-3379834	535-1-16	79-2-17	NOTEST	0.790165	0.202606	-1.96347	0	1	1	no
8430431K14Rik	8430431K14Rik	8430431K14Rik	chr19:30638976-31839523	535-1-16	79-2-17	NOTEST	0	0	0	0	1	1	no
8430436N08Rik	8430436N08Rik	8430436N08Rik	chr4:7487834-7500948	535-1-16	79-2-17	NOTEST	0	0	0	0	1	1	no
8430437L04Rik	8430437L04Rik	8430437L04Rik	chr2:72541566-72567525	535-1-16	79-2-17	NOTEST	0	0	0	0	1	1	no
9030025P20Rik	9030025P20Rik	9030025P20Rik	chr17:15115827-15128541	535-1-16	79-2-17	NOTEST	0.405694	0.468108	0.206451	0	1	1	no
9030204H09Rik	9030204H09Rik	9030204H09Rik	chr2:35606745-35835144	535-1-16	79-2-17	NOTEST	0	0	0	0	1	1	no
9030404E10Rik	9030404E10Rik	9030404E10Rik	chr16:30021927-30039565	535-1-16	79-2-17	NOTEST	0	0	0	0	1	1	no
9030612E09Rik	9030612E09Rik	9030612E09Rik	chr10:42894504-42896371	535-1-16	79-2-17	NOTEST	0	0.179738	inf	0	1	1	no
9030617O03Rik	9030617O03Rik	9030617O03Rik	chr12:102017332-102110820	535-1-16	79-2-17	NOTEST	1.1569	1.38433	0.258918	0	1	1	no
9030619P08Rik	9030619P08Rik	9030619P08Rik	chr15:75258035-75262259	535-1-16	79-2-17	NOTEST	0	0	0	0	1	1	no
9030624G23Rik	9030624G23Rik	9030624G23Rik	chr12:24728066-24782134	535-1-16	79-2-17	NOTEST	0.56496	1.01403	0.843881	0	1	1	no
9030624J02Rik	9030624J02Rik	9030624J02Rik	chr7:125883784-125985005	535-1-16	79-2-17	OK	7.49401	11.4406	0.610348	1.27858	0.2015	0.995542	no
9030625G05Rik	9030625G05Rik	9030625G05Rik	chr18:75132417-75141201	535-1-16	79-2-17	NOTEST	0	0.354036	inf	0	1	1	no
9130008F23Rik	9130008F23Rik	9130008F23Rik	chr17:41012430-41017507	535-1-16	79-2-17	NOTEST	1.19283	0.305855	-1.96347	0	1	1	no
9130011E15Rik	9130011E15Rik	9130011E15Rik	chr19:45892633-46072978	535-1-16	79-2-17	OK	5.63277	3.7774	-0.576451	-1.01076	0.314	0.995542	no
9130015A21Rik	9130015A21Rik	9130015A21Rik	chr12:36356962-36379790	535-1-16	79-2-17	NOTEST	0	0	0	0	1	1	no
9130015L21Rik	9130015L21Rik	9130015L21Rik	chr2:159842388-159866356	535-1-16	79-2-17	NOTEST	0	0	0	0	1	1	no
9130019O22Rik	9130019O22Rik	9130019O22Rik	chr7:134525773-134530680	535-1-16	79-2-17	NOTEST	0.423414	0.244277	-0.793549	0	1	1	no
9130019P16Rik	9130019P16Rik	9130019P16Rik	chr6:53989925-54380215	535-1-16	79-2-17	NOTEST	0.0908328	0	#NAME?	0	1	1	no
9130023H24Rik	9130023H24Rik	9130023H24Rik	chr7:135377964-135388614	535-1-16	79-2-17	NOTEST	0.460624	0.354326	-0.378512	0	1	1	no
9130024F11Rik	9130024F11Rik	9130024F11Rik	chr1:57028312-57032040	535-1-16	79-2-17	NOTEST	0.220712	0.287692	0.38236	0	1	1	no
9130204L05Rik	9130204L05Rik	9130204L05Rik	chr3:90892058-90894727	535-1-16	79-2-17	NOTEST	0	0	0	0	1	1	no
9130209A04Rik	9130209A04Rik	9130209A04Rik	chr18:47612321-47630522	535-1-16	79-2-17	NOTEST	0	0	0	0	1	1	no
9130221F21Rik	9130221F21Rik	9130221F21Rik	chr6:71963889-71992522	535-1-16	79-2-17	NOTEST	0	0	0	0	1	1	no
9130221H12Rik	9130221H12Rik	9130221H12Rik	chr7:26013277-26022870	535-1-16	79-2-17	OK	17.128	25.9041	0.596826	0.817806	0.4133	0.995542	no
9130227L01Rik	9130227L01Rik	9130227L01Rik	chr1:55988084-56028942	535-1-16	79-2-17	NOTEST	0	0	0	0	1	1	no
9130230L23Rik	9130230L23Rik	9130230L23Rik	chr5:66379166-66395524	535-1-16	79-2-17	NOTEST	0	0	0	0	1	1	no
9130401M01Rik	9130401M01Rik	9130401M01Rik	chr15:57853826-57865849	535-1-16	79-2-17	OK	9.85631	5.95711	-0.726435	-1.16555	0.2514	0.995542	no
9130409I23Rik	9130409I23Rik	9130409I23Rik	chr1:182981367-182990798	535-1-16	79-2-17	OK	21.1038	17.116	-0.302161	-0.631473	0.5271	0.995542	no
9230009I02Rik	9230009I02Rik	9230009I02Rik	chr11:50898588-50905337	535-1-16	79-2-17	NOTEST	0	0	0	0	1	1	no
9230102K24Rik	9230102K24Rik	9230102K24Rik	chr10:110037705-110053017	535-1-16	79-2-17	NOTEST	1.05987	0	#NAME?	0	1	1	no
9230102O04Rik	9230102O04Rik	9230102O04Rik	chr2:9802872-9811167	535-1-16	79-2-17	NOTEST	0	0	0	0	1	1	no
9230104L09Rik	9230104L09Rik	9230104L09Rik	chr2:148672449-148676670	535-1-16	79-2-17	NOTEST	0	0	0	0	1	1	no
9230105E05Rik	9230105E05Rik	9230105E05Rik	chr10:119798330-119913991	535-1-16	79-2-17	NOTEST	0	0.292269	inf	0	1	1	no
9230110C19Rik	9230110C19Rik	9230110C19Rik	chr9:8021671-8042823	535-1-16	79-2-17	OK	3.91813	3.87508	-0.0159415	-0.0224604	0.9429	0.995542	no
9230110F15Rik	9230110F15Rik	9230110F15Rik	chr9:35645913-35651735	535-1-16	79-2-17	NOTEST	0	0	0	0	1	1	no
9230112D13Rik	9230112D13Rik	9230112D13Rik	chr14:35324806-35335987	535-1-16	79-2-17	NOTEST	0	0	0	0	1	1	no
9230112J17Rik	9230112J17Rik	9230112J17Rik	chr9:60371773-60393689	535-1-16	79-2-17	NOTEST	0	0.280859	inf	0	1	1	no
9230114K14Rik	9230114K14Rik	9230114K14Rik	chr5:52581919-52589223	535-1-16	79-2-17	NOTEST	0.609176	0.156199	-1.96347	0	1	1	no
9230116L04Rik	9230116L04Rik	9230116L04Rik	chr12:80130149-80204926	535-1-16	79-2-17	NOTEST	0	0	0	0	1	1	no
9230116N13Rik	9230116N13Rik	9230116N13Rik	chr1:138308492-138336797	535-1-16	79-2-17	NOTEST	0.410616	0.157929	-1.37851	0	1	1	no
9330020H09Rik	9330020H09Rik	9330020H09Rik	chr15:98373641-98401295	535-1-16	79-2-17	NOTEST	0.482466	0	#NAME?	0	1	1	no
9330102E08Rik	9330102E08Rik	9330102E08Rik	chr6:128119717-128133821	535-1-16	79-2-17	NOTEST	0	0	0	0	1	1	no
9330111N05Rik	9330111N05Rik	9330111N05Rik	chr13:81103334-81218856	535-1-16	79-2-17	NOTEST	0	0	0	0	1	1	no
9330117O12Rik	9330117O12Rik	9330117O12Rik	chr18:54771397-54799524	535-1-16	79-2-17	NOTEST	0	0	0	0	1	1	no
9330133O14Rik	9330133O14Rik	9330133O14Rik	chr8:124967555-124975222	535-1-16	79-2-17	NOTEST	1.18852	1.14281	-0.0565835	0	1	1	no
9330151L19Rik	9330151L19Rik	9330151L19Rik	chr12:70290824-70300855	535-1-16	79-2-17	NOTEST	0.829953	0.893796	0.106915	0	1	1	no
9330158H04Rik	9330158H04Rik	9330158H04Rik	chr6:36283137-36474774	535-1-16	79-2-17	NOTEST	0	0.206348	inf	0	1	1	no
9330159F19Rik	9330159F19Rik	9330159F19Rik	chr10:28931448-28950585	535-1-16	79-2-17	NOTEST	0	0.165015	inf	0	1	1	no
9330159M07Rik	9330159M07Rik	9330159M07Rik	chr9:88734001-88753708	535-1-16	79-2-17	NOTEST	0.309075	0.234377	-0.399124	0	1	1	no
9330162012Rik	9330162012Rik	9330162012Rik	chr13:24997468-25030918	535-1-16	79-2-17	NOTEST	0	0	0	0	1	1	no
9330162B11Rik	9330162B11Rik	9330162B11Rik	chr1:189432884-190038763	535-1-16	79-2-17	NOTEST	0	0	0	0	1	1	no
9330175E14Rik	9330175E14Rik	9330175E14Rik	chr8:96957026-96959003	535-1-16	79-2-17	NOTEST	0	0.22398	inf	0	1	1	no
9330175M20Rik	9330175M20Rik	9330175M20Rik	chr1:51275229-51390623	535-1-16	79-2-17	NOTEST	0.331134	0	#NAME?	0	1	1	no
9330178D15Rik	9330178D15Rik	9330178D15Rik	chr3:155639317-155671556	535-1-16	79-2-17	NOTEST	0	0	0	0	1	1	no
9330179D12Rik	9330179D12Rik	9330179D12Rik	chr6:127075726-127162437	535-1-16	79-2-17	NOTEST	0	0	0	0	1	1	no
9330182L06Rik	9330182L06Rik	9330182L06Rik	chr5:9266192-9480717	535-1-16	79-2-17	NOTEST	0.527631	0.13529	-1.96347	0	1	1	no
9330182O14Rik	9330182O14Rik	9330182O14Rik	chr15:39965910-39981556	535-1-16	79-2-17	NOTEST	0	0	0	0	1	1	no
9330188P03Rik	9330188P03Rik	9330188P03Rik	chr14:105988765-105993146	535-1-16	79-2-17	NOTEST	0	0	0	0	1	1	no
9430007A20Rik	9430007A20Rik	9430007A20Rik	chr4:144109724-144119256	535-1-16	79-2-17	NOTEST	0	0	0	0	1	1	no
9430008C03Rik	9430008C03Rik	9430008C03Rik	chr2:158179435-158187258	535-1-16	79-2-17	NOTEST	0.852643	0.655889	-0.37849	0	1	1	no
9430014N10Rik	9430014N10Rik	9430014N10Rik	chr15:93735286-93757542	535-1-16	79-2-17	NOTEST	0	0	0	0	1	1	no
9430015G10Rik	9430015G10Rik	9430015G10Rik	chr4:155484106-155501372	535-1-16	79-2-17	NOTEST	1.85435	0.778035	-1.253	0	1	1	no
9430016H08Rik	9430016H08Rik	9430016H08Rik	chr1:57445087-57472802	535-1-16	79-2-17	OK	18.7041	11.4569	-0.707134	-1.18875	0.22155	0.995542	no
9430018G01Rik	9430018G01Rik	9430018G01Rik	chr6:43295005-43616174	535-1-16	79-2-17	NOTEST	0	0	0	0	1	1	no
9430019J16Rik	9430019J16Rik	9430019J16Rik	chr2:75274113-75282236	535-1-16	79-2-17	NOTEST	0	0	0	0	1	1	no
9430020K01Rik	9430020K01Rik	9430020K01Rik	chr18:4634926-4682867	535-1-16	79-2-17	OK	4.17218	3.622	-0.204014	-0.413831	0.6731	0.995542	no
9430021M05Rik	9430021M05Rik	9430021M05Rik	chr2:162486898-162500940	535-1-16	79-2-17	NOTEST	0	0	0	0	1	1	no
9430037G07Rik	9430037G07Rik	9430037G07Rik	chr9:88490162-88494081	535-1-16	79-2-17	NOTEST	0.130791	0.100608	-0.378512	0	1	1	no
9430038I01Rik	9430038I01Rik	9430038I01Rik	chr7:144567251-144602439	535-1-16	79-2-17	NOTEST	2.52826	1.29655	-0.963474	0	1	1	no
9430041J12Rik	9430041J12Rik	9430041J12Rik	chr7:4025726-4088528	535-1-16	79-2-17	NOTEST	0	0	0	0	1	1	no
9430060I03Rik	9430060I03Rik	9430060I03Rik	chr1:94830119-94847167	535-1-16	79-2-17	NOTEST	0	0	0	0	1	1	no
9430069I07Rik	9430069I07Rik	9430069I07Rik	chr15:34236435-34365995	535-1-16	79-2-17	NOTEST	0	1.61564	inf	0	1	1	no
9430076C15Rik	9430076C15Rik	9430076C15Rik	chr6:53237288-53347210	535-1-16	79-2-17	NOTEST	0	0	0	0	1	1	no
9430083A17Rik	9430083A17Rik	9430083A17Rik	chr13:51193106-51196096	535-1-16	79-2-17	NOTEST	0.139562	0	#NAME?	0	1	1	no
9430091E24Rik	9430091E24Rik	9430091E24Rik	chr8:113618644-113669398	535-1-16	79-2-17	NOTEST	0.497521	0.76543	0.621514	0	1	1	no
9530002B09Rik	9530002B09Rik	9530002B09Rik	chr4:122366501-122382378	535-1-16	79-2-17	NOTEST	0	0	0	0	1	1	no
9530003J23Rik	9530003J23Rik	9530003J23Rik	chr10:116670808-116675737	535-1-16	79-2-17	NOTEST	0	0	0	0	1	1	no
9530026F06Rik	9530026F06Rik	9530026F06Rik	chr1:61435275-61452748	535-1-16	79-2-17	NOTEST	0	0	0	0	1	1	no
9530026P05Rik	9530026P05Rik	9530026P05Rik	chr6:92890575-93061743	535-1-16	79-2-17	NOTEST	0	0	0	0	1	1	no
9530027J09Rik	9530027J09Rik	9530027J09Rik	chrX:45610110-45638603	535-1-16	79-2-17	NOTEST	2.3625	1.41346	-0.741082	0	1	1	no
9530036O11Rik	9530036O11Rik	9530036O11Rik	chr5:28783379-29045749	535-1-16	79-2-17	NOTEST	0	0	0	0	1	1	no
9530051G07Rik	9530051G07Rik	9530051G07Rik	chrX:149472171-149507458	535-1-16	79-2-17	NOTEST	0	0	0	0	1	1	no
9530052E02Rik	9530052E02Rik	9530052E02Rik	chr8:10986963-11054541	535-1-16	79-2-17	NOTEST	0	0	0	0	1	1	no
9530053A07Rik	9530053A07Rik	9530053A07Rik	chr7:28914484-28949830	535-1-16	79-2-17	NOTEST	0	0	0	0	1	1	no
9530059O14Rik	9530059O14Rik	9530059O14Rik	chr9:122481618-122489765	535-1-16	79-2-17	NOTEST	0.103051	0	#NAME?	0	1	1	no
9530068E07Rik	9530068E07Rik	9530068E07Rik	chr11:52209929-52222225	535-1-16	79-2-17	OK	16.319	11.3638	-0.522102	-1.08953	0.2708	0.995542	no
9530077C05Rik	9530077C05Rik	9530077C05Rik	chr9:22216020-22249123	535-1-16	79-2-17	NOTEST	0.398018	0.765419	0.943416	0	1	1	no
9530080O11Rik	9530080O11Rik	9530080O11Rik	chr4:95626401-95690965	535-1-16	79-2-17	NOTEST	0	0	0	0	1	1	no
9530082P21Rik	9530082P21Rik	9530082P21Rik	chr17:23886202-23891032	535-1-16	79-2-17	NOTEST	2.62907	1.51677	-0.793549	0	1	1	no
9530091C08Rik	9530091C08Rik	9530091C08Rik	chr9:68501592-69236053	535-1-16	79-2-17	NOTEST	0.100103	0.115503	0.206451	0	1	1	no
9630001P10Rik	9630001P10Rik	9630001P10Rik	chr5:45920943-46036708	535-1-16	79-2-17	NOTEST	0	0	0	0	1	1	no
9630013A20Rik	9630013A20Rik	9630013A20Rik	chr14:84843369-84936867	535-1-16	79-2-17	NOTEST	0	0	0	0	1	1	no
9630028B13Rik	9630028B13Rik	9630028B13Rik	chr1:187253235-187265698	535-1-16	79-2-17	NOTEST	0.121445	0	#NAME?	0	1	1	no
9630028H03Rik	9630028H03Rik	9630028H03Rik	chr2:135406265-135408956	535-1-16	79-2-17	NOTEST	0	0	0	0	1	1	no
9630033F20Rik	9630033F20Rik	9630033F20Rik	chr6:127035133-127059570	535-1-16	79-2-17	NOTEST	0.676523	0.69387	0.0365259	0	1	1	no
9830107B12Rik	9830107B12Rik	9830107B12Rik	chr17:48262554-48283257	535-1-16	79-2-17	NOTEST	0.230115	0.176997	-0.378625	0	1	1	no
9830132P13Rik	9830132P13Rik	9830132P13Rik	chr3:127619088-127658138	535-1-16	79-2-17	NOTEST	0.0976223	0	#NAME?	0	1	1	no
9830147E19Rik	9830147E19Rik	9830147E19Rik	chr7:49864895-49897974	535-1-16	79-2-17	NOTEST	0.566422	0.311221	-0.863938	0	1	1	no
9830166K06Rik	9830166K06Rik	9830166K06Rik	chr19:8726285-8737825	535-1-16	79-2-17	NOTEST	0	0	0	0	1	1	no
9930012K11Rik	9930012K11Rik	9930012K11Rik	chr14:70554211-70559309	535-1-16	79-2-17	NOTEST	0.873049	0.335788	-1.37851	0	1	1	no
9930014A18Rik	9930014A18Rik	9930014A18Rik	chr15:60650550-60662955	535-1-16	79-2-17	NOTEST	1.02653	1.27557	0.313366	0	1	1	no
9930021J03Rik	9930021J03Rik	9930021J03Rik	chr19:29788891-29880499	535-1-16	79-2-17	OK	3.08376	3.74948	0.282002	0.57505	0.56035	0.995542	no
9930104L06Rik	9930104L06Rik	9930104L06Rik	chr4:124614291-124621905	535-1-16	79-2-17	NOTEST	0.426018	0.109235	-1.96347	0	1	1	no
9930111H07Rik	9930111H07Rik	9930111H07Rik	chr1:87671845-87681269	535-1-16	79-2-17	NOTEST	0	0	0	0	1	1	no
9930111J21Rik1	9930111J21Rik1	9930111J21Rik1	chr11:48758850-48792900	535-1-16	79-2-17	NOTEST	1.78191	1.15545	-0.624972	0	1	1	no
9930111J21Rik2	9930111J21Rik2	9930111J21Rik2	chr11:48851161-48948889	535-1-16	79-2-17	NOTEST	0	0	0	0	1	1	no
A130010J15Rik	A130010J15Rik	A130010J15Rik	chr1:194999662-195027740	535-1-16	79-2-17	NOTEST	1.3621	0.261925	-2.37861	0	1	1	no
A130077B15Rik	A130077B15Rik	A130077B15Rik	chr10:122002078-122006947	535-1-16	79-2-17	OK	3.81616	3.06314	-0.317111	-0.503474	0.61275	0.995542	no
A1bg	A1bg	A1bg	chr15:60749143-60752825	535-1-16	79-2-17	NOTEST	0	0	0	0	1	1	no
A1cf	A1cf	A1cf	chr19:31943250-32023896	535-1-16	79-2-17	NOTEST	0	0	0	0	1	1	no
A230001M10Rik	A230001M10Rik	A230001M10Rik	chr3:102066327-102092694	535-1-16	79-2-17	NOTEST	0	0	0	0	1	1	no
A230009B12Rik	A230009B12Rik	A230009B12Rik	chr17:10595877-11033057	535-1-16	79-2-17	NOTEST	0	0	0	0	1	1	no
A230020J21Rik	A230020J21Rik	A230020J21Rik	chr1:192829710-192853660	535-1-16	79-2-17	NOTEST	0.537694	1.65444	1.62149	0	1	1	no
A230028O05Rik	A230028O05Rik	A230028O05Rik	chr16:25059724-25069144	535-1-16	79-2-17	NOTEST	0	0	0	0	1	1	no
A230046K03Rik	A230046K03Rik	A230046K03Rik	chr10:83006685-83059218	535-1-16	79-2-17	OK	12.797	12.8605	0.00714207	0.0162672	0.9862	0.995542	no
A230050P20Rik	A230050P20Rik	A230050P20Rik	chr9:20673085-20684154	535-1-16	79-2-17	OK	3.15213	4.84943	0.621488	0.875907	0.39045	0.995542	no
A230056J06Rik	A230056J06Rik	A230056J06Rik	chr13:59681536-59686584	535-1-16	79-2-17	NOTEST	0	0	0	0	1	1	no
A230056P14Rik	A230056P14Rik	A230056P14Rik	chr7:63217900-63274943	535-1-16	79-2-17	NOTEST	0.323349	0	#NAME?	0	1	1	no
A230057D06Rik	A230057D06Rik	A230057D06Rik	chr7:68850735-69072460	535-1-16	79-2-17	NOTEST	0	0	0	0	1	1	no
A230065H16Rik	A230065H16Rik	A230065H16Rik	chr12:112645019-112650288	535-1-16	79-2-17	NOTEST	0	0	0	0	1	1	no
A230070E04Rik	A230070E04Rik	A230070E04Rik	chr14:68737601-68749428	535-1-16	79-2-17	NOTEST	2.12333	1.81481	-0.226509	0	1	1	no
A230072C01Rik	A230072C01Rik	A230072C01Rik	chrX:20528790-20564475	535-1-16	79-2-17	NOTEST	1.2342	0.379719	-1.70057	0	1	1	no
A230072E10Rik	A230072E10Rik	A230072E10Rik	chrX:147632620-147776422	535-1-16	79-2-17	NOTEST	0.126006	0.193855	0.621488	0	1	1	no
A230073K19Rik	A230073K19Rik	A230073K19Rik	chr7:66484119-66562097	535-1-16	79-2-17	OK	10.4893	10.6878	0.0270531	0.0330778	0.9729	0.995542	no
A230077H06Rik	A230077H06Rik	A230077H06Rik	chr7:48104522-48153694	535-1-16	79-2-17	NOTEST	0	0	0	0	1	1	no
A230103J11Rik	A230103J11Rik	A230103J11Rik	chr8:87560813-87591019	535-1-16	79-2-17	OK	10.8476	14.7922	0.447459	0.431512	0.66355	0.995542	no
A230108P19Rik	A230108P19Rik	A230108P19Rik	chr2:6109510-6242657	535-1-16	79-2-17	NOTEST	0	0	0	0	1	1	no
A2m	A2m	A2m	chr6:121586190-121629256	535-1-16	79-2-17	NOTEST	0.957801	0.334896	-1.51602	0	1	1	no
A330009N23Rik	A330009N23Rik	A330009N23Rik	chr15:101051621-101063187	535-1-16	79-2-17	NOTEST	0	0.536139	inf	0	1	1	no
A330021E22Rik	A330021E22Rik	A330021E22Rik	chr5:5580981-5664232	535-1-16	79-2-17	OK	16.6229	19.6721	0.242977	0.541437	0.58265	0.995542	no
A330023F24Rik	A330023F24Rik	A330023F24Rik	chr1:196843592-196864102	535-1-16	79-2-17	NOTEST	0.486807	0.717265	0.559158	0	1	1	no
A330032B11Rik	A330032B11Rik	A330032B11Rik	chr19:37095780-37281961	535-1-16	79-2-17	NOTEST	0	0.174296	inf	0	1	1	no
A330033J07Rik	A330033J07Rik	A330033J07Rik	chr13:48139599-48359405	535-1-16	79-2-17	NOTEST	0	0.114499	inf	0	1	1	no
A330035P11Rik	A330035P11Rik	A330035P11Rik	chr14:122497160-122506196	535-1-16	79-2-17	NOTEST	0	0.35787	inf	0	1	1	no
A330040F15Rik	A330040F15Rik	A330040F15Rik	chr19:12648014-12671056	535-1-16	79-2-17	NOTEST	0	0	0	0	1	1	no
A330041J22Rik	A330041J22Rik	A330041J22Rik	chr9:86474969-86595286	535-1-16	79-2-17	NOTEST	0	0	0	0	1	1	no
A330048O09Rik	A330048O09Rik	A330048O09Rik	chr13:48367786-48369253	535-1-16	79-2-17	OK	5.01531	12.8598	1.35845	1.64556	0.1219	0.995542	no
A330049N07Rik	A330049N07Rik	A330049N07Rik	chr10:72436050-72549453	535-1-16	79-2-17	NOTEST	0.217712	0.167471	-0.378512	0	1	1	no
A330050F15Rik	A330050F15Rik	A330050F15Rik	chr17:69788665-69838573	535-1-16	79-2-17	NOTEST	0	0	0	0	1	1	no
A330069E16Rik	A330069E16Rik	A330069E16Rik	chr2:91077302-91078514	535-1-16	79-2-17	NOTEST	2.25419	0.866995	-1.37851	0	1	1	no
A330070K13Rik	A330070K13Rik	A330070K13Rik	chr5:130845327-131316515	535-1-16	79-2-17	NOTEST	0	0	0	0	1	1	no
A330074K22Rik	A330074K22Rik	A330074K22Rik	chr8:122728333-122752130	535-1-16	79-2-17	NOTEST	0	0.3926	inf	0	1	1	no
A330076C08Rik	A330076C08Rik	A330076C08Rik	chr13:44288957-44311856	535-1-16	79-2-17	NOTEST	0	0	0	0	1	1	no
A330076H08Rik	A330076H08Rik	A330076H08Rik	chr7:69088786-69127245	535-1-16	79-2-17	NOTEST	0	0	0	0	1	1	no
A330093E20Rik	A330093E20Rik	A330093E20Rik	chr18:45719807-46204914	535-1-16	79-2-17	OK	10.7635	8.41539	-0.355053	-0.271169	0.77805	0.995542	no
A330102I10Rik	A330102I10Rik	A330102I10Rik	chr13:29106282-29132205	535-1-16	79-2-17	NOTEST	0	0	0	0	1	1	no
A3galt2	A3galt2	A3galt2	chr4:128436501-128446542	535-1-16	79-2-17	NOTEST	0	0.187775	inf	0	1	1	no
A430005L14Rik	A430005L14Rik	A430005L14Rik	chr4:153331345-153336033	535-1-16	79-2-17	OK	13.8087	5.34839	-1.3684	-2.05751	0.0425	0.995542	no
A430033K04Rik	A430033K04Rik	A430033K04Rik	chr5:139064086-139090054	535-1-16	79-2-17	NOTEST	0.52939	0.610835	0.206451	0	1	1	no
A430035B10Rik	A430035B10Rik	A430035B10Rik	chr6:8457058-8459161	535-1-16	79-2-17	NOTEST	0.224364	0	#NAME?	0	1	1	no
A430078G23Rik	A430078G23Rik	A430078G23Rik	chr8:3353414-3390299	535-1-16	79-2-17	NOTEST	0.140722	0	#NAME?	0	1	1	no
A430088P11Rik	A430088P11Rik	A430088P11Rik	chr15:80502276-80530855	535-1-16	79-2-17	NOTEST	0.468334	0.360248	-0.378548	0	1	1	no
A430089I19Rik	A430089I19Rik	A430089I19Rik	chrUn_random:1585650-1589928	535-1-16	79-2-17	NOTEST	0	0	0	0	1	1	no
A430090L17Rik	A430090L17Rik	A430090L17Rik	chr13:114584715-114947669	535-1-16	79-2-17	NOTEST	0	0.0858877	inf	0	1	1	no
A430093F15Rik	A430093F15Rik	A430093F15Rik	chr19:10815436-10860533	535-1-16	79-2-17	NOTEST	0	0	0	0	1	1	no
A430105I19Rik	A430105I19Rik	A430105I19Rik	chr2:118579880-118588397	535-1-16	79-2-17	NOTEST	2.41374	2.38721	-0.0159415	0	1	1	no
A430107P09Rik	A430107P09Rik	A430107P09Rik	chr14:54285614-54288010	535-1-16	79-2-17	NOTEST	0.382376	0.147068	-1.37851	0	1	1	no
A4galt	A4galt	A4galt	chr15:83057151-83082204	535-1-16	79-2-17	OK	3.70523	4.27528	0.206455	0.315896	0.7488	0.995542	no
A4gnt	A4gnt	A4gnt	chr9:99512920-99522786	535-1-16	79-2-17	NOTEST	0	0	0	0	1	1	no
A530006G24Rik	A530006G24Rik	A530006G24Rik	chr2:147536428-147543368	535-1-16	79-2-17	NOTEST	0	0	0	0	1	1	no
A530013C23Rik	A530013C23Rik	A530013C23Rik	chr2:167516258-167522913	535-1-16	79-2-17	NOTEST	0	0	0	0	1	1	no
A530016L24Rik	A530016L24Rik	A530016L24Rik	chr12:113727658-113738138	535-1-16	79-2-17	NOTEST	0.159854	0	#NAME?	0	1	1	no
A530032D15Rik	A530032D15Rik	A530032D15Rik	chr1:85084713-85106428	535-1-16	79-2-17	NOTEST	0.7491	0.576231	-0.378512	0	1	1	no
A530046M15Rik	A530046M15Rik	A530046M15Rik	chr13:15899075-15919370	535-1-16	79-2-17	NOTEST	0	0.44796	inf	0	1	1	no
A530050N04Rik	A530050N04Rik	A530050N04Rik	chr18:61629878-61644261	535-1-16	79-2-17	NOTEST	0	0	0	0	1	1	no
A530053G22Rik	A530053G22Rik	A530053G22Rik	chr6:60229036-60353701	535-1-16	79-2-17	NOTEST	0	0	0	0	1	1	no
A530054K11Rik	A530054K11Rik	A530054K11Rik	chr13:67717937-67738690	535-1-16	79-2-17	NOTEST	2.65834	1.14272	-1.21805	0	1	1	no
A530058N18Rik	A530058N18Rik	A530058N18Rik	chr2:113835336-113858028	535-1-16	79-2-17	NOTEST	0	0	0	0	1	1	no
A530064D06Rik	A530064D06Rik	A530064D06Rik	chr17:48288845-48304207	535-1-16	79-2-17	NOTEST	0.229119	0.197639	-0.21323	0	1	1	no
A530065N20Rik	A530065N20Rik	A530065N20Rik	chr13:60131071-60218030	535-1-16	79-2-17	NOTEST	0	0	0	0	1	1	no
A530072M11Rik	A530072M11Rik	A530072M11Rik	chr4:16091256-16193372	535-1-16	79-2-17	NOTEST	0	0	0	0	1	1	no
A530088E08Rik	A530088E08Rik	A530088E08Rik	chr17:32527605-32541753	535-1-16	79-2-17	NOTEST	0	0.375717	inf	0	1	1	no
A530099J19Rik	A530099J19Rik	A530099J19Rik	chr13:19819285-19824820	535-1-16	79-2-17	NOTEST	0.454015	0.116414	-1.96347	0	1	1	no
A630001G21Rik	A630001G21Rik	A630001G21Rik	chr1:87613657-87633181	535-1-16	79-2-17	NOTEST	0.673093	0.517764	-0.378512	0	1	1	no
A630007B06Rik	A630007B06Rik	A630007B06Rik	chr19:56865452-56888173	535-1-16	79-2-17	OK	6.55598	6.45043	-0.0234167	-0.0440595	0.97315	0.995542	no
A630010A05Rik	A630010A05Rik	A630010A05Rik	chr16:14562409-14621377	535-1-16	79-2-17	NOTEST	0	0	0	0	1	1	no
A630012P03Rik	A630012P03Rik	A630012P03Rik	chrX:49625603-49972224	535-1-16	79-2-17	NOTEST	0	0.169079	inf	0	1	1	no
A630019I02Rik	A630019I02Rik	A630019I02Rik	chr13:93810669-93914679	535-1-16	79-2-17	NOTEST	0.279123	0.751485	1.42884	0	1	1	no
A630020A06	A630020A06	A630020A06	chr15:3946038-3965858	535-1-16	79-2-17	NOTEST	0	0	0	0	1	1	no
A630023A22Rik	A630023A22Rik	A630023A22Rik	chr14:34864315-34915940	535-1-16	79-2-17	NOTEST	0.687239	0	#NAME?	0	1	1	no
A630023P12Rik	A630023P12Rik	A630023P12Rik	chr5:110943941-110954998	535-1-16	79-2-17	NOTEST	0	0	0	0	1	1	no
A630033H20Rik	A630033H20Rik	A630033H20Rik	chrX:104344265-104369000	535-1-16	79-2-17	NOTEST	0.27813	1.07053	1.94449	0	1	1	no
A630066F11Rik	A630066F11Rik	A630066F11Rik	chr10:7350033-7384421	535-1-16	79-2-17	NOTEST	0	0.284682	inf	0	1	1	no
A630072M18Rik	A630072M18Rik	A630072M18Rik	chr5:20398841-20462216	535-1-16	79-2-17	NOTEST	0.373594	0.402332	0.106915	0	1	1	no
A630073D07Rik	A630073D07Rik	A630073D07Rik	chr6:132575128-132577529	535-1-16	79-2-17	NOTEST	0	0	0	0	1	1	no
A630075F10Rik	A630075F10Rik	A630075F10Rik	chr2:169886739-169896278	535-1-16	79-2-17	NOTEST	0	0	0	0	1	1	no
A630076J17Rik	A630076J17Rik	A630076J17Rik	chr3:107033531-107036949	535-1-16	79-2-17	NOTEST	0	0	0	0	1	1	no
A630077J23Rik	A630077J23Rik	A630077J23Rik	chr4:43764730-43772336	535-1-16	79-2-17	NOTEST	0	0	0	0	1	1	no
A630089N07Rik	A630089N07Rik	A630089N07Rik	chr16:98283676-98303604	535-1-16	79-2-17	NOTEST	3.02536	1.08603	-1.47805	0	1	1	no
A630095E13Rik	A630095E13Rik	A630095E13Rik	chr9:36443338-36446187	535-1-16	79-2-17	NOTEST	0	0	0	0	1	1	no
A630095N17Rik	A630095N17Rik	A630095N17Rik	chr1:75216669-75228668	535-1-16	79-2-17	NOTEST	0	0	0	0	1	1	no
A730006G06Rik	A730006G06Rik	A730006G06Rik	chr17:48201738-48227870	535-1-16	79-2-17	NOTEST	0	0	0	0	1	1	no
A730008H23Rik	A730008H23Rik	A730008H23Rik	chr1:90123594-90174154	535-1-16	79-2-17	NOTEST	0	0.754349	inf	0	1	1	no
A730017C20Rik	A730017C20Rik	A730017C20Rik	chr18:59222034-59236614	535-1-16	79-2-17	NOTEST	0.671159	0.372146	-0.850784	0	1	1	no
A730017L22Rik	A730017L22Rik	A730017L22Rik	chr2:130698276-130732132	535-1-16	79-2-17	NOTEST	0.716198	1.10184	0.621488	0	1	1	no
A730018C14Rik	A730018C14Rik	A730018C14Rik	chr12:113649233-113661409	535-1-16	79-2-17	NOTEST	0	0	0	0	1	1	no
A730020E08Rik	A730020E08Rik	A730020E08Rik	chr6:61125597-62332857	535-1-16	79-2-17	NOTEST	0	0	0	0	1	1	no
A730020M07Rik	A730020M07Rik	A730020M07Rik	chr3:121337855-121349371	535-1-16	79-2-17	NOTEST	1.73822	0.515615	-1.75324	0	1	1	no
A730036I17Rik	A730036I17Rik	A730036I17Rik	chr2:129044704-129061342	535-1-16	79-2-17	NOTEST	0	0	0	0	1	1	no
A730043L09Rik	A730043L09Rik	A730043L09Rik	chr9:62090402-62091907	535-1-16	79-2-17	NOTEST	0	0	0	0	1	1	no
A730046J19Rik	A730046J19Rik	A730046J19Rik	chrX:140588237-140600817	535-1-16	79-2-17	NOTEST	0	0	0	0	1	1	no
A730056A06Rik	A730056A06Rik	A730056A06Rik	chr7:80455265-80564785	535-1-16	79-2-17	NOTEST	0	0	0	0	1	1	no
A730082K24Rik	A730082K24Rik	A730082K24Rik	chr7:122092163-122127481	535-1-16	79-2-17	NOTEST	0	0	0	0	1	1	no
A730085K08Rik	A730085K08Rik	A730085K08Rik	chr9:122291139-122307919	535-1-16	79-2-17	NOTEST	0	0	0	0	1	1	no
A730090H04Rik	A730090H04Rik	A730090H04Rik	chr11:95001760-95020361	535-1-16	79-2-17	NOTEST	0	0	0	0	1	1	no
A730090N16Rik	A730090N16Rik	A730090N16Rik	chr3:64913289-65182147	535-1-16	79-2-17	NOTEST	0	0	0	0	1	1	no
A730098P11Rik	A730098P11Rik	A730098P11Rik	chr16:24392641-24992664	535-1-16	79-2-17	NOTEST	0.86352	1.32849	0.621488	0	1	1	no
A830009L08Rik	A830009L08Rik	A830009L08Rik	chr13:91508594-91527690	535-1-16	79-2-17	NOTEST	0	0	0	0	1	1	no
A830010M20Rik	A830010M20Rik	A830010M20Rik	chr5:107926763-107941575	535-1-16	79-2-17	NOTEST	0.254609	0.411145	0.691364	0	1	1	no
A830018L16Rik	A830018L16Rik	A830018L16Rik	chr1:11404185-11965983	535-1-16	79-2-17	NOTEST	1.50403	0.347726	-2.1128	0	1	1	no
A830019L24Rik	A830019L24Rik	A830019L24Rik	chr3:142906018-142920960	535-1-16	79-2-17	NOTEST	0	0	0	0	1	1	no
A830052D11Rik	A830052D11Rik	A830052D11Rik	chr18:32518710-32595394	535-1-16	79-2-17	NOTEST	0	0	0	0	1	1	no
A830080D01Rik	A830080D01Rik	A830080D01Rik	chrX:155970599-156031013	535-1-16	79-2-17	NOTEST	1.2298	0.472998	-1.37851	0	1	1	no
A830082K12Rik	A830082K12Rik	A830082K12Rik	chr13:78328235-78375825	535-1-16	79-2-17	NOTEST	0.185008	0.42694	1.20645	0	1	1	no
A830082N09Rik	A830082N09Rik	A830082N09Rik	chr10:33707021-33714861	535-1-16	79-2-17	NOTEST	0.203797	0	#NAME?	0	1	1	no
A930001A20Rik	A930001A20Rik	A930001A20Rik	chr3:14971200-15002727	535-1-16	79-2-17	NOTEST	0	0	0	0	1	1	no
A930001C03Rik	A930001C03Rik	A930001C03Rik	chr19:4425456-4477143	535-1-16	79-2-17	NOTEST	0	0	0	0	1	1	no
A930003A15Rik	A930003A15Rik	A930003A15Rik	chr16:19876660-19884367	535-1-16	79-2-17	NOTEST	0.476009	0.366128	-0.378639	0	1	1	no
A930003O13Rik	A930003O13Rik	A930003O13Rik	chr5:22244728-22781415	535-1-16	79-2-17	NOTEST	0	0	0	0	1	1	no
A930004D18Rik	A930004D18Rik	A930004D18Rik	chr2:17946815-17959368	535-1-16	79-2-17	NOTEST	0.128715	0.0990112	-0.378512	0	1	1	no
A930005H10Rik	A930005H10Rik	A930005H10Rik	chr3:115584496-115591048	535-1-16	79-2-17	NOTEST	0	2.11026	inf	0	1	1	no
A930006I01Rik	A930006I01Rik	A930006I01Rik	chr2:103178757-103212921	535-1-16	79-2-17	NOTEST	0	0	0	0	1	1	no
A930006K02Rik	A930006K02Rik	A930006K02Rik	chr16:91465348-91470368	535-1-16	79-2-17	NOTEST	0	1.03841	inf	0	1	1	no
A930007I19Rik	A930007I19Rik	A930007I19Rik	chr19:29578152-29596477	535-1-16	79-2-17	NOTEST	0	0	0	0	1	1	no
A930009A15Rik	A930009A15Rik	A930009A15Rik	chr10:114887369-115024836	535-1-16	79-2-17	NOTEST	0	0	0	0	1	1	no
A930011G23Rik	A930011G23Rik	A930011G23Rik	chr5:99726262-100158079	535-1-16	79-2-17	NOTEST	0	0.0949598	inf	0	1	1	no
A930011O12Rik	A930011O12Rik	A930011O12Rik	chr14:65206951-65212798	535-1-16	79-2-17	NOTEST	0	0.156019	inf	0	1	1	no
A930012L18Rik	A930012L18Rik	A930012L18Rik	chr18:44584713-44971836	535-1-16	79-2-17	NOTEST	0.53988	0.276862	-0.963474	0	1	1	no
A930013F10Rik	A930013F10Rik	A930013F10Rik	chr8:23738590-23763909	535-1-16	79-2-17	NOTEST	0.350046	0.269267	-0.378512	0	1	1	no
A930015D03Rik	A930015D03Rik	A930015D03Rik	chr17:36131448-36175119	535-1-16	79-2-17	OK	3.90749	2.5048	-0.641546	-0.44683	0.65105	0.995542	no
A930016O22Rik	A930016O22Rik	A930016O22Rik	chr7:19996442-20006932	535-1-16	79-2-17	OK	4.62014	14.6559	1.66547	1.75751	0.10295	0.995542	no
A930017M01Rik	A930017M01Rik	A930017M01Rik	chr15:44712939-44716289	535-1-16	79-2-17	NOTEST	0	0	0	0	1	1	no
A930018P22Rik	A930018P22Rik	A930018P22Rik	chr2:103962925-103964903	535-1-16	79-2-17	NOTEST	0	0	0	0	1	1	no
A930019D19Rik	A930019D19Rik	A930019D19Rik	chr2:146067034-146337740	535-1-16	79-2-17	NOTEST	0.514387	0	#NAME?	0	1	1	no
A930024E05Rik	A930024E05Rik	A930024E05Rik	chr5:123439362-123448350	535-1-16	79-2-17	NOTEST	0.230204	0	#NAME?	0	1	1	no
A930041C12Rik	A930041C12Rik	A930041C12Rik	chr5:107963729-108090872	535-1-16	79-2-17	NOTEST	0	0	0	0	1	1	no
AA387883	AA387883	AA387883	chr19:52997670-53001421	535-1-16	79-2-17	NOTEST	0	0	0	0	1	1	no
AA388235	AA388235	AA388235	chr17:34118436-34122303	535-1-16	79-2-17	NOTEST	0.212342	0.16334	-0.378512	0	1	1	no
AA413626	AA413626	AA413626	chr11:4795345-4828868	535-1-16	79-2-17	NOTEST	0	0	0	0	1	1	no
AA414768	AA414768	AA414768	chrX:12513998-12515667	535-1-16	79-2-17	NOTEST	1.06073	1.22392	0.206451	0	1	1	no
AA415398	AA415398	AA415398	chr4:119202922-119211374	535-1-16	79-2-17	NOTEST	0.458509	0	#NAME?	0	1	1	no
AA465934	AA465934	AA465934	chr11:83105200-83112479	535-1-16	79-2-17	NOTEST	1.72069	0	#NAME?	0	1	1	no
AA467197	AA467197	AA467197	chr2:122463622-122466812	535-1-16	79-2-17	OK	33.719	18.4294	-0.871552	-1.47848	0.1413	0.995542	no
AA474331	AA474331	AA474331	chr10:39612565-39619044	535-1-16	79-2-17	NOTEST	0	0	0	0	1	1	no
AA536875	AA536875	AA536875	chr14:123567724-123575398	535-1-16	79-2-17	NOTEST	0	0.176834	inf	0	1	1	no
AA543186	AA543186	AA543186	chr2:25182969-25188091	535-1-16	79-2-17	NOTEST	0	0.200302	inf	0	1	1	no
AA543401	AA543401	AA543401	chr9:106795155-107134240	535-1-16	79-2-17	NOTEST	0	0	0	0	1	1	no
AA545190	AA545190	AA545190	chr6:10921467-10924378	535-1-16	79-2-17	NOTEST	0	0	0	0	1	1	no
AA619741	AA619741	AA619741	chr1:34690379-34693055	535-1-16	79-2-17	NOTEST	0	0	0	0	1	1	no
AA792892	AA792892	AA792892	chr5:94806364-94813359	535-1-16	79-2-17	NOTEST	0	0	0	0	1	1	no
AA986860	AA986860	AA986860	chr1:132628552-132641199	535-1-16	79-2-17	NOTEST	3.01847	2.9853	-0.0159415	0	1	1	no
AA987161	AA987161	AA987161	chr13:67690375-67710644	535-1-16	79-2-17	NOTEST	1.51184	0.710693	-1.08901	0	1	1	no
AB041803	AB041803	AB041803	chr6:31043562-31168474	535-1-16	79-2-17	OK	6.04598	1.99318	-1.6009	-1.24137	0.17125	0.995542	no
AB124611	AB124611	AB124611	chr9:21330620-21349775	535-1-16	79-2-17	OK	7.7465	3.53725	-1.13092	-1.52107	0.1147	0.995542	no
AF067063	AF067063	AF067063	chrUn_random:125697-127960	535-1-16	79-2-17	NOTEST	0	0	0	0	1	1	no
AF251705	AF251705	AF251705	chr11:114858082-114863194	535-1-16	79-2-17	OK	37.3577	23.9472	-0.641546	-1.31457	0.1878	0.995542	no
AF357355	AF357355	AF357355	chr12:110842154-110899921	535-1-16	79-2-17	NOTEST	0	0	0	0	1	1	no
AF357359	AF357359	AF357359	chr12:110842154-110899921	535-1-16	79-2-17	NOTEST	0	0	0	0	1	1	no
AF357399	AF357399	AF357399	chr7:29135707-29137717	535-1-16	79-2-17	NOTEST	0	0	0	0	1	1	no
AF357425	AF357425	AF357425	chr12:110842154-110899921	535-1-16	79-2-17	NOTEST	0	0	0	0	1	1	no
AF357426	AF357426	AF357426	chr12:110842154-110899921	535-1-16	79-2-17	NOTEST	0	0	0	0	1	1	no
AF366264	AF366264	AF366264	chr8:13835230-13838089	535-1-16	79-2-17	NOTEST	0	0	0	0	1	1	no
AF529169	AF529169	AF529169	chr9:89484871-89517824	535-1-16	79-2-17	NOTEST	0.0962461	0.222106	1.20645	0	1	1	no
AI115009	AI115009	AI115009	chr3:152058966-152344396	535-1-16	79-2-17	NOTEST	0	0.181261	inf	0	1	1	no
AI118078	AI118078	AI118078	chr9:55174755-55286151	535-1-16	79-2-17	NOTEST	0.352903	0.407196	0.206451	0	1	1	no
AI182371	AI182371	AI182371	chr2:34937380-34956205	535-1-16	79-2-17	NOTEST	0	0.810155	inf	0	1	1	no
AI197445	AI197445	AI197445	chr13:108259901-108269268	535-1-16	79-2-17	NOTEST	0.0855982	0	#NAME?	0	1	1	no
AI314180	AI314180	AI314180	chr4:58812902-58925597	535-1-16	79-2-17	OK	44.8613	44.5935	-0.00864044	-0.0212616	0.9815	0.995542	no
AI314278	AI314278	AI314278	chr7:96574815-96580587	535-1-16	79-2-17	NOTEST	0.179214	0.827143	2.20645	0	1	1	no
AI317395	AI317395	AI317395	chr10:39721378-39745074	535-1-16	79-2-17	NOTEST	0	0	0	0	1	1	no
AI413582	AI413582	AI413582	chr17:27700713-27702672	535-1-16	79-2-17	OK	37.5251	43.9855	0.229171	0.438042	0.6578	0.995542	no
AI414108	AI414108	AI414108	chr9:27160269-27165128	535-1-16	79-2-17	NOTEST	0.167116	0.0642756	-1.37851	0	1	1	no
AI427809	AI427809	AI427809	chr4:53274227-53283104	535-1-16	79-2-17	OK	4.88705	1.47099	-1.73217	-2.20217	0.04045	0.995542	no
AI429214	AI429214	AI429214	chr8:38056628-38058587	535-1-16	79-2-17	NOTEST	2.21428	0.851647	-1.37851	0	1	1	no
AI450353	AI450353	AI450353	chr11:83105200-83112479	535-1-16	79-2-17	NOTEST	0.350637	0	#NAME?	0	1	1	no
AI462493	AI462493	AI462493	chr19:8954503-8955423	535-1-16	79-2-17	OK	7.41778	7.13248	-0.0565835	-0.0751728	0.93965	0.995542	no
AI463170	AI463170	AI463170	chr12:77634546-77680026	535-1-16	79-2-17	NOTEST	0	0	0	0	1	1	no
AI464131	AI464131	AI464131	chr4:41442633-41450108	535-1-16	79-2-17	NOTEST	0.293825	0.452038	0.621488	0	1	1	no
AI467606	AI467606	AI467606	chr7:134234949-134237563	535-1-16	79-2-17	NOTEST	2.49389	0.69759	-1.83794	0	1	1	no
AI504432	AI504432	AI504432	chr3:106842421-106857240	535-1-16	79-2-17	NOTEST	0.291379	0.560345	0.943416	0	1	1	no
AI506816	AI506816	AI506816	chr5:23198078-23218485	535-1-16	79-2-17	NOTEST	1.74552	0.939897	-0.893085	0	1	1	no
AI507597	AI507597	AI507597	chr4:141170147-141174548	535-1-16	79-2-17	NOTEST	0.587362	0.451817	-0.378512	0	1	1	no
AI593442	AI593442	AI593442	chr9:52481136-52487885	535-1-16	79-2-17	NOTEST	0.0715455	0.163811	1.1951	0	1	1	no
AI597479	AI597479	AI597479	chr1:43155554-43172791	535-1-16	79-2-17	OK	4.30351	2.75866	-0.641546	-1.1099	0.2725	0.995542	no
AI606473	AI606473	AI606473	chr3:153993784-153997651	535-1-16	79-2-17	NOTEST	0.793197	0.610151	-0.378512	0	1	1	no
AI607873	AI607873	AI607873	chr1:175653558-175671940	535-1-16	79-2-17	OK	7.70867	7.02447	-0.134093	-0.270772	0.78135	0.995542	no
AI646519	AI646519	AI646519	chr2:147187278-147188529	535-1-16	79-2-17	NOTEST	0	0	0	0	1	1	no
AI661453	AI661453	AI661453	chr17:47549682-47607587	535-1-16	79-2-17	NOTEST	1.04735	0.495789	-1.07895	0	1	1	no
AI662270	AI662270	AI662270	chr11:83037077-83040086	535-1-16	79-2-17	OK	9.67636	3.96979	-1.2854	-1.94515	0.0686	0.995542	no
AI747448	AI747448	AI747448	chr3:144573884-144595493	535-1-16	79-2-17	NOTEST	0	0	0	0	1	1	no
AI837181	AI837181	AI837181	chr19:5425143-5427316	535-1-16	79-2-17	OK	23.4163	28.9846	0.307774	0.653963	0.50685	0.995542	no
AI839979	AI839979	AI839979	chr5:31871964-31873770	535-1-16	79-2-17	NOTEST	0	0.308123	inf	0	1	1	no
AI846148	AI846148	AI846148	chr19:7430953-7458047	535-1-16	79-2-17	OK	2.61019	3.75094	0.523099	0.802189	0.41605	0.995542	no
AI847159	AI847159	AI847159	chr2:129003883-129006409	535-1-16	79-2-17	NOTEST	0	0	0	0	1	1	no
AI848285	AI848285	AI848285	chr15:82037381-82043245	535-1-16	79-2-17	NOTEST	0.242844	0.373607	0.621488	0	1	1	no
AI854517	AI854517	AI854517	chr7:86644911-86679289	535-1-16	79-2-17	NOTEST	0	0	0	0	1	1	no
AI854703	AI854703	AI854703	chr6:48578165-48583687	535-1-16	79-2-17	NOTEST	0.808004	1.50946	0.901596	0	1	1	no
AI987944	AI987944	AI987944	chr7:48628299-48648749	535-1-16	79-2-17	NOTEST	2.53049	1.70383	-0.570639	0	1	1	no
AK010878	AK010878	AK010878	chr12:103978039-103996020	535-1-16	79-2-17	OK	4.05147	1.61189	-1.32969	-0.709103	0.5039	0.995542	no
AK129341	AK129341	AK129341	chr9:8076632-8134294	535-1-16	79-2-17	NOTEST	0	0.173769	inf	0	1	1	no
AU015228	AU015228	AU015228	chr2:129926129-129929111	535-1-16	79-2-17	NOTEST	0	0	0	0	1	1	no
AU015791	AU015791	AU015791	chr12:106751642-106753458	535-1-16	79-2-17	NOTEST	0	0	0	0	1	1	no
AU015836	AU015836	AU015836	chrX:91213994-91220809	535-1-16	79-2-17	NOTEST	0	0	0	0	1	1	no
AU016765	AU016765	AU016765	chr17:64863428-64904930	535-1-16	79-2-17	NOTEST	0	0	0	0	1	1	no
AU018091	AU018091	AU018091	chr7:3154659-3169204	535-1-16	79-2-17	NOTEST	0	0	0	0	1	1	no
AU018829	AU018829,Gm16367	AU018829,Gm16367	chrUn_random:2204168-2216886	535-1-16	79-2-17	NOTEST	0	0	0	0	1	1	no
AU019823	AU019823	AU019823	chr9:50412005-50433105	535-1-16	79-2-17	OK	3.96418	1.91437	-1.05015	-0.91082	0.37575	0.995542	no
AU019990	AU019990	AU019990	chr2:132423931-132478800	535-1-16	79-2-17	NOTEST	0	0	0	0	1	1	no
AU021063	AU021063	AU021063	chr15:101051621-101063187	535-1-16	79-2-17	NOTEST	0	0	0	0	1	1	no
AU021092	AU021092	AU021092	chr16:5211911-5222392	535-1-16	79-2-17	OK	4.98697	7.67226	0.621488	0.952951	0.3424	0.995542	no
AU022252	AU022252	AU022252	chr4:118897742-118905329	535-1-16	79-2-17	OK	6.54245	5.93134	-0.141472	-0.240388	0.81125	0.995542	no
AU022751	AU022751	AU022751	chrX:5658335-5660538	535-1-16	79-2-17	NOTEST	0	0	0	0	1	1	no
AU022754	AU022754	AU022754	chr15:85365866-85424138	535-1-16	79-2-17	NOTEST	0	0	0	0	1	1	no
AU022793	AU022793	AU022793	chr15:39794194-39799061	535-1-16	79-2-17	NOTEST	0.467037	0.17963	-1.37851	0	1	1	no
AU023762	AU023762	AU023762	chr9:113405863-113496270	535-1-16	79-2-17	NOTEST	0.39359	0.302762	-0.378512	0	1	1	no
AU040320	AU040320	AU040320	chr4:126430798-126645167	535-1-16	79-2-17	OK	7.01298	7.87012	0.166358	0.148997	0.88415	0.995542	no
AU040972	AU040972	AU040972	chr11:79153393-79395111	535-1-16	79-2-17	NOTEST	0	0	0	0	1	1	no
AU041133	AU041133	AU041133	chr10:81590757-81615810	535-1-16	79-2-17	NOTEST	1.27989	0.984528	-0.378512	0	1	1	no
AV039307	AV039307	AV039307	chr2:120676391-120796451	535-1-16	79-2-17	NOTEST	0	0	0	0	1	1	no
AV051173	AV051173	AV051173	chr4:116357569-116372605	535-1-16	79-2-17	NOTEST	0	0.708415	inf	0	1	1	no
AV320801	AV320801,Gm15023	AV320801,Gm15023	chrX:132029126-132039133	535-1-16	79-2-17	NOTEST	0	0	0	0	1	1	no
AW011738	AW011738	AW011738	chr4:155577392-155580137	535-1-16	79-2-17	NOTEST	1.22403	1.29465	0.08092	0	1	1	no
AW046200	AW046200	AW046200	chr8:60002621-60142227	535-1-16	79-2-17	NOTEST	0	0	0	0	1	1	no
AW112010	AW112010	AW112010	chr19:11122101-11125056	535-1-16	79-2-17	OK	12.8915	8.87267	-0.538976	-0.785677	0.44005	0.995542	no
AW146154	AW146154	AW146154	chr7:48734243-48755260	535-1-16	79-2-17	NOTEST	0.970043	0.932733	-0.0565835	0	1	1	no
AW209491	AW209491	AW209491	chr13:14722511-14730469	535-1-16	79-2-17	OK	12.9607	6.87572	-0.914567	-1.7046	0.0849	0.995542	no
AW495222	AW495222	AW495222	chr13:94444390-94522778	535-1-16	79-2-17	NOTEST	0	0	0	0	1	1	no
AW549542	AW549542	AW549542	chr5:120020137-120030367	535-1-16	79-2-17	NOTEST	0.248266	0.381948	0.621488	0	1	1	no
AW549877	AW549877	AW549877	chr15:3932034-3945752	535-1-16	79-2-17	OK	6.13749	4.10801	-0.579209	-1.16627	0.2434	0.995542	no
AW551984	AW551984	AW551984	chr9:39394980-39411709	535-1-16	79-2-17	NOTEST	0.855623	0.584769	-0.54911	0	1	1	no
AW554918	AW554918	AW554918	chr18:25327520-25625822	535-1-16	79-2-17	NOTEST	0.982474	0.174404	-2.49399	0	1	1	no
AW822252	AW822252	AW822252	chrX:51000098-51019755	535-1-16	79-2-17	NOTEST	0	0	0	0	1	1	no
AY074887	AY074887	AY074887	chr9:54798063-54805837	535-1-16	79-2-17	OK	1.56741	6.63135	2.08092	0.425021	0.52955	0.995542	no
AY358078	AY358078	AY358078	chr14:52419720-52446034	535-1-16	79-2-17	NOTEST	0	0	0	0	1	1	no
AY512915	AY512915	AY512915	chr6:95240567-95283987	535-1-16	79-2-17	NOTEST	0	0	0	0	1	1	no
AY512931	AY512931	AY512931	chr8:46146055-46150772	535-1-16	79-2-17	NOTEST	0	0.136475	inf	0	1	1	no
AY761184	AY761184	AY761184	chr8:22812995-22814119	535-1-16	79-2-17	NOTEST	0	0	0	0	1	1	no
AY761185	AY761185	AY761185	chr8_random:264606-265659	535-1-16	79-2-17	NOTEST	0	0	0	0	1	1	no
Aaas	Aaas	Aaas	chr15:102168677-102181190	535-1-16	79-2-17	OK	8.19534	13.9061	0.762844	1.43869	0.15015	0.995542	no
Aacs	Aacs	Aacs	chr5:125956242-125997773	535-1-16	79-2-17	OK	3.01224	4.02975	0.419855	0.714502	0.4725	0.995542	no
Aadac	Aadac	Aadac	chr3:59835709-59844079	535-1-16	79-2-17	NOTEST	0	0	0	0	1	1	no
Aadacl2	Aadacl2	Aadacl2	chr3:59810664-59829342	535-1-16	79-2-17	NOTEST	0	0	0	0	1	1	no
Aadacl3	Aadacl3	Aadacl3	chr4:144043673-144053659	535-1-16	79-2-17	NOTEST	0	0	0	0	1	1	no
Aadat	Aadat	Aadat	chr8:62984920-63024474	535-1-16	79-2-17	NOTEST	2.21883	2.08608	-0.089005	0	1	1	no
Aaed1	Aaed1	Aaed1	chr13:64393143-64414018	535-1-16	79-2-17	OK	29.2924	19.0362	-0.621783	-1.19436	0.22765	0.995542	no
Aagab	Aagab	Aagab	chr9:63450461-63489696	535-1-16	79-2-17	OK	9.24846	9.73522	0.0740006	0.147815	0.8798	0.995542	no
Aak1	Aak1	Aak1	chr6:86799510-86953221	535-1-16	79-2-17	NOTEST	1.66704	1.44238	-0.208838	0	1	1	no
Aamdc	Aamdc	Aamdc	chr7:104698840-104728007	535-1-16	79-2-17	OK	26.0875	24.5979	-0.0848201	-0.154954	0.8744	0.995542	no
Aamp	Aamp	Aamp	chr1:74326413-74331312	535-1-16	79-2-17	OK	90.5736	125.263	0.467795	1.12193	0.2581	0.995542	no
Aanat	Aanat	Aanat	chr11:116455000-116458994	535-1-16	79-2-17	NOTEST	0	0	0	0	1	1	no
Aar2	Aar2	Aar2	chr2:156373311-156394708	535-1-16	79-2-17	OK	4.79639	6.54893	0.449309	0.84778	0.38475	0.995542	no
Aard	Aard	Aard	chr15:51871652-51877269	535-1-16	79-2-17	NOTEST	0	0	0	0	1	1	no
Aars	Aars	Aars	chr8:113557741-113579469	535-1-16	79-2-17	OK	13.624	16.2738	0.256403	0.567939	0.5662	0.995542	no
Aars2	Aars2	Aars2	chr17:45643789-45657792	535-1-16	79-2-17	NOTEST	0.741863	1.33155	0.843881	0	1	1	no
Aarsd1	Aarsd1	Aarsd1	chr11:101268153-101278747	535-1-16	79-2-17	OK	25.1064	24.3392	-0.0447742	-0.0922768	0.9295	0.995542	no
Aasdh	Aasdh	Aasdh	chr5:77304959-77334539	535-1-16	79-2-17	NOTEST	1.44859	0.77144	-0.909026	0	1	1	no
Aasdhppt	Aasdhppt	Aasdhppt	chr9:4294792-4309494	535-1-16	79-2-17	OK	8.6044	9.87206	0.198277	0.399677	0.6828	0.995542	no
Aass	Aass	Aass	chr6:23022172-23082986	535-1-16	79-2-17	NOTEST	2.00173	1.45425	-0.460974	0	1	1	no
Aatf	Aatf	Aatf	chr11:84236357-84327003	535-1-16	79-2-17	OK	11.4422	12.7344	0.154362	0.299281	0.76565	0.995542	no
Aatk	Aatk	Aatk	chr11:119868631-119908459	535-1-16	79-2-17	NOTEST	1.01661	2.18578	1.10438	0	1	1	no
Abat	Abat	Abat	chr16:8513521-8621660	535-1-16	79-2-17	OK	2.09843	3.57874	0.770138	1.33802	0.1693	0.995542	no
Abca1	Abca1	Abca1	chr4:53043660-53172767	535-1-16	79-2-17	OK	14.2771	7.61921	-0.905989	-2.11355	0.03585	0.995542	no
Abca12	Abca12	Abca12	chr1:71289663-71461484	535-1-16	79-2-17	NOTEST	0	0	0	0	1	1	no
Abca13	Abca13	Abca13	chr11:9091944-9584262	535-1-16	79-2-17	NOTEST	0	0	0	0	1	1	no
Abca14	Abca14	Abca14	chr7:127347477-127468866	535-1-16	79-2-17	NOTEST	0	0.0577644	inf	0	1	1	no
Abca15	Abca15	Abca15	chr7:127472197-127551201	535-1-16	79-2-17	NOTEST	0	0	0	0	1	1	no
Abca16	Abca16	Abca16	chr7:127553160-127688327	535-1-16	79-2-17	NOTEST	0	0	0	0	1	1	no
Abca17	Abca17	Abca17	chr17:24401223-24484197	535-1-16	79-2-17	NOTEST	0	0	0	0	1	1	no
Abca2	Abca2	Abca2	chr2:25284193-25304059	535-1-16	79-2-17	OK	9.11105	13.8646	0.605721	1.3972	0.15865	0.995542	no
Abca3	Abca3	Abca3	chr17:24488967-24551458	535-1-16	79-2-17	NOTEST	2.54184	2.31594	-0.134276	0	1	1	no
Abca4	Abca4	Abca4	chr3:121747377-121882979	535-1-16	79-2-17	NOTEST	0	0	0	0	1	1	no
Abca5	Abca5	Abca5	chr11:110130682-110199030	535-1-16	79-2-17	NOTEST	2.99088	2.15224	-0.474727	0	1	1	no
Abca6	Abca6	Abca6	chr11:110038135-110113090	535-1-16	79-2-17	NOTEST	0.0772705	0.724519	3.22903	0	1	1	no
Abca7	Abca7	Abca7	chr10:79460359-79478317	535-1-16	79-2-17	NOTEST	0.730558	0.749291	0.0365259	0	1	1	no
Abca8a	Abca8a	Abca8a	chr11:109886947-109957251	535-1-16	79-2-17	NOTEST	1.65315	1.60339	-0.0440926	0	1	1	no
Abca8b	Abca8b	Abca8b	chr11:109794719-109857130	535-1-16	79-2-17	NOTEST	0.325587	0.400722	0.29956	0	1	1	no
Abca9	Abca9	Abca9	chr11:109962135-110029467	535-1-16	79-2-17	NOTEST	3.01511	2.36867	-0.348138	0	1	1	no
Abcb10	Abcb10	Abcb10	chr8:126476358-126507022	535-1-16	79-2-17	NOTEST	0.758526	0.729352	-0.0565835	0	1	1	no
Abcb11	Abcb11	Abcb11	chr2:69076338-69180673	535-1-16	79-2-17	NOTEST	0	0	0	0	1	1	no
Abcb1a	Abcb1a	Abcb1a	chr5:8660091-8748570	535-1-16	79-2-17	NOTEST	0.651949	1.44181	1.14505	0	1	1	no
Abcb1b	Abcb1b	Abcb1b	chr5:8798146-8866314	535-1-16	79-2-17	NOTEST	0.093946	0.144532	0.621488	0	1	1	no
Abcb4	Abcb4	Abcb4	chr5:8893720-8959226	535-1-16	79-2-17	NOTEST	0.30141	0	#NAME?	0	1	1	no
Abcb5	Abcb5	Abcb5	chr12:120106296-120204894	535-1-16	79-2-17	NOTEST	0	0	0	0	1	1	no
Abcb6	Abcb6	Abcb6	chr1:75168214-75176857	535-1-16	79-2-17	OK	10.5431	16.3297	0.631204	1.3375	0.1777	0.995542	no
Abcb7	Abcb7	Abcb7	chrX:101475903-101609185	535-1-16	79-2-17	OK	7.35281	6.73334	-0.126973	-0.273014	0.78695	0.995542	no
Abcb8	Abcb8	Abcb8	chr5:23899973-23915765	535-1-16	79-2-17	OK	4.12118	3.17014	-0.378512	-0.633185	0.52245	0.995542	no
Abcb9	Abcb9	Abcb9	chr5:124511865-124545807	535-1-16	79-2-17	NOTEST	1.98777	2.86698	0.528379	0	1	1	no
Abcc1	Abcc1	Abcc1	chr16:14361650-14474971	535-1-16	79-2-17	OK	3.12235	4.59476	0.557358	1.09999	0.2682	0.995542	no
Abcc10	Abcc10	Abcc10	chr17:46434431-46464972	535-1-16	79-2-17	NOTEST	1.58829	1.73618	0.128445	0	1	1	no
Abcc12	Abcc12	Abcc12	chr8:89028739-89090489	535-1-16	79-2-17	NOTEST	0	0	0	0	1	1	no
Abcc2	Abcc2	Abcc2	chr19:43856797-43912708	535-1-16	79-2-17	NOTEST	0	0	0	0	1	1	no
Abcc3	Abcc3	Abcc3	chr11:94204608-94254290	535-1-16	79-2-17	NOTEST	2.75635	3.18041	0.206451	0	1	1	no
Abcc4	Abcc4	Abcc4	chr14:118881913-119105441	535-1-16	79-2-17	OK	3.22894	4.08998	0.341033	0.669929	0.48995	0.995542	no
Abcc5	Abcc5	Abcc5	chr16:20331376-20426467	535-1-16	79-2-17	OK	20.7914	28.4229	0.45107	0.733366	0.45355	0.995542	no
Abcc6	Abcc6	Abcc6	chr7:53231749-53285656	535-1-16	79-2-17	NOTEST	0	0	0	0	1	1	no
Abcc8	Abcc8	Abcc8	chr7:53359892-53435403	535-1-16	79-2-17	NOTEST	0	0.126035	inf	0	1	1	no
Abcc9	Abcc9	Abcc9	chr6:142536381-142650794	535-1-16	79-2-17	OK	2.06526	4.34801	1.07403	2.07727	0.03875	0.995542	no
Abcd1	Abcd1	Abcd1	chrX:70961935-70983626	535-1-16	79-2-17	NOTEST	2.18942	1.96486	-0.156119	0	1	1	no
Abcd2	Abcd2	Abcd2	chr15:90976301-91022238	535-1-16	79-2-17	NOTEST	0.874793	0.336459	-1.37851	0	1	1	no
Abcd3	Abcd3	Abcd3	chr3:121461827-121518133	535-1-16	79-2-17	OK	10.5888	11.0476	0.0611879	0.128795	0.89975	0.995542	no
Abcd4	Abcd4	Abcd4	chr12:85943480-85958416	535-1-16	79-2-17	OK	6.52652	6.95133	0.0909737	0.169127	0.8633	0.995542	no
Abce1	Abce1	Abce1	chr8:82207340-82235639	535-1-16	79-2-17	OK	56.0345	55.0398	-0.02584	-0.0627583	0.95195	0.995542	no
Abcf1	Abcf1	Abcf1	chr17:36093763-36106695	535-1-16	79-2-17	OK	9.37118	10.0514	0.101098	0.206891	0.8322	0.995542	no
Abcf2	Abcf2	Abcf2	chr5:24071158-24083285	535-1-16	79-2-17	OK	20.1975	33.4737	0.728853	1.657	0.09145	0.995542	no
Abcf3	Abcf3	Abcf3	chr16:20548675-20561676	535-1-16	79-2-17	OK	13.4913	16.1004	0.255061	0.558195	0.5805	0.995542	no
Abcg1	Abcg1	Abcg1	chr17:31194638-31254926	535-1-16	79-2-17	OK	4.50392	3.62446	-0.313417	-0.626535	0.5353	0.995542	no
Abcg2	Abcg2	Abcg2	chr6:58546665-58642445	535-1-16	79-2-17	OK	7.13908	7.06062	-0.0159415	-0.029937	0.97385	0.995542	no
Abcg3	Abcg3	Abcg3	chr5:105364075-105411736	535-1-16	79-2-17	NOTEST	1.64872	1.16256	-0.504043	0	1	1	no
Abcg4	Abcg4	Abcg4	chr9:44081272-44096327	535-1-16	79-2-17	NOTEST	0	0.0874175	inf	0	1	1	no
Abcg5	Abcg5	Abcg5	chr17:85057573-85099673	535-1-16	79-2-17	NOTEST	0	0	0	0	1	1	no
Abcg8	Abcg8	Abcg8	chr17:85057573-85099673	535-1-16	79-2-17	NOTEST	0	0	0	0	1	1	no
Abhd1	Abhd1	Abhd1	chr5:31235515-31651218	535-1-16	79-2-17	NOTEST	1.01128	1.28601	0.346722	0	1	1	no
Abhd10	Abhd10	Abhd10	chr16:45729837-45743068	535-1-16	79-2-17	OK	12.0883	8.33701	-0.536006	-0.881367	0.3808	0.995542	no
Abhd11	Abhd11	Abhd11	chr5:135485021-135489027	535-1-16	79-2-17	OK	5.73017	12.1278	1.08167	1.52724	0.1317	0.995542	no
Abhd11os	Abhd11os	Abhd11os	chr5:135485021-135489027	535-1-16	79-2-17	OK	7.82035	4.01046	-0.963465	-0.627402	0.5424	0.995542	no
Abhd12	Abhd12	Abhd12	chr2:150658250-150730467	535-1-16	79-2-17	OK	32.8433	36.2853	0.143787	0.324123	0.74	0.995542	no
Abhd12b	Abhd12b	Abhd12b	chr12:71255157-71284193	535-1-16	79-2-17	NOTEST	0	0	0	0	1	1	no
Abhd13	Abhd13	Abhd13	chr8:9977716-9992154	535-1-16	79-2-17	NOTEST	2.63626	1.41337	-0.899359	0	1	1	no
Abhd14a	Abhd14a	Abhd14a	chr9:106342381-106350009	535-1-16	79-2-17	OK	2.52824	5.51029	1.124	1.267	0.1651	0.995542	no
Abhd14b	Abhd14b	Abhd14b	chr9:106350970-106355249	535-1-16	79-2-17	OK	3.9725	3.99601	0.0085115	0.0117201	0.94545	0.995542	no
Abhd15	Abhd15	Abhd15	chr11:77328618-77334130	535-1-16	79-2-17	NOTEST	0.510804	1.27701	1.32193	0	1	1	no
Abhd16a	Abhd16a	Abhd16a	chr17:35226235-35239932	535-1-16	79-2-17	OK	33.2577	35.8847	0.109679	0.246658	0.79855	0.995542	no
Abhd16b	Abhd16b	Abhd16b	chr2:181227910-181229685	535-1-16	79-2-17	NOTEST	0	0	0	0	1	1	no
Abhd17a	Abhd17a	Abhd17a	chr10:80046393-80053086	535-1-16	79-2-17	OK	25.4028	24.2492	-0.0670505	-0.140541	0.888	0.995542	no
Abhd17b	Abhd17b	Abhd17b	chr19:21727798-21760127	535-1-16	79-2-17	OK	14.721	13.5623	-0.118276	-0.247986	0.8022	0.995542	no
Abhd17c	Abhd17c	Abhd17c	chr7:91257865-91300403	535-1-16	79-2-17	OK	20.0649	17.4924	-0.197939	-0.422882	0.67615	0.995542	no
Abhd2	Abhd2	Abhd2	chr7:86418151-86506487	535-1-16	79-2-17	OK	9.50769	15.2921	0.685619	1.44054	0.1538	0.995542	no
Abhd3	Abhd3	Abhd3	chr18:10644408-10706694	535-1-16	79-2-17	NOTEST	0.692659	0.532815	-0.378512	0	1	1	no
Abhd4	Abhd4	Abhd4	chr14:54873803-54888844	535-1-16	79-2-17	OK	10.6461	11.2709	0.0822681	0.165855	0.8676	0.995542	no
Abhd5	Abhd5	Abhd5	chr9:122260733-122290641	535-1-16	79-2-17	OK	5.4152	6.7055	0.30833	0.589778	0.54885	0.995542	no
Abhd6	Abhd6	Abhd6	chr14:8835415-8889069	535-1-16	79-2-17	NOTEST	1.28542	0.988784	-0.378512	0	1	1	no
Abhd8	Abhd8	Abhd8	chr8:73980598-73987556	535-1-16	79-2-17	OK	4.36401	3.02124	-0.530515	-0.790259	0.42725	0.995542	no
Abi1	Abi1	Abi1	chr2:22751041-22895761	535-1-16	79-2-17	OK	26.8005	34.6328	0.369882	0.823976	0.4063	0.995542	no
Abi2	Abi2	Abi2	chr1:60466462-60538007	535-1-16	79-2-17	OK	10.5693	11.6422	0.139485	0.310926	0.74655	0.995542	no
Abi3	Abi3	Abi3	chr11:95685813-95707045	535-1-16	79-2-17	NOTEST	1.78799	2.6531	0.569341	0	1	1	no
Abi3bp	Abi3bp	Abi3bp	chr16:56477958-56690248	535-1-16	79-2-17	OK	7.31534	6.66555	-0.134201	-0.272359	0.78345	0.995542	no
Abl1	Abl1	Abl1	chr2:31544056-31659882	535-1-16	79-2-17	OK	6.0429	7.9972	0.404254	0.875735	0.3768	0.995542	no
Abl2	Abl2	Abl2	chr1:158488917-158579750	535-1-16	79-2-17	NOTEST	2.40633	2.78976	0.213307	0	1	1	no
Ablim1	Ablim1	Ablim1	chr19:57107753-57290522	535-1-16	79-2-17	NOTEST	2.58387	2.08778	-0.307565	0	1	1	no
Ablim2	Ablim2	Ablim2	chr5:36100528-36227628	535-1-16	79-2-17	NOTEST	0.462107	0.184445	-1.32503	0	1	1	no
Ablim3	Ablim3	Ablim3	chr18:61959046-62071506	535-1-16	79-2-17	NOTEST	1.45447	1.93971	0.415342	0	1	1	no
Abo	Abo	Abo	chr2:26698022-26720515	535-1-16	79-2-17	NOTEST	0	0	0	0	1	1	no
Abr	Abr	Abr	chr11:76230233-76391241	535-1-16	79-2-17	OK	7.66935	7.17622	-0.0958796	-0.202761	0.83145	0.995542	no
Abra	Abra	Abra	chr15:41696838-41701266	535-1-16	79-2-17	NOTEST	0.49876	2.87746	2.52838	0	1	1	no
Abracl	Abracl	Abracl	chr10:17731066-17743058	535-1-16	79-2-17	OK	57.0072	38.9245	-0.550464	-1.13261	0.25955	0.995542	no
Abt1	Abt1	Abt1	chr13:23510229-23515735	535-1-16	79-2-17	NOTEST	1.55504	1.12582	-0.465974	0	1	1	no
Abtb1	Abtb1	Abtb1	chr6:88785907-88791929	535-1-16	79-2-17	OK	5.56438	6.06375	0.123989	0.207062	0.83955	0.995542	no
Abtb2	Abtb2	Abtb2	chr2:103406466-103558580	535-1-16	79-2-17	NOTEST	0.267994	0.75588	1.49596	0	1	1	no
Acaa1a	Acaa1a	Acaa1a	chr9:119250411-119259413	535-1-16	79-2-17	OK	9.25077	7.88527	-0.230413	-0.416047	0.676	0.995542	no
Acaa1b	Acaa1b	Acaa1b	chr9:119057160-119066211	535-1-16	79-2-17	NOTEST	1.5911	1.01993	-0.641546	0	1	1	no
Acaa2	Acaa2	Acaa2	chr18:74938865-74965861	535-1-16	79-2-17	OK	12.5872	10.6046	-0.247267	-0.456217	0.6451	0.995542	no
Acaca	Acaca	Acaca	chr11:84008939-84215153	535-1-16	79-2-17	OK	38.078	51.8691	0.445917	1.11102	0.2716	0.995542	no
Acacb	Acacb	Acacb	chr5:114615526-114700767	535-1-16	79-2-17	NOTEST	0.328874	0.3614	0.136062	0	1	1	no
Acad10	Acad10	Acad10	chr5:122071037-122110519	535-1-16	79-2-17	NOTEST	0.569045	0.700363	0.29956	0	1	1	no
Acad11	Acad11	Acad11	chr9:103966032-104029976	535-1-16	79-2-17	OK	2.72103	3.90077	0.519609	0.868851	0.3745	0.995542	no
Acad12	Acad12	Acad12	chr5:122048289-122068947	535-1-16	79-2-17	NOTEST	0.179049	0.413191	1.20645	0	1	1	no
Acad8	Acad8	Acad8	chr9:26781725-26807134	535-1-16	79-2-17	OK	11.2632	13.7274	0.285439	0.600652	0.5429	0.995542	no
Acad9	Acad9	Acad9	chr3:35964921-35991779	535-1-16	79-2-17	OK	4.61363	5.32342	0.206451	0.397773	0.67715	0.995542	no
Acadl	Acadl	Acadl	chr1:66877412-66909883	535-1-16	79-2-17	OK	8.91291	4.11365	-1.11548	-1.86645	0.0741	0.995542	no
Acadm	Acadm	Acadm	chr3:153585316-153607607	535-1-16	79-2-17	OK	9.62183	6.91871	-0.475809	-0.879355	0.38445	0.995542	no
Acads	Acads	Acads	chr5:115560307-115569355	535-1-16	79-2-17	OK	7.69688	5.38243	-0.516015	-0.884044	0.37605	0.995542	no
Acadsb	Acadsb	Acadsb	chr7:138554114-138589725	535-1-16	79-2-17	OK	11.0078	7.89669	-0.479206	-0.993286	0.3255	0.995542	no
Acadvl	Acadvl	Acadvl	chr11:69823684-69828930	535-1-16	79-2-17	OK	24.8797	31.0432	0.319304	0.704904	0.47715	0.995542	no
Acan	Acan	Acan	chr7:86198368-86259985	535-1-16	79-2-17	NOTEST	0	0	0	0	1	1	no
Acap1	Acap1	Acap1	chr11:69695068-69709041	535-1-16	79-2-17	NOTEST	0.341298	1.05015	1.62149	0	1	1	no
Acap2	Acap2	Acap2	chr16:30920639-31275783	535-1-16	79-2-17	OK	5.56715	5.4244	-0.0374747	-0.0540714	0.95675	0.995542	no
Acap3	Acap3	Acap3	chr4:155265983-155281360	535-1-16	79-2-17	OK	6.62742	7.57419	0.192645	0.399584	0.6927	0.995542	no
Acat1	Acat1	Acat1	chr9:53388626-53418455	535-1-16	79-2-17	OK	40.371	33.6032	-0.264722	-0.622196	0.5308	0.995542	no
Acat2	Acat2	Acat2	chr17:13135907-13153591	535-1-16	79-2-17	OK	7.47389	8.14462	0.123989	0.22736	0.82515	0.995542	no
Acat3	Acat3	Acat3	chr17:13109194-13133262	535-1-16	79-2-17	OK	5.00199	8.02962	0.682829	0.353245	0.72465	0.995542	no
Acbd3	Acbd3	Acbd3	chr1:182656173-182684335	535-1-16	79-2-17	OK	16.6642	17.3967	0.062061	0.138473	0.889	0.995542	no
Acbd4	Acbd4	Acbd4	chr11:102963001-102973513	535-1-16	79-2-17	OK	4.56738	3.99246	-0.194087	-0.307007	0.7535	0.995542	no
Acbd5	Acbd5	Acbd5	chr2:22923720-22970032	535-1-16	79-2-17	OK	10.5865	11.2485	0.0875135	0.187037	0.8488	0.995542	no
Acbd6	Acbd6	Acbd6	chr1:157405249-157534363	535-1-16	79-2-17	OK	11.2053	14.7883	0.400283	0.743668	0.44455	0.995542	no
Acbd7	Acbd7	Acbd7	chr2:3253439-3258269	535-1-16	79-2-17	NOTEST	0	0.897417	inf	0	1	1	no
Accs	Accs	Accs	chr2:93673623-93690100	535-1-16	79-2-17	NOTEST	1.66018	1.91566	0.206503	0	1	1	no
Accsl	Accsl	Accsl	chr2:93695516-93709314	535-1-16	79-2-17	NOTEST	0	0	0	0	1	1	no
Acd	Acd	Acd	chr8:108214805-108224995	535-1-16	79-2-17	NOTEST	1.90838	3.18064	0.736966	0	1	1	no
Ace	Ace	Ace	chr11:105826920-105851278	535-1-16	79-2-17	OK	7.3465	4.3961	-0.740832	-1.42701	0.15315	0.995542	no
Ace2	Ace2	Ace2	chrX:160577273-160626350	535-1-16	79-2-17	NOTEST	0.604934	0.0930472	-2.70074	0	1	1	no
Ace3	Ace3	Ace3	chr11:105855988-105866757	535-1-16	79-2-17	NOTEST	0	0	0	0	1	1	no
Acer1	Acer1	Acer1	chr17:57092912-57121549	535-1-16	79-2-17	NOTEST	0.174709	0.940741	2.42884	0	1	1	no
Acer2	Acer2	Acer2	chr4:86520317-86578394	535-1-16	79-2-17	NOTEST	1.30845	2.02052	0.626866	0	1	1	no
Acer3	Acer3	Acer3	chr7:105362169-105458037	535-1-16	79-2-17	OK	26.1365	19.4063	-0.429536	-0.989746	0.31285	0.995542	no
Ache	Ache	Ache	chr5:137729481-137735694	535-1-16	79-2-17	NOTEST	0.77484	0.149008	-2.37851	0	1	1	no
Acin1	Acin1	Acin1	chr14:55260997-55309579	535-1-16	79-2-17	OK	36.776	51.1379	0.475628	0.901206	0.3536	0.995542	no
Ackr1	Ackr1	Ackr1	chr1:175262016-175263634	535-1-16	79-2-17	OK	4.06841	2.19068	-0.893085	-0.987941	0.3333	0.995542	no
Ackr2	Ackr2	Ackr2	chr9:121807472-121820189	535-1-16	79-2-17	NOTEST	0.288402	0.776518	1.42894	0	1	1	no
Ackr3	Ackr3	Ackr3	chr1:92100554-92112297	535-1-16	79-2-17	OK	23.9712	22.1925	-0.111228	-0.24131	0.8042	0.995542	no
Ackr4	Ackr4	Ackr4	chr9:103966032-104029976	535-1-16	79-2-17	NOTEST	0	0.470807	inf	0	1	1	no
Acly	Acly	Acly	chr11:100337665-100389314	535-1-16	79-2-17	OK	52.5895	73.043	0.47397	1.15894	0.2448	0.995542	no
Acmsd	Acmsd	Acmsd	chr1:129625989-129670631	535-1-16	79-2-17	NOTEST	0.185184	0.142449	-0.378512	0	1	1	no
Acn9	Acn9	Acn9	chr6:6906017-6989220	535-1-16	79-2-17	OK	8.93152	7.7292	-0.208587	-0.23677	0.819	0.995542	no
Acnat1	Acnat1	Acnat1	chr4:49456403-49463981	535-1-16	79-2-17	NOTEST	0.240899	0.061769	-1.96347	0	1	1	no
Acnat2	Acnat2	Acnat2	chr4:49392716-49421023	535-1-16	79-2-17	NOTEST	0	0	0	0	1	1	no
Aco1	Aco1	Aco1	chr4:40090297-40146042	535-1-16	79-2-17	OK	6.52163	5.8164	-0.165108	-0.334822	0.72775	0.995542	no
Aco2	Aco2	Aco2	chr15:81702892-81756643	535-1-16	79-2-17	OK	48.9775	68.9347	0.493112	1.12747	0.24865	0.995542	no
Acot1	Acot1	Acot1	chr12:85350451-85358619	535-1-16	79-2-17	NOTEST	0	0	0	0	1	1	no
Acot10	Acot10	Acot10	chr15:20594968-20596505	535-1-16	79-2-17	OK	2.62253	5.15539	0.975125	1.31384	0.21595	0.995542	no
Acot11	Acot11	Acot11	chr4:106406519-106472436	535-1-16	79-2-17	NOTEST	0.498347	0.273817	-0.863938	0	1	1	no
Acot12	Acot12	Acot12	chr13:91600701-91925753	535-1-16	79-2-17	NOTEST	0.13667	0.210261	0.621488	0	1	1	no
Acot13	Acot13	Acot13	chr13:24909823-24923358	535-1-16	79-2-17	OK	26.5027	14.8267	-0.837943	-1.37869	0.17915	0.995542	no
Acot2	Acot2	Acot2	chr12:85328810-85334825	535-1-16	79-2-17	OK	3.5086	3.44863	-0.0248747	-0.0380527	0.95375	0.995542	no
Acot3	Acot3	Acot3	chr12:85393100-85400514	535-1-16	79-2-17	NOTEST	3.25457	3.00422	-0.115477	0	1	1	no
Acot4	Acot4	Acot4	chr12:85379328-85385673	535-1-16	79-2-17	NOTEST	0	0	0	0	1	1	no
Acot5	Acot5	Acot5	chr12:85410274-85416969	535-1-16	79-2-17	NOTEST	0	0	0	0	1	1	no
Acot6	Acot6	Acot6	chr12:85441603-85450733	535-1-16	79-2-17	NOTEST	0	0.369457	inf	0	1	1	no
Acot7	Acot7	Acot7	chr4:151552208-151645964	535-1-16	79-2-17	OK	7.80816	12.4916	0.677903	1.1949	0.2345	0.995542	no
Acot8	Acot8	Acot8	chr2:164611520-164630381	535-1-16	79-2-17	OK	15.5739	12.6105	-0.304511	-0.441532	0.658	0.995542	no
Acot9	Acot9	Acot9	chrX:151697042-151732050	535-1-16	79-2-17	OK	18.4967	12.0051	-0.623624	-1.2166	0.22395	0.995542	no
Acox1	Acox1	Acox1	chr11:116033196-116076632	535-1-16	79-2-17	OK	5.1335	6.55509	0.352672	0.661297	0.5111	0.995542	no
Acox2	Acox2	Acox2	chr14:9058024-9091533	535-1-16	79-2-17	NOTEST	0	0	0	0	1	1	no
Acox3	Acox3	Acox3	chr5:35923875-35956450	535-1-16	79-2-17	OK	3.83521	2.47176	-0.633769	-1.10263	0.26635	0.995542	no
Acoxl	Acoxl	Acoxl	chr2:127680363-127949628	535-1-16	79-2-17	NOTEST	0	0	0	0	1	1	no
Acp1	Acp1	Acp1	chr12:31569188-31596477	535-1-16	79-2-17	OK	13.9299	14.6306	0.0707958	0.154486	0.87205	0.995542	no
Acp2	Acp2	Acp2	chr2:91043068-91077223	535-1-16	79-2-17	OK	8.65507	7.73374	-0.162378	-0.320789	0.74285	0.995542	no
Acp5	Acp5	Acp5	chr9:21931170-21940190	535-1-16	79-2-17	OK	41.6181	26.3344	-0.660264	-1.40139	0.16125	0.995542	no
Acp6	Acp6	Acp6	chr3:96962699-96980499	535-1-16	79-2-17	OK	6.25856	1.54057	-2.02237	-2.51937	0.0283	0.995542	no
Acpp	Acpp	Acpp	chr9:104190569-104240052	535-1-16	79-2-17	OK	141.27	142.789	0.0154211	0.0382803	0.9702	0.995542	no
Acpt	Acpt	Acpt	chr7:51508456-51512574	535-1-16	79-2-17	NOTEST	0	0	0	0	1	1	no
Acr	Acr	Acr	chr15:89398756-89405016	535-1-16	79-2-17	NOTEST	0.330456	0	#NAME?	0	1	1	no
Acrbp	Acrbp	Acrbp	chr6:124999944-125013283	535-1-16	79-2-17	NOTEST	0.454758	0.174907	-1.37851	0	1	1	no
Acrv1	Acrv1	Acrv1	chr9:36500804-36506422	535-1-16	79-2-17	NOTEST	2.17762	0.335019	-2.70044	0	1	1	no
Acsbg1	Acsbg1	Acsbg1	chr9:54452803-54509692	535-1-16	79-2-17	NOTEST	0	0.116324	inf	0	1	1	no
Acsbg2	Acsbg2	Acsbg2	chr17:56982526-57013870	535-1-16	79-2-17	NOTEST	0	0	0	0	1	1	no
Acsf2	Acsf2	Acsf2	chr11:94418415-94463100	535-1-16	79-2-17	NOTEST	2.57862	1.35717	-0.925999	0	1	1	no
Acsf3	Acsf3	Acsf3	chr8:125299404-125341781	535-1-16	79-2-17	NOTEST	0.970238	2.38828	1.29956	0	1	1	no
Acsl1	Acsl1	Acsl1	chr8:47556395-47621404	535-1-16	79-2-17	OK	4.95759	6.81567	0.459217	0.908385	0.36415	0.995542	no
Acsl3	Acsl3	Acsl3	chr1:78654399-78704318	535-1-16	79-2-17	OK	72.454	70.8386	-0.0325305	-0.0788693	0.93475	0.995542	no
Acsl4	Acsl4	Acsl4	chrX:138752535-138825078	535-1-16	79-2-17	OK	4.63405	3.12586	-0.568021	-1.08825	0.2717	0.995542	no
Acsl5	Acsl5	Acsl5	chr19:55327858-55371118	535-1-16	79-2-17	OK	7.52079	5.98822	-0.328759	-0.641714	0.51435	0.995542	no
Acsl6	Acsl6	Acsl6	chr11:54117325-54175041	535-1-16	79-2-17	NOTEST	0.164819	0.253634	0.621865	0	1	1	no
Acsm1	Acsm1	Acsm1	chr7:126761341-126806029	535-1-16	79-2-17	NOTEST	0	0.16318	inf	0	1	1	no
Acsm2	Acsm2	Acsm2	chr7:126697853-126744208	535-1-16	79-2-17	NOTEST	0.122917	0.0945387	-0.378705	0	1	1	no
Acsm3	Acsm3	Acsm3	chr7:126904436-126937572	535-1-16	79-2-17	NOTEST	0	0	0	0	1	1	no
Acsm4	Acsm4	Acsm4	chr7:126833539-126858080	535-1-16	79-2-17	NOTEST	0	0	0	0	1	1	no
Acsm5	Acsm5	Acsm5	chr7:126669778-126686874	535-1-16	79-2-17	NOTEST	0	0	0	0	1	1	no
Acss1	Acss1	Acss1	chr2:150443846-150494668	535-1-16	79-2-17	NOTEST	1.03243	3.3532	1.69949	0	1	1	no
Acss2	Acss2	Acss2	chr2:155343778-155388479	535-1-16	79-2-17	OK	4.73241	10.2384	1.11334	2.05759	0.04285	0.995542	no
Acss2os	Acss2os	Acss2os	chr2:155343778-155388479	535-1-16	79-2-17	OK	1.82034	7.00131	1.94342	0.975947	0.37515	0.995542	no
Acss3	Acss3	Acss3	chr10:106373219-106560720	535-1-16	79-2-17	NOTEST	0.40359	0.26162	-0.625419	0	1	1	no
Acta1	Acta1	Acta1	chr8:126415657-126418675	535-1-16	79-2-17	OK	281.333	551.671	0.971527	2.4326	0.0121	0.964326	no
Acta2	Acta2	Acta2	chr19:34314825-34329863	535-1-16	79-2-17	OK	92.0994	104.943	0.188336	0.460324	0.6391	0.995542	no
Actb	Actb	Actb	chr5:143664794-143668403	535-1-16	79-2-17	OK	611.124	716.319	0.229137	0.575436	0.55975	0.995542	no
Actbl2	Actbl2	Actbl2	chr13:112045220-112047957	535-1-16	79-2-17	OK	3.83717	3.54201	-0.115477	-0.191742	0.84765	0.995542	no
Actc1	Actc1	Actc1	chr2:113873024-113878547	535-1-16	79-2-17	OK	70.07	100.244	0.516646	1.20632	0.2358	0.995542	no
Actg1	Actg1	Actg1	chr11:120207003-120209798	535-1-16	79-2-17	OK	759.004	883.114	0.218492	0.552437	0.57025	0.995542	no
Actg2	Actg2	Actg2	chr6:83462902-83486245	535-1-16	79-2-17	OK	13.9793	24.7326	0.823122	1.60487	0.11185	0.995542	no
Actl10	Actl10	Actl10	chr2:154370140-154384589	535-1-16	79-2-17	NOTEST	0	0	0	0	1	1	no
Actl11	Actl11	Actl11	chr9:107830799-107834792	535-1-16	79-2-17	NOTEST	0.102643	0	#NAME?	0	1	1	no
Actl6a	Actl6a	Actl6a	chr3:32607467-32625893	535-1-16	79-2-17	OK	43.3746	42.3414	-0.0347792	-0.0793144	0.93545	0.995542	no
Actl6b	Actl6b	Actl6b	chr5:137994782-138010801	535-1-16	79-2-17	NOTEST	0	0	0	0	1	1	no
Actl7a	Actl7a	Actl7a	chr4:56756293-56757797	535-1-16	79-2-17	NOTEST	0	0	0	0	1	1	no
Actl7b	Actl7b	Actl7b	chr4:56752876-56754297	535-1-16	79-2-17	NOTEST	0	0	0	0	1	1	no
Actl9	Actl9	Actl9	chr17:33569843-33571212	535-1-16	79-2-17	NOTEST	0	0	0	0	1	1	no
Actn1	Actn1	Actn1	chr12:81268528-81361358	535-1-16	79-2-17	OK	17.7121	19.1253	0.11075	0.251539	0.79685	0.995542	no
Actn2	Actn2	Actn2	chr13:12361693-12432999	535-1-16	79-2-17	OK	6.29381	12.3725	0.975125	1.95146	0.0555	0.995542	no
Actn3	Actn3	Actn3	chr19:4861215-4877909	535-1-16	79-2-17	OK	5.36182	14.2685	1.41204	2.79154	0.0076	0.85956	no
Actn4	Actn4	Actn4	chr7:29666674-29747299	535-1-16	79-2-17	OK	57.4672	73.4823	0.35466	0.86465	0.378	0.995542	no
Actr10	Actr10	Actr10	chr12:72038843-72065704	535-1-16	79-2-17	OK	19.563	14.6566	-0.41658	-0.939135	0.34355	0.995542	no
Actr1a	Actr1a	Actr1a	chr19:46451303-46470225	535-1-16	79-2-17	OK	28.4924	32.051	0.169792	0.388768	0.69115	0.995542	no
Actr1b	Actr1b	Actr1b	chr1:36756046-36766770	535-1-16	79-2-17	OK	18.8823	23.3035	0.303518	0.652968	0.5101	0.995542	no
Actr2	Actr2	Actr2	chr11:19962306-20012954	535-1-16	79-2-17	OK	97.3065	100.579	0.0477144	0.118523	0.90415	0.995542	no
Actr3	Actr3	Actr3	chr1:127289481-127332304	535-1-16	79-2-17	OK	161.826	152.257	-0.0879359	-0.217444	0.8291	0.995542	no
Actr3b	Actr3b	Actr3b	chr5:25265843-25356159	535-1-16	79-2-17	OK	11.3434	8.32909	-0.445626	-0.8178	0.40985	0.995542	no
Actr5	Actr5	Actr5	chr2:158450648-158464947	535-1-16	79-2-17	NOTEST	3.21993	3.30249	0.0365259	0	1	1	no
Actr6	Actr6	Actr6	chr10:89174717-89195040	535-1-16	79-2-17	OK	12.9589	14.9526	0.206451	0.40699	0.67695	0.995542	no
Actr8	Actr8	Actr8	chr14:30791522-30806407	535-1-16	79-2-17	OK	8.31239	7.32987	-0.181475	-0.334959	0.73335	0.995542	no
Actrt1	Actrt1	Actrt1	chrX:43682183-43683522	535-1-16	79-2-17	NOTEST	0	0	0	0	1	1	no
Actrt2	Actrt2	Actrt2	chr4:154040536-154041976	535-1-16	79-2-17	NOTEST	0	0	0	0	1	1	no
Actrt3	Actrt3	Actrt3	chr3:30495994-30498792	535-1-16	79-2-17	NOTEST	0	0	0	0	1	1	no
Acvr1	Acvr1	Acvr1	chr2:58298848-58419239	535-1-16	79-2-17	OK	10.8836	7.90582	-0.461174	-0.923157	0.35055	0.995542	no
Acvr1b	Acvr1b	Acvr1b	chr15:101004555-101043032	535-1-16	79-2-17	OK	5.82076	8.371	0.524191	1.02788	0.2993	0.995542	no
Acvr1c	Acvr1c	Acvr1c	chr2:58119863-58210169	535-1-16	79-2-17	NOTEST	0.138054	0.0353914	-1.96376	0	1	1	no
Acvr2a	Acvr2a	Acvr2a	chr2:48669628-48804787	535-1-16	79-2-17	OK	10.4405	8.03114	-0.378509	-0.583093	0.55945	0.995542	no
Acvr2b	Acvr2b	Acvr2b	chr9:119311618-119342624	535-1-16	79-2-17	NOTEST	1.81667	2.79488	0.621488	0	1	1	no
Acvrl1	Acvrl1	Acvrl1	chr15:100958952-100975767	535-1-16	79-2-17	OK	4.3888	6.13015	0.482096	0.902414	0.3475	0.995542	no
Acy1	Acy1	Acy1	chr9:106335311-106340567	535-1-16	79-2-17	OK	6.90063	11.8234	0.776846	1.34234	0.18385	0.995542	no
Acy3	Acy3	Acy3	chr19:3986660-3990005	535-1-16	79-2-17	NOTEST	1.49502	0.230003	-2.70044	0	1	1	no
Acyp1	Acyp1	Acyp1	chr12:86613347-86621385	535-1-16	79-2-17	NOTEST	2.61434	2.01103	-0.378512	0	1	1	no
Acyp2	Acyp2	Acyp2	chr11:30405991-30549396	535-1-16	79-2-17	OK	11.6027	9.56268	-0.278976	-0.378992	0.70865	0.995542	no
Ada	Ada	Ada	chr2:163552306-163575975	535-1-16	79-2-17	OK	7.77019	2.99298	-1.37637	-2.07198	0.0546	0.995542	no
Adad1	Adad1	Adad1	chr3:36962577-37010434	535-1-16	79-2-17	NOTEST	0	0	0	0	1	1	no
Adad2	Adad2	Adad2	chr8:122136646-122140826	535-1-16	79-2-17	NOTEST	0	0	0	0	1	1	no
Adal	Adal	Adal	chr2:120963027-120982416	535-1-16	79-2-17	NOTEST	2.1565	1.79631	-0.263652	0	1	1	no
Adam10	Adam10	Adam10	chr9:70526807-70628036	535-1-16	79-2-17	OK	133.582	171.191	0.357879	0.897558	0.36985	0.995542	no
[truncated: 21,948 more rows]
