# Supplementary material for: Development and Characterization of a Spontaneously Metastatic Patient-Derived Xenograft Model of Human Prostate Cancer
Source: Sci Rep. 2018 Dec 3;8:17535. doi: 10.1038/s41598-018-35695-8 (PMC6277427; doi:10.1038/s41598-018-35695-8)
Supplement: Supplementary file 5 — murine transcriptome xenograft pair 2 [file 41598_2018_35695_MOESM5_ESM.xlsx]

## Sheet: gene_exp
test_id	gene_id	gene	locus	sample_1	sample_2	status	value_1	value_2	log2(fold_change)	test_stat	p_value	q_value	significant
0610005C13Rik	0610005C13Rik	0610005C13Rik	chr7:52823164-52845080	2017-01-13	157-1-17	NOTEST	0	0	0	0	1	1	no
0610007P14Rik	0610007P14Rik	0610007P14Rik	chr12:87156404-87165495	2017-01-13	157-1-17	OK	52.6714	33.4122	-0.656645	-1.00123	0.32325	0.945498	no
0610009B22Rik	0610009B22Rik	0610009B22Rik	chr11:51498886-51502136	2017-01-13	157-1-17	OK	10.8137	7.48171	-0.531421	-0.60192	0.5368	0.955845	no
0610009L18Rik	0610009L18Rik	0610009L18Rik	chr11:120209991-120212504	2017-01-13	157-1-17	NOTEST	0	1.418	inf	0	1	1	no
0610009O20Rik	0610009O20Rik	0610009O20Rik	chr18:38398058-38422283	2017-01-13	157-1-17	OK	4.37096	5.64562	0.369182	0.497097	0.6202	0.959866	no
0610010B08Rik	0610010B08Rik,Gm14308	0610010B08Rik,Gm14308	chr2:175594788-176850107	2017-01-13	157-1-17	NOTEST	0	0.0682571	inf	0	1	1	no
0610010F05Rik	0610010F05Rik	0610010F05Rik	chr11:23473775-23533631	2017-01-13	157-1-17	NOTEST	2.44435	2.4055	-0.0231124	0	1	1	no
0610010K14Rik	0610010K14Rik	0610010K14Rik	chr11:70048705-70051416	2017-01-13	157-1-17	OK	124.237	62.4585	-0.992131	-1.48706	0.13125	0.945498	no
0610011F06Rik	0610011F06Rik	0610011F06Rik	chr17:26012444-26014108	2017-01-13	157-1-17	OK	109.059	47.1118	-1.21095	-1.84901	0.06345	0.945498	no
0610012G03Rik	0610012G03Rik	0610012G03Rik	chr16:31947136-31948607	2017-01-13	157-1-17	OK	5.77775	8.39528	0.53907	0.699364	0.5007	0.951802	no
0610030E20Rik	0610030E20Rik	0610030E20Rik	chr6:72297310-72303154	2017-01-13	157-1-17	NOTEST	2.58563	3.67368	0.506712	0	1	1	no
0610031J06Rik	0610031J06Rik	0610031J06Rik	chr3:88128944-88132553	2017-01-13	157-1-17	OK	14.4171	23.7196	0.718298	1.0843	0.2638	0.945498	no
0610031O16Rik	0610031O16Rik	0610031O16Rik	chr3:137873680-137902627	2017-01-13	157-1-17	NOTEST	0	0	0	0	1	1	no
0610037L13Rik	0610037L13Rik	0610037L13Rik	chr4:107562503-107570407	2017-01-13	157-1-17	OK	20.3822	14.6984	-0.471652	-0.710635	0.46785	0.951802	no
0610038B21Rik	0610038B21Rik	0610038B21Rik	chr8:79774264-80042477	2017-01-13	157-1-17	NOTEST	0	0.448053	inf	0	1	1	no
0610039K10Rik	0610039K10Rik	0610039K10Rik	chr2:163449008-163471536	2017-01-13	157-1-17	OK	7.3397	12.2443	0.738316	0.17972	0.77445	0.97663	no
0610040B10Rik	0610040B10Rik	0610040B10Rik	chr5:144090986-144094383	2017-01-13	157-1-17	NOTEST	0	1.24092	inf	0	1	1	no
0610040F04Rik	0610040F04Rik	0610040F04Rik	chr6:108527029-108616919	2017-01-13	157-1-17	NOTEST	0	0.508198	inf	0	1	1	no
0610040J01Rik	0610040J01Rik	0610040J01Rik	chr5:64203733-64290858	2017-01-13	157-1-17	NOTEST	0.274756	0.88719	1.69109	0	1	1	no
0610043K17Rik	0610043K17Rik	0610043K17Rik	chr4:101019128-101071790	2017-01-13	157-1-17	NOTEST	0	0	0	0	1	1	no
1010001N08Rik	1010001N08Rik	1010001N08Rik	chr18:11042034-11085633	2017-01-13	157-1-17	NOTEST	0.976404	0.630418	-0.631168	0	1	1	no
1100001G20Rik	1100001G20Rik	1100001G20Rik	chr11:83560441-83566148	2017-01-13	157-1-17	OK	3.87662	6.25705	0.690683	0.460804	0.6413	0.961583	no
1110001J03Rik	1110001J03Rik	1110001J03Rik	chr6:38484860-38489449	2017-01-13	157-1-17	OK	44.0228	18.5361	-1.24791	-1.49255	0.14825	0.945498	no
1110002L01Rik	1110002L01Rik	1110002L01Rik	chr12:3365131-3426747	2017-01-13	157-1-17	NOTEST	0.739763	0.573302	-0.367768	0	1	1	no
1110004E09Rik	1110004E09Rik	1110004E09Rik	chr16:90926055-90935094	2017-01-13	157-1-17	OK	17.641	8.00533	-1.1399	-1.52583	0.131	0.945498	no
1110004F10Rik	1110004F10Rik	1110004F10Rik	chr7:123236893-123248724	2017-01-13	157-1-17	OK	210.758	89.4199	-1.23692	-1.73234	0.0866	0.945498	no
1110006O24Rik	1110006O24Rik	1110006O24Rik	chr5:116081057-116081825	2017-01-13	157-1-17	NOTEST	0	0.522549	inf	0	1	1	no
1110007C09Rik	1110007C09Rik	1110007C09Rik	chr13:49298319-49311395	2017-01-13	157-1-17	OK	34.2391	23.0926	-0.568219	-0.830593	0.3986	0.948629	no
1110008F13Rik	1110008F13Rik	1110008F13Rik	chr2:156688857-156712814	2017-01-13	157-1-17	OK	96.7099	44.31	-1.12603	-1.5117	0.1246	0.945498	no
1110008L16Rik	1110008L16Rik	1110008L16Rik	chr12:56381800-56483478	2017-01-13	157-1-17	NOTEST	0.628957	1.11702	0.828627	0	1	1	no
1110008P14Rik	1110008P14Rik	1110008P14Rik	chr2:32234620-32237435	2017-01-13	157-1-17	OK	82.5259	48.7397	-0.759748	-1.14666	0.2484	0.945498	no
1110012L19Rik	1110012L19Rik	1110012L19Rik	chrX:67639087-67642591	2017-01-13	157-1-17	OK	9.64545	7.95899	-0.277262	-0.347138	0.72835	0.973101	no
1110015O18Rik	1110015O18Rik	1110015O18Rik	chr3:4798707-4814911	2017-01-13	157-1-17	NOTEST	0	0	0	0	1	1	no
1110017D15Rik	1110017D15Rik	1110017D15Rik	chr4:41452041-41464366	2017-01-13	157-1-17	NOTEST	0	0	0	0	1	1	no
1110019D14Rik	1110019D14Rik	1110019D14Rik	chr6:13821568-13846421	2017-01-13	157-1-17	NOTEST	0	0.913384	inf	0	1	1	no
1110020A21Rik	1110020A21Rik	1110020A21Rik	chr17:85316521-85423332	2017-01-13	157-1-17	NOTEST	0	0	0	0	1	1	no
1110025L11Rik	1110025L11Rik	1110025L11Rik	chr16:89063654-89064247	2017-01-13	157-1-17	NOTEST	0	0	0	0	1	1	no
1110028F11Rik	1110028F11Rik	1110028F11Rik	chr11:87476588-87549041	2017-01-13	157-1-17	NOTEST	0	0	0	0	1	1	no
1110028F18Rik	1110028F18Rik	1110028F18Rik	chr8:109111042-109118720	2017-01-13	157-1-17	NOTEST	0	0	0	0	1	1	no
1110032A03Rik	1110032A03Rik	1110032A03Rik	chr9:50570932-50576257	2017-01-13	157-1-17	NOTEST	0.290053	1.1239	1.95412	0	1	1	no
1110032F04Rik	1110032F04Rik	1110032F04Rik	chr3:68673507-68676085	2017-01-13	157-1-17	NOTEST	0	0.124578	inf	0	1	1	no
1110034G24Rik	1110034G24Rik	1110034G24Rik	chr2:132516018-132576791	2017-01-13	157-1-17	NOTEST	0.722219	2.09882	1.53907	0	1	1	no
1110036E04Rik	1110036E04Rik	1110036E04Rik	chr9:63897635-63901907	2017-01-13	157-1-17	NOTEST	0	0	0	0	1	1	no
1110037F02Rik	1110037F02Rik	1110037F02Rik	chr4:11413104-11478290	2017-01-13	157-1-17	OK	11.2726	7.79406	-0.532379	-0.8013	0.4237	0.951802	no
1110038B12Rik	1110038B12Rik	1110038B12Rik	chr17:35087180-35089416	2017-01-13	157-1-17	OK	5.963	11.5475	0.953475	0.84927	0.36515	0.945498	no
1110038F14Rik	1110038F14Rik	1110038F14Rik	chr15:76778973-76781161	2017-01-13	157-1-17	NOTEST	1.03075	3.66099	1.82854	0	1	1	no
1110046J04Rik	1110046J04Rik	1110046J04Rik	chr13:34009786-34094663	2017-01-13	157-1-17	NOTEST	2.38974	0.514678	-2.21511	0	1	1	no
1110051M20Rik	1110051M20Rik	1110051M20Rik	chr2:91117984-91284799	2017-01-13	157-1-17	OK	3.86861	5.32984	0.462279	0.588134	0.55375	0.956132	no
1110054M08Rik	1110054M08Rik	1110054M08Rik	chr16:24392641-24992664	2017-01-13	157-1-17	NOTEST	0.702567	2.26843	1.69099	0	1	1	no
1110057K04Rik	1110057K04Rik	1110057K04Rik	chr12:8214912-8292565	2017-01-13	157-1-17	OK	3.50904	3.97013	0.17811	0.226342	0.8102	0.982367	no
1110058L19Rik	1110058L19Rik	1110058L19Rik	chr1:24002777-24012479	2017-01-13	157-1-17	OK	7.87835	7.63086	-0.0460472	-0.0466232	0.93125	0.99085	no
1110059E24Rik	1110059E24Rik	1110059E24Rik	chr19:21671802-21727281	2017-01-13	157-1-17	OK	7.84916	4.82755	-0.701248	-0.874521	0.37875	0.946481	no
1110059G10Rik	1110059G10Rik	1110059G10Rik	chr9:122854206-122860118	2017-01-13	157-1-17	OK	5.07836	2.34264	-1.11623	-1.49465	0.14085	0.945498	no
1110065P20Rik	1110065P20Rik	1110065P20Rik	chr4:124479792-124527974	2017-01-13	157-1-17	OK	88.3314	52.8142	-0.742	-0.988555	0.30805	0.945498	no
1190002F15Rik	1190002F15Rik	1190002F15Rik	chr6:134879109-134901736	2017-01-13	157-1-17	NOTEST	0	0	0	0	1	1	no
1190002N15Rik	1190002N15Rik	1190002N15Rik	chr9:94418282-94438500	2017-01-13	157-1-17	OK	5.87027	3.39623	-0.789494	-1.13178	0.2578	0.945498	no
1190003K10Rik	1190003K10Rik	1190003K10Rik	chr13:64582553-64599100	2017-01-13	157-1-17	NOTEST	0	0	0	0	1	1	no
1190005I06Rik	1190005I06Rik	1190005I06Rik	chr8:123132501-123158282	2017-01-13	157-1-17	NOTEST	0	0.555908	inf	0	1	1	no
1190007I07Rik	1190007I07Rik	1190007I07Rik	chr10:82082595-82085973	2017-01-13	157-1-17	OK	28.1316	11.5591	-1.28316	-1.4875	0.12915	0.945498	no
1200014J11Rik	1200014J11Rik	1200014J11Rik	chr11:72861368-72897081	2017-01-13	157-1-17	OK	6.70784	6.2791	-0.095291	-0.145131	0.8847	0.984834	no
1300002E11Rik	1300002E11Rik	1300002E11Rik	chr16:21794419-21809112	2017-01-13	157-1-17	NOTEST	1.18553	0.348771	-1.76518	0	1	1	no
1300002K09Rik	1300002K09Rik	1300002K09Rik	chr4:45861818-45899880	2017-01-13	157-1-17	NOTEST	0.269309	0.347849	0.369201	0	1	1	no
1300017J02Rik	1300017J02Rik	1300017J02Rik	chr9:103152859-103190627	2017-01-13	157-1-17	NOTEST	0	0	0	0	1	1	no
1500004A13Rik	1500004A13Rik	1500004A13Rik	chr3:88580978-88636409	2017-01-13	157-1-17	NOTEST	0	0.259136	inf	0	1	1	no
1500009C09Rik	1500009C09Rik	1500009C09Rik	chr15:82082826-82091183	2017-01-13	157-1-17	NOTEST	0	0.221009	inf	0	1	1	no
1500009L16Rik	1500009L16Rik	1500009L16Rik	chr10:83185609-83225507	2017-01-13	157-1-17	OK	6.46648	0.894844	-2.85327	-2.13735	0.1102	0.945498	no
1500011B03Rik	1500011B03Rik	1500011B03Rik	chr5:115258204-115263985	2017-01-13	157-1-17	OK	7.48075	2.62919	-1.50857	-1.18982	0.26535	0.945498	no
1500011K16Rik	1500011K16Rik	1500011K16Rik	chr2:127617113-127618224	2017-01-13	157-1-17	OK	5.27357	5.83784	0.146655	0.145654	0.89675	0.986934	no
1500012F01Rik	1500012F01Rik	1500012F01Rik	chr2:166861295-166891362	2017-01-13	157-1-17	OK	13.6715	9.93175	-0.461052	-0.245434	0.46135	0.951802	no
1500012K07Rik	1500012K07Rik	1500012K07Rik	chr7:82259780-82476305	2017-01-13	157-1-17	NOTEST	0	0.138378	inf	0	1	1	no
1500015A07Rik	1500015A07Rik	1500015A07Rik	chr18:61886043-61887907	2017-01-13	157-1-17	NOTEST	0.551494	0	#NAME?	0	1	1	no
1500015L24Rik	1500015L24Rik	1500015L24Rik	chr19:20479777-20497275	2017-01-13	157-1-17	NOTEST	0	0	0	0	1	1	no
1500015O10Rik	1500015O10Rik	1500015O10Rik	chr1:43787446-43799409	2017-01-13	157-1-17	OK	42.7374	46.5717	0.123956	0.189817	0.8384	0.983864	no
1500017E21Rik	1500017E21Rik	1500017E21Rik	chr19:36629128-36763969	2017-01-13	157-1-17	NOTEST	1.49053	1.4439	-0.0458498	0	1	1	no
1600002D24Rik	1600002D24Rik	1600002D24Rik	chr16:96052729-96150684	2017-01-13	157-1-17	NOTEST	0	0	0	0	1	1	no
1600002H07Rik	1600002H07Rik	1600002H07Rik	chr17:24352000-24357714	2017-01-13	157-1-17	NOTEST	0.944486	1.3724	0.5391	0	1	1	no
1600002K03Rik	1600002K03Rik	1600002K03Rik	chr10:79635688-79637864	2017-01-13	157-1-17	OK	4.07939	1.97561	-1.04606	-0.707107	0.42925	0.951802	no
1600010M07Rik	1600010M07Rik	1600010M07Rik	chr7:117141890-117150160	2017-01-13	157-1-17	NOTEST	0	0.71413	inf	0	1	1	no
1600012H06Rik	1600012H06Rik	1600012H06Rik	chr17:15080188-15098237	2017-01-13	157-1-17	OK	5.36445	5.20657	-0.0430969	-0.0291576	0.96195	0.99085	no
1600014C10Rik	1600014C10Rik	1600014C10Rik	chr7:38968235-38982584	2017-01-13	157-1-17	OK	1.46164	3.85537	1.39928	1.69209	0.09085	0.945498	no
1600014C23Rik	1600014C23Rik	1600014C23Rik	chr17:45869812-45870793	2017-01-13	157-1-17	NOTEST	0	0	0	0	1	1	no
1600014K23Rik	1600014K23Rik	1600014K23Rik	chrX:82495015-82515630	2017-01-13	157-1-17	NOTEST	0	0	0	0	1	1	no
1600015I10Rik	1600015I10Rik	1600015I10Rik	chr6:48879894-48883686	2017-01-13	157-1-17	NOTEST	0	0	0	0	1	1	no
1600016N20Rik	1600016N20Rik	1600016N20Rik	chr7:148380028-148399979	2017-01-13	157-1-17	NOTEST	0	0	0	0	1	1	no
1600019K03Rik	1600019K03Rik	1600019K03Rik	chr16:35503255-35509505	2017-01-13	157-1-17	NOTEST	0	0	0	0	1	1	no
1600020E01Rik	1600020E01Rik	1600020E01Rik	chr6:86477323-86514443	2017-01-13	157-1-17	OK	4.80635	3.10341	-0.631087	-0.445215	0.61575	0.959786	no
1600023N17Rik	1600023N17Rik	1600023N17Rik	chr5:46059939-46060947	2017-01-13	157-1-17	NOTEST	0	0	0	0	1	1	no
1600025M17Rik	1600025M17Rik	1600025M17Rik	chrX:53570784-53573841	2017-01-13	157-1-17	NOTEST	0	0	0	0	1	1	no
1600027J07Rik	1600027J07Rik	1600027J07Rik	chr8:105867777-105871434	2017-01-13	157-1-17	NOTEST	0	0	0	0	1	1	no
1600029I14Rik	1600029I14Rik	1600029I14Rik	chr9:99356661-99469318	2017-01-13	157-1-17	NOTEST	0	0	0	0	1	1	no
1600029O15Rik	1600029O15Rik	1600029O15Rik	chr9:58044103-58056615	2017-01-13	157-1-17	NOTEST	0	0	0	0	1	1	no
1700001C02Rik	1700001C02Rik	1700001C02Rik	chr5:30768449-30786460	2017-01-13	157-1-17	NOTEST	0	0	0	0	1	1	no
1700001C19Rik	1700001C19Rik	1700001C19Rik	chr17:47549682-47607587	2017-01-13	157-1-17	NOTEST	0	0	0	0	1	1	no
1700001D01Rik	1700001D01Rik	1700001D01Rik	chr8:63702967-63874869	2017-01-13	157-1-17	NOTEST	0	0	0	0	1	1	no
1700001F09Rik	1700001F09Rik	1700001F09Rik	chr14:44020916-44026344	2017-01-13	157-1-17	NOTEST	0	0	0	0	1	1	no
1700001G11Rik	1700001G11Rik	1700001G11Rik	chr14:66914165-66930261	2017-01-13	157-1-17	NOTEST	0	0	0	0	1	1	no
1700001G17Rik	1700001G17Rik	1700001G17Rik	chr1:33726668-33727557	2017-01-13	157-1-17	NOTEST	0	0	0	0	1	1	no
1700001J03Rik	1700001J03Rik	1700001J03Rik	chr5:146994025-146996880	2017-01-13	157-1-17	NOTEST	0	0	0	0	1	1	no
1700001J11Rik	1700001J11Rik	1700001J11Rik	chr9:39858142-39860610	2017-01-13	157-1-17	NOTEST	2.42716	1.17562	-1.04585	0	1	1	no
1700001K19Rik	1700001K19Rik	1700001K19Rik	chr12:111905898-111920829	2017-01-13	157-1-17	NOTEST	0	0	0	0	1	1	no
1700001K23Rik	1700001K23Rik	1700001K23Rik	chr19:53323225-53329695	2017-01-13	157-1-17	NOTEST	0	0	0	0	1	1	no
1700001L05Rik	1700001L05Rik	1700001L05Rik	chr15:83184276-83197727	2017-01-13	157-1-17	NOTEST	0.158039	0.153098	-0.0458232	0	1	1	no
1700001L19Rik	1700001L19Rik	1700001L19Rik	chr13:68736315-68753108	2017-01-13	157-1-17	NOTEST	0	0	0	0	1	1	no
1700001O22Rik	1700001O22Rik	1700001O22Rik	chr2:30651082-30659184	2017-01-13	157-1-17	NOTEST	0	0.239039	inf	0	1	1	no
1700001P01Rik	1700001P01Rik	1700001P01Rik	chr11:97632794-97637232	2017-01-13	157-1-17	NOTEST	0	0	0	0	1	1	no
1700003C15Rik	1700003C15Rik	1700003C15Rik	chr5:11749832-11769308	2017-01-13	157-1-17	NOTEST	0	0	0	0	1	1	no
1700003D09Rik	1700003D09Rik	1700003D09Rik	chr11:98210051-98219597	2017-01-13	157-1-17	NOTEST	0	0	0	0	1	1	no
1700003E16Rik	1700003E16Rik	1700003E16Rik	chr6:83106397-83112969	2017-01-13	157-1-17	NOTEST	0	0.160161	inf	0	1	1	no
1700003E24Rik	1700003E24Rik	1700003E24Rik	chrX:90428565-90429283	2017-01-13	157-1-17	NOTEST	0	0	0	0	1	1	no
1700003F12Rik	1700003F12Rik	1700003F12Rik	chr2:154370140-154384589	2017-01-13	157-1-17	NOTEST	0	0.556954	inf	0	1	1	no
1700003G13Rik	1700003G13Rik	1700003G13Rik	chr9:45126348-45155663	2017-01-13	157-1-17	NOTEST	0	0	0	0	1	1	no
1700003G18Rik	1700003G18Rik	1700003G18Rik	chr7:123225275-123236663	2017-01-13	157-1-17	NOTEST	0	0	0	0	1	1	no
1700003H04Rik	1700003H04Rik	1700003H04Rik	chr3:124268808-124284009	2017-01-13	157-1-17	NOTEST	0	0	0	0	1	1	no
1700003L19Rik	1700003L19Rik	1700003L19Rik	chr16:12811482-12848746	2017-01-13	157-1-17	NOTEST	0	0	0	0	1	1	no
1700003M02Rik	1700003M02Rik	1700003M02Rik	chr4:34658580-34677455	2017-01-13	157-1-17	NOTEST	0.302693	0	#NAME?	0	1	1	no
1700003M07Rik	1700003M07Rik	1700003M07Rik	chr4:129637617-129642382	2017-01-13	157-1-17	NOTEST	0.514927	0.747445	0.537599	0	1	1	no
1700003P14Rik	1700003P14Rik	1700003P14Rik	chr13:119344974-119377436	2017-01-13	157-1-17	NOTEST	0	0	0	0	1	1	no
1700006A11Rik	1700006A11Rik	1700006A11Rik	chr3:124104072-124128946	2017-01-13	157-1-17	NOTEST	0	0	0	0	1	1	no
1700006E09Rik	1700006E09Rik	1700006E09Rik	chr11:101848369-101853578	2017-01-13	157-1-17	NOTEST	0	0	0	0	1	1	no
1700006F04Rik	1700006F04Rik	1700006F04Rik	chr14:119537486-120269037	2017-01-13	157-1-17	NOTEST	0	0	0	0	1	1	no
1700006H21Rik	1700006H21Rik	1700006H21Rik	chr13:108477476-108482248	2017-01-13	157-1-17	NOTEST	0	0	0	0	1	1	no
1700007B14Rik	1700007B14Rik	1700007B14Rik	chr8:77972592-78508406	2017-01-13	157-1-17	NOTEST	0	0	0	0	1	1	no
1700007F19Rik	1700007F19Rik	1700007F19Rik	chr3:57945628-57967729	2017-01-13	157-1-17	NOTEST	0	0	0	0	1	1	no
1700007G11Rik	1700007G11Rik	1700007G11Rik	chr5:98758322-99231038	2017-01-13	157-1-17	NOTEST	0	0.448871	inf	0	1	1	no
1700007J10Rik	1700007J10Rik	1700007J10Rik	chr11:59475996-59594362	2017-01-13	157-1-17	NOTEST	0.504043	2.2785	2.17646	0	1	1	no
1700007K09Rik	1700007K09Rik	1700007K09Rik	chr7:138469444-138473013	2017-01-13	157-1-17	NOTEST	0	0	0	0	1	1	no
1700007K13Rik	1700007K13Rik	1700007K13Rik	chr2:28317520-28321844	2017-01-13	157-1-17	NOTEST	0	0.491331	inf	0	1	1	no
1700007L15Rik	1700007L15Rik	1700007L15Rik	chr16:33379939-33380822	2017-01-13	157-1-17	NOTEST	0	0.542662	inf	0	1	1	no
1700007P06Rik	1700007P06Rik	1700007P06Rik	chr1:188872285-189039325	2017-01-13	157-1-17	NOTEST	0	0	0	0	1	1	no
1700008F21Rik	1700008F21Rik	1700008F21Rik	chr8:131591033-131707632	2017-01-13	157-1-17	NOTEST	0	0	0	0	1	1	no
1700008I05Rik	1700008I05Rik	1700008I05Rik	chrX:132189236-132228329	2017-01-13	157-1-17	NOTEST	0	0	0	0	1	1	no
1700008J07Rik	1700008J07Rik	1700008J07Rik	chr7:134653951-134656383	2017-01-13	157-1-17	NOTEST	1.23317	1.72552	0.48466	0	1	1	no
1700008K24Rik	1700008K24Rik	1700008K24Rik	chr17:49251588-49252858	2017-01-13	157-1-17	NOTEST	0	0	0	0	1	1	no
1700008O03Rik	1700008O03Rik	1700008O03Rik	chr7:51615414-51630400	2017-01-13	157-1-17	NOTEST	1.29225	0	#NAME?	0	1	1	no
1700008P02Rik	1700008P02Rik	1700008P02Rik	chr3:6615412-6620443	2017-01-13	157-1-17	NOTEST	0	0	0	0	1	1	no
1700009C05Rik	1700009C05Rik	1700009C05Rik	chr6:81850458-81860794	2017-01-13	157-1-17	NOTEST	0	0	0	0	1	1	no
1700009J07Rik	1700009J07Rik	1700009J07Rik	chr10:77356164-77358856	2017-01-13	157-1-17	NOTEST	0	0	0	0	1	1	no
1700009N14Rik	1700009N14Rik	1700009N14Rik	chr4:39397325-39398811	2017-01-13	157-1-17	NOTEST	0	0	0	0	1	1	no
1700009P17Rik	1700009P17Rik	1700009P17Rik	chr1:173051791-173057098	2017-01-13	157-1-17	NOTEST	0.550662	1.06681	0.95406	0	1	1	no
1700010B08Rik	1700010B08Rik	1700010B08Rik	chr2:173544915-173547587	2017-01-13	157-1-17	NOTEST	0	0	0	0	1	1	no
1700010D01Rik	1700010D01Rik	1700010D01Rik	chrX:92907016-93123309	2017-01-13	157-1-17	NOTEST	0	0	0	0	1	1	no
1700010I02Rik	1700010I02Rik	1700010I02Rik	chr3:7925302-7954887	2017-01-13	157-1-17	NOTEST	0	0	0	0	1	1	no
1700010I14Rik	1700010I14Rik	1700010I14Rik	chr17:9181197-9201184	2017-01-13	157-1-17	NOTEST	0.546889	0.176591	-1.63083	0	1	1	no
1700010J16Rik	1700010J16Rik	1700010J16Rik	chr10:112163981-112222655	2017-01-13	157-1-17	NOTEST	0	0	0	0	1	1	no
1700010K23Rik	1700010K23Rik	1700010K23Rik	chr16:66655665-67621153	2017-01-13	157-1-17	NOTEST	0	1.69322	inf	0	1	1	no
1700011A15Rik	1700011A15Rik	1700011A15Rik	chr15:101278175-101284340	2017-01-13	157-1-17	NOTEST	0	0	0	0	1	1	no
1700011B04Rik	1700011B04Rik	1700011B04Rik	chr13:35273491-35279883	2017-01-13	157-1-17	NOTEST	0	0	0	0	1	1	no
1700011E24Rik	1700011E24Rik	1700011E24Rik	chr17:87788910-87827081	2017-01-13	157-1-17	NOTEST	0	0	0	0	1	1	no
1700011H14Rik	1700011H14Rik	1700011H14Rik	chr14:49846033-49865103	2017-01-13	157-1-17	NOTEST	0	0	0	0	1	1	no
1700011I03Rik	1700011I03Rik	1700011I03Rik	chr18:57693479-57890719	2017-01-13	157-1-17	NOTEST	0	0.386723	inf	0	1	1	no
1700011L22Rik	1700011L22Rik	1700011L22Rik	chr8:81734328-81772482	2017-01-13	157-1-17	NOTEST	0	0	0	0	1	1	no
1700011M02Rik	1700011M02Rik	1700011M02Rik	chrX:100104243-100104990	2017-01-13	157-1-17	NOTEST	0	0	0	0	1	1	no
1700012A03Rik	1700012A03Rik	1700012A03Rik	chr6:32000287-32008915	2017-01-13	157-1-17	NOTEST	0	0	0	0	1	1	no
1700012B07Rik	1700012B07Rik	1700012B07Rik	chr11:109649604-109689360	2017-01-13	157-1-17	NOTEST	0	0	0	0	1	1	no
1700012B09Rik	1700012B09Rik	1700012B09Rik	chr9:14562637-14575474	2017-01-13	157-1-17	NOTEST	0	0	0	0	1	1	no
1700012D01Rik	1700012D01Rik	1700012D01Rik	chr10:127104178-127105907	2017-01-13	157-1-17	NOTEST	0.92892	0	#NAME?	0	1	1	no
1700012D14Rik	1700012D14Rik	1700012D14Rik	chr7:118261186-118266189	2017-01-13	157-1-17	NOTEST	1.07233	0	#NAME?	0	1	1	no
1700012I11Rik	1700012I11Rik	1700012I11Rik	chr15:67058330-67208656	2017-01-13	157-1-17	NOTEST	0	0	0	0	1	1	no
1700012L04Rik	1700012L04Rik	1700012L04Rik	chrX:8849909-8890371	2017-01-13	157-1-17	NOTEST	0	0	0	0	1	1	no
1700012P22Rik	1700012P22Rik	1700012P22Rik	chr4:144008093-144028675	2017-01-13	157-1-17	NOTEST	0	0	0	0	1	1	no
1700013D24Rik	1700013D24Rik	1700013D24Rik	chr6:124297611-124307104	2017-01-13	157-1-17	NOTEST	0	0	0	0	1	1	no
1700013F07Rik	1700013F07Rik	1700013F07Rik	chr3:108340501-108347615	2017-01-13	157-1-17	NOTEST	0	0	0	0	1	1	no
1700013G24Rik	1700013G24Rik	1700013G24Rik	chr4:137009210-137011376	2017-01-13	157-1-17	NOTEST	0	0	0	0	1	1	no
1700013H16Rik	1700013H16Rik	1700013H16Rik	chrX:51046077-51061008	2017-01-13	157-1-17	NOTEST	0	0	0	0	1	1	no
1700015E13Rik	1700015E13Rik	1700015E13Rik	chr1:172238991-172242256	2017-01-13	157-1-17	NOTEST	0	0	0	0	1	1	no
1700015F17Rik	1700015F17Rik	1700015F17Rik	chr5:5437826-5479143	2017-01-13	157-1-17	NOTEST	0	0	0	0	1	1	no
1700015G11Rik	1700015G11Rik	1700015G11Rik	chr7:59267049-59271086	2017-01-13	157-1-17	NOTEST	0	0	0	0	1	1	no
1700016C15Rik	1700016C15Rik	1700016C15Rik	chr1:179659944-179683436	2017-01-13	157-1-17	NOTEST	0	0	0	0	1	1	no
1700016D06Rik	1700016D06Rik	1700016D06Rik	chr8:11654923-11678750	2017-01-13	157-1-17	NOTEST	0	0	0	0	1	1	no
1700016G22Rik	1700016G22Rik	1700016G22Rik	chr13:5854754-5857338	2017-01-13	157-1-17	NOTEST	0	0	0	0	1	1	no
1700016H13Rik	1700016H13Rik	1700016H13Rik	chr5:104077605-104084751	2017-01-13	157-1-17	NOTEST	0	0	0	0	1	1	no
1700016K19Rik	1700016K19Rik	1700016K19Rik	chr11:75813413-75817071	2017-01-13	157-1-17	NOTEST	0	0	0	0	1	1	no
1700016L04Rik	1700016L04Rik	1700016L04Rik	chr10:14425414-14478825	2017-01-13	157-1-17	NOTEST	0	0	0	0	1	1	no
1700016L21Rik	1700016L21Rik	1700016L21Rik	chr1:80442506-80472235	2017-01-13	157-1-17	NOTEST	0	0	0	0	1	1	no
1700016P04Rik	1700016P04Rik	1700016P04Rik	chr6:13363336-13365996	2017-01-13	157-1-17	NOTEST	0	0	0	0	1	1	no
1700017B05Rik	1700017B05Rik	1700017B05Rik	chr9:57100128-57110406	2017-01-13	157-1-17	NOTEST	1.25929	3.19056	1.3412	0	1	1	no
1700017D01Rik	1700017D01Rik	1700017D01Rik	chr19:11171305-11205368	2017-01-13	157-1-17	NOTEST	0	0	0	0	1	1	no
1700017G19Rik	1700017G19Rik	1700017G19Rik	chr3:40403786-40421834	2017-01-13	157-1-17	NOTEST	0	0	0	0	1	1	no
1700017J07Rik	1700017J07Rik	1700017J07Rik	chr2:168803768-168804406	2017-01-13	157-1-17	NOTEST	0	0	0	0	1	1	no
1700017N19Rik	1700017N19Rik	1700017N19Rik	chr10:100055019-100081025	2017-01-13	157-1-17	NOTEST	0	0	0	0	1	1	no
1700018A04Rik	1700018A04Rik	1700018A04Rik	chr13:31657360-31674382	2017-01-13	157-1-17	NOTEST	0	0	0	0	1	1	no
1700018B08Rik	1700018B08Rik	1700018B08Rik	chr8:124054683-124065854	2017-01-13	157-1-17	NOTEST	0	0	0	0	1	1	no
1700018B24Rik	1700018B24Rik	1700018B24Rik	chr3:48409652-48413022	2017-01-13	157-1-17	NOTEST	0	0	0	0	1	1	no
1700018C11Rik	1700018C11Rik	1700018C11Rik	chr4:63268124-63283463	2017-01-13	157-1-17	NOTEST	0	0	0	0	1	1	no
1700018F24Rik	1700018F24Rik	1700018F24Rik	chr5:145803858-145806547	2017-01-13	157-1-17	NOTEST	0	0	0	0	1	1	no
1700018G05Rik	1700018G05Rik	1700018G05Rik	chrX:100123710-100124446	2017-01-13	157-1-17	NOTEST	0	0	0	0	1	1	no
1700018L02Rik	1700018L02Rik	1700018L02Rik	chr19:29095321-29123219	2017-01-13	157-1-17	OK	5.26172	5.9464	0.17648	0.0891814	0.93265	0.99085	no
1700019A02Rik	1700019A02Rik	1700019A02Rik	chr1:53215420-53244461	2017-01-13	157-1-17	NOTEST	0	0	0	0	1	1	no
1700019B03Rik	1700019B03Rik	1700019B03Rik	chr8:3470861-3487178	2017-01-13	157-1-17	NOTEST	0	0	0	0	1	1	no
1700019B21Rik	1700019B21Rik	1700019B21Rik	chrX:59763713-59780186	2017-01-13	157-1-17	NOTEST	0	0	0	0	1	1	no
1700019D03Rik	1700019D03Rik	1700019D03Rik	chr1:52981970-53009684	2017-01-13	157-1-17	NOTEST	0.724782	0	#NAME?	0	1	1	no
1700019E08Rik	1700019E08Rik	1700019E08Rik	chr2:45552124-45553967	2017-01-13	157-1-17	NOTEST	0	0	0	0	1	1	no
1700019G17Rik	1700019G17Rik	1700019G17Rik	chr6:85849043-85854932	2017-01-13	157-1-17	NOTEST	0	0	0	0	1	1	no
1700019G24Rik	1700019G24Rik	1700019G24Rik	chr6:5675638-5978039	2017-01-13	157-1-17	NOTEST	0	0	0	0	1	1	no
1700019L03Rik	1700019L03Rik	1700019L03Rik	chr2:32631340-32639925	2017-01-13	157-1-17	NOTEST	1.24446	1.00459	-0.308915	0	1	1	no
1700019M22Rik	1700019M22Rik	1700019M22Rik	chr12:97284830-97285432	2017-01-13	157-1-17	NOTEST	0	0	0	0	1	1	no
1700019N19Rik	1700019N19Rik	1700019N19Rik	chr19:58860292-58868904	2017-01-13	157-1-17	NOTEST	0	0	0	0	1	1	no
1700019O17Rik	1700019O17Rik	1700019O17Rik	chr1:88322903-88324624	2017-01-13	157-1-17	NOTEST	0	0	0	0	1	1	no
1700020A23Rik	1700020A23Rik	1700020A23Rik	chr2:130230994-130231810	2017-01-13	157-1-17	NOTEST	0	0	0	0	1	1	no
1700020D05Rik	1700020D05Rik	1700020D05Rik	chr19:5495277-5510489	2017-01-13	157-1-17	NOTEST	1.12153	0	#NAME?	0	1	1	no
1700020G17Rik	1700020G17Rik	1700020G17Rik	chr10:110238229-110333563	2017-01-13	157-1-17	NOTEST	0	0	0	0	1	1	no
1700020I14Rik	1700020I14Rik	1700020I14Rik	chr2:119420031-119426480	2017-01-13	157-1-17	OK	5.07745	9.06348	0.835963	1.09291	0.2882	0.945498	no
1700020L24Rik	1700020L24Rik	1700020L24Rik	chr11:83251195-83254734	2017-01-13	157-1-17	NOTEST	0.628411	2.02902	1.69101	0	1	1	no
1700020M21Rik	1700020M21Rik	1700020M21Rik	chr9:120822891-120824368	2017-01-13	157-1-17	NOTEST	0	0	0	0	1	1	no
1700020N01Rik	1700020N01Rik	1700020N01Rik	chr10:21312950-21342181	2017-01-13	157-1-17	NOTEST	0	0	0	0	1	1	no
1700020N15Rik	1700020N15Rik	1700020N15Rik	chrX:67182434-67396763	2017-01-13	157-1-17	NOTEST	0	0	0	0	1	1	no
1700020N18Rik	1700020N18Rik	1700020N18Rik	chr1:93301456-93302606	2017-01-13	157-1-17	NOTEST	0	0	0	0	1	1	no
1700021F05Rik	1700021F05Rik	1700021F05Rik	chr10:43244926-43260800	2017-01-13	157-1-17	OK	6.58184	5.95041	-0.145502	-0.156839	0.87765	0.984834	no
1700021F07Rik	1700021F07Rik	1700021F07Rik	chr2:173348092-173354003	2017-01-13	157-1-17	NOTEST	0	0	0	0	1	1	no
1700021K19Rik	1700021K19Rik	1700021K19Rik	chr16:32821787-32868452	2017-01-13	157-1-17	OK	3.41803	5.46057	0.675886	1.00678	0.3129	0.945498	no
1700021N21Rik	1700021N21Rik	1700021N21Rik	chr4:134004679-134006086	2017-01-13	157-1-17	NOTEST	0	0	0	0	1	1	no
1700022A21Rik	1700022A21Rik	1700022A21Rik	chr5:24151270-24154678	2017-01-13	157-1-17	NOTEST	0	0	0	0	1	1	no
1700022A22Rik	1700022A22Rik	1700022A22Rik	chr15:46156130-46205445	2017-01-13	157-1-17	NOTEST	0	0	0	0	1	1	no
1700022E09Rik	1700022E09Rik	1700022E09Rik	chr16:59466697-59469064	2017-01-13	157-1-17	NOTEST	0	0	0	0	1	1	no
1700022H16Rik	1700022H16Rik	1700022H16Rik	chr12:9572041-9577391	2017-01-13	157-1-17	NOTEST	0	0	0	0	1	1	no
1700022I11Rik	1700022I11Rik	1700022I11Rik	chr4:42982817-42987197	2017-01-13	157-1-17	NOTEST	0	0	0	0	1	1	no
1700023C21Rik	1700023C21Rik	1700023C21Rik	chr11:109707191-109709790	2017-01-13	157-1-17	NOTEST	0	0	0	0	1	1	no
1700023E05Rik	1700023E05Rik	1700023E05Rik	chr5:77433079-77490547	2017-01-13	157-1-17	NOTEST	0	0	0	0	1	1	no
1700023F02Rik	1700023F02Rik	1700023F02Rik	chr10:65583356-65586812	2017-01-13	157-1-17	NOTEST	0	0	0	0	1	1	no
1700023F06Rik	1700023F06Rik	1700023F06Rik	chr11:103060257-103079746	2017-01-13	157-1-17	NOTEST	0	0	0	0	1	1	no
1700023L04Rik	1700023L04Rik	1700023L04Rik	chr6:29935328-29943531	2017-01-13	157-1-17	NOTEST	0	0	0	0	1	1	no
1700024B18Rik	1700024B18Rik	1700024B18Rik	chr14:124377512-125076349	2017-01-13	157-1-17	NOTEST	0	0	0	0	1	1	no
1700024F13Rik	1700024F13Rik	1700024F13Rik	chr13:3497295-3500639	2017-01-13	157-1-17	NOTEST	0	0	0	0	1	1	no
1700024G13Rik	1700024G13Rik	1700024G13Rik	chr14:33189687-33201559	2017-01-13	157-1-17	NOTEST	0	0	0	0	1	1	no
1700024P04Rik	1700024P04Rik	1700024P04Rik	chr13:99754044-99754520	2017-01-13	157-1-17	NOTEST	0	0	0	0	1	1	no
1700024P16Rik	1700024P16Rik	1700024P16Rik	chr4:104586060-104689468	2017-01-13	157-1-17	NOTEST	0.15982	0.309691	0.95438	0	1	1	no
1700025B11Rik	1700025B11Rik	1700025B11Rik	chr15:77388669-77392322	2017-01-13	157-1-17	NOTEST	0	0	0	0	1	1	no
1700025C18Rik	1700025C18Rik	1700025C18Rik	chr2:164904192-164916250	2017-01-13	157-1-17	NOTEST	0	0	0	0	1	1	no
1700025F22Rik	1700025F22Rik	1700025F22Rik	chr19:11214172-11239810	2017-01-13	157-1-17	NOTEST	0	0	0	0	1	1	no
1700025F24Rik	1700025F24Rik	1700025F24Rik	chr10:118850499-118863920	2017-01-13	157-1-17	NOTEST	0	0	0	0	1	1	no
1700025G04Rik	1700025G04Rik	1700025G04Rik	chr1:153731653-153937450	2017-01-13	157-1-17	OK	29.0344	13.3893	-1.11668	-1.55355	0.1137	0.945498	no
1700025K24Rik	1700025K24Rik	1700025K24Rik	chr17:54491907-54509399	2017-01-13	157-1-17	NOTEST	0	0	0	0	1	1	no
1700025M24Rik	1700025M24Rik	1700025M24Rik	chr5:73659818-73675423	2017-01-13	157-1-17	NOTEST	0	0	0	0	1	1	no
1700025N23Rik	1700025N23Rik	1700025N23Rik	chr6:38868984-39034578	2017-01-13	157-1-17	NOTEST	0	1.26781	inf	0	1	1	no
1700026D08Rik	1700026D08Rik	1700026D08Rik	chr7:90924126-90943349	2017-01-13	157-1-17	NOTEST	0	0	0	0	1	1	no
1700026D11Rik	1700026D11Rik	1700026D11Rik	chr2:132316463-132349793	2017-01-13	157-1-17	NOTEST	0	0	0	0	1	1	no
1700026F02Rik	1700026F02Rik	1700026F02Rik	chr8:73530626-73550654	2017-01-13	157-1-17	NOTEST	0	0	0	0	1	1	no
1700026L06Rik	1700026L06Rik	1700026L06Rik	chr2:28547599-28555171	2017-01-13	157-1-17	NOTEST	0.976404	0	#NAME?	0	1	1	no
1700027A15Rik	1700027A15Rik	1700027A15Rik	chr1:73062609-73072082	2017-01-13	157-1-17	NOTEST	0	0	0	0	1	1	no
1700027F09Rik	1700027F09Rik	1700027F09Rik	chr5:64846051-64859181	2017-01-13	157-1-17	NOTEST	0	0	0	0	1	1	no
1700027H10Rik	1700027H10Rik	1700027H10Rik	chr3:45182319-45243231	2017-01-13	157-1-17	OK	6.00811	3.87944	-0.631063	-0.28168	0.74035	0.974502	no
1700027I24Rik	1700027I24Rik	1700027I24Rik	chr9:36476440-36500774	2017-01-13	157-1-17	NOTEST	0	0	0	0	1	1	no
1700027J07Rik	1700027J07Rik	1700027J07Rik	chr10:43465963-43485642	2017-01-13	157-1-17	NOTEST	0	0	0	0	1	1	no
1700028B04Rik	1700028B04Rik	1700028B04Rik	chr7:29281959-29282511	2017-01-13	157-1-17	OK	11.7711	2.53348	-2.21605	-1.61604	0.15145	0.945498	no
1700028D13Rik	1700028D13Rik	1700028D13Rik	chr5:112635782-112639022	2017-01-13	157-1-17	NOTEST	0	0	0	0	1	1	no
1700028E10Rik	1700028E10Rik	1700028E10Rik	chr5:152171249-152216658	2017-01-13	157-1-17	NOTEST	0	0	0	0	1	1	no
1700028I16Rik	1700028I16Rik	1700028I16Rik	chr10:82274867-82286987	2017-01-13	157-1-17	NOTEST	0	0	0	0	1	1	no
1700028J19Rik	1700028J19Rik	1700028J19Rik	chr7:51485299-51491492	2017-01-13	157-1-17	NOTEST	0	0.6008	inf	0	1	1	no
1700028K03Rik	1700028K03Rik	1700028K03Rik	chr5:107963729-108090872	2017-01-13	157-1-17	NOTEST	0	0.102284	inf	0	1	1	no
1700028M03Rik	1700028M03Rik	1700028M03Rik	chr3:83359288-83378040	2017-01-13	157-1-17	NOTEST	0	0	0	0	1	1	no
1700028P14Rik	1700028P14Rik	1700028P14Rik	chr19:23633249-23727302	2017-01-13	157-1-17	NOTEST	0	0	0	0	1	1	no
1700028P15Rik	1700028P15Rik	1700028P15Rik	chr2:171782378-171788299	2017-01-13	157-1-17	NOTEST	0	0	0	0	1	1	no
1700029B22Rik	1700029B22Rik	1700029B22Rik	chr7:138289952-138294092	2017-01-13	157-1-17	NOTEST	0	0	0	0	1	1	no
1700029F12Rik	1700029F12Rik	1700029F12Rik	chr13:97791818-97805209	2017-01-13	157-1-17	NOTEST	0	0	0	0	1	1	no
1700029H14Rik	1700029H14Rik	1700029H14Rik	chr8:13550721-13562461	2017-01-13	157-1-17	NOTEST	0	0	0	0	1	1	no
1700029I15Rik	1700029I15Rik	1700029I15Rik	chr2:92223074-92223760	2017-01-13	157-1-17	NOTEST	2.81313	0	#NAME?	0	1	1	no
1700029J03Rik	1700029J03Rik	1700029J03Rik	chr16:93397059-93459117	2017-01-13	157-1-17	NOTEST	0	0	0	0	1	1	no
1700029J07Rik	1700029J07Rik	1700029J07Rik	chr8:47038959-47060606	2017-01-13	157-1-17	NOTEST	0.180591	0.116628	-0.630811	0	1	1	no
1700029M20Rik	1700029M20Rik	1700029M20Rik	chr4:135182569-135186113	2017-01-13	157-1-17	NOTEST	0	0	0	0	1	1	no
1700029N11Rik	1700029N11Rik	1700029N11Rik	chr13:44535095-44552936	2017-01-13	157-1-17	NOTEST	0	0	0	0	1	1	no
1700029P11Rik	1700029P11Rik	1700029P11Rik	chr15:81810969-81811993	2017-01-13	157-1-17	NOTEST	0	0	0	0	1	1	no
1700030A11Rik	1700030A11Rik	1700030A11Rik	chr17:29033339-29052269	2017-01-13	157-1-17	NOTEST	0	0	0	0	1	1	no
1700030C10Rik	1700030C10Rik	1700030C10Rik	chr12:20810252-20821640	2017-01-13	157-1-17	NOTEST	0.602206	0.194452	-1.63084	0	1	1	no
1700030F04Rik	1700030F04Rik	1700030F04Rik	chr6:117629224-117701787	2017-01-13	157-1-17	NOTEST	0	0	0	0	1	1	no
1700030F18Rik	1700030F18Rik	1700030F18Rik	chr15:99748778-99762089	2017-01-13	157-1-17	NOTEST	0	0	0	0	1	1	no
1700030J22Rik	1700030J22Rik	1700030J22Rik	chr8:119493498-119502843	2017-01-13	157-1-17	NOTEST	0	0.213801	inf	0	1	1	no
1700030K09Rik	1700030K09Rik	1700030K09Rik	chr8:74967778-74999132	2017-01-13	157-1-17	NOTEST	0.20599	1.06424	2.36918	0	1	1	no
1700030L20Rik	1700030L20Rik	1700030L20Rik	chr3:136098233-136112313	2017-01-13	157-1-17	NOTEST	0	0	0	0	1	1	no
1700030M09Rik	1700030M09Rik	1700030M09Rik	chr8:124068287-124071552	2017-01-13	157-1-17	NOTEST	0	0.388244	inf	0	1	1	no
1700030N03Rik	1700030N03Rik	1700030N03Rik	chr19:3153798-3197703	2017-01-13	157-1-17	NOTEST	0	0	0	0	1	1	no
1700030O20Rik	1700030O20Rik	1700030O20Rik	chr10:116160122-116166233	2017-01-13	157-1-17	NOTEST	0	0	0	0	1	1	no
1700031A10Rik	1700031A10Rik	1700031A10Rik	chr17:37060736-37070377	2017-01-13	157-1-17	NOTEST	0	0	0	0	1	1	no
1700031F05Rik	1700031F05Rik	1700031F05Rik	chrX:100054525-100061692	2017-01-13	157-1-17	NOTEST	0	0	0	0	1	1	no
1700031M16Rik	1700031M16Rik	1700031M16Rik	chr15:98228875-98246566	2017-01-13	157-1-17	NOTEST	0	0	0	0	1	1	no
1700031P21Rik	1700031P21Rik	1700031P21Rik	chr12:53700970-53703309	2017-01-13	157-1-17	NOTEST	0	0	0	0	1	1	no
1700034E13Rik	1700034E13Rik	1700034E13Rik	chr18:52805873-52823385	2017-01-13	157-1-17	NOTEST	0	0	0	0	1	1	no
1700034F02Rik	1700034F02Rik	1700034F02Rik	chr11:29445841-29478352	2017-01-13	157-1-17	NOTEST	0.701729	0	#NAME?	0	1	1	no
1700034G24Rik	1700034G24Rik	1700034G24Rik	chr5:113011955-113019016	2017-01-13	157-1-17	NOTEST	0	0	0	0	1	1	no
1700034H15Rik	1700034H15Rik	1700034H15Rik	chr1:193717950-193737126	2017-01-13	157-1-17	NOTEST	0.33056	0.213483	-0.630793	0	1	1	no
1700034I23Rik	1700034I23Rik	1700034I23Rik	chr3:40698198-40740229	2017-01-13	157-1-17	NOTEST	0	0	0	0	1	1	no
1700034J05Rik	1700034J05Rik	1700034J05Rik	chr6:146837015-146980545	2017-01-13	157-1-17	NOTEST	0	0	0	0	1	1	no
1700034K08Rik	1700034K08Rik	1700034K08Rik	chr9:92874753-92900571	2017-01-13	157-1-17	NOTEST	0	0	0	0	1	1	no
1700034O15Rik	1700034O15Rik	1700034O15Rik	chr6:41634429-41635716	2017-01-13	157-1-17	NOTEST	0	0	0	0	1	1	no
1700034P13Rik	1700034P13Rik	1700034P13Rik	chr1:9713277-9761337	2017-01-13	157-1-17	NOTEST	2.83747	3.20674	0.176501	0	1	1	no
1700036G14Rik	1700036G14Rik	1700036G14Rik	chr3:85121440-85135949	2017-01-13	157-1-17	NOTEST	0	0	0	0	1	1	no
1700037C18Rik	1700037C18Rik	1700037C18Rik	chr16:3905797-3908689	2017-01-13	157-1-17	NOTEST	0	0.661176	inf	0	1	1	no
1700037H04Rik	1700037H04Rik	1700037H04Rik	chr2:130972060-130985756	2017-01-13	157-1-17	OK	7.93814	5.98072	-0.408483	-0.505247	0.6185	0.959786	no
1700039E15Rik	1700039E15Rik	1700039E15Rik	chr7:52538242-52544363	2017-01-13	157-1-17	NOTEST	0	0	0	0	1	1	no
1700039E22Rik	1700039E22Rik	1700039E22Rik	chr19:44831883-44912359	2017-01-13	157-1-17	NOTEST	0	0	0	0	1	1	no
1700040L02Rik	1700040L02Rik	1700040L02Rik	chr10:67893703-68004623	2017-01-13	157-1-17	NOTEST	0	0	0	0	1	1	no
1700041C23Rik	1700041C23Rik	1700041C23Rik	chr9:57023081-57033915	2017-01-13	157-1-17	NOTEST	0	0	0	0	1	1	no
1700041M19Rik	1700041M19Rik	1700041M19Rik	chr16:77004472-77011126	2017-01-13	157-1-17	NOTEST	0	0	0	0	1	1	no
1700042B14Rik	1700042B14Rik	1700042B14Rik	chrX:151559523-151582392	2017-01-13	157-1-17	NOTEST	0	0	0	0	1	1	no
1700042G07Rik	1700042G07Rik	1700042G07Rik	chr4:115845976-115846902	2017-01-13	157-1-17	NOTEST	0	0	0	0	1	1	no
1700042G15Rik	1700042G15Rik	1700042G15Rik	chr4:57372663-57377164	2017-01-13	157-1-17	NOTEST	0	0	0	0	1	1	no
1700042O10Rik	1700042O10Rik	1700042O10Rik	chr11:11714103-11798147	2017-01-13	157-1-17	NOTEST	0	0	0	0	1	1	no
1700044C05Rik	1700044C05Rik	1700044C05Rik	chr14:118765099-118797387	2017-01-13	157-1-17	NOTEST	0	0	0	0	1	1	no
1700044K03Rik	1700044K03Rik	1700044K03Rik	chr18:49682942-49684094	2017-01-13	157-1-17	NOTEST	0	0	0	0	1	1	no
1700045H11Rik	1700045H11Rik	1700045H11Rik	chr4:150202333-150229058	2017-01-13	157-1-17	NOTEST	0	0	0	0	1	1	no
1700046C09Rik	1700046C09Rik	1700046C09Rik	chr11:14460338-14499228	2017-01-13	157-1-17	NOTEST	0	0	0	0	1	1	no
1700047A11Rik	1700047A11Rik	1700047A11Rik	chr8:27131892-27229696	2017-01-13	157-1-17	NOTEST	0	0	0	0	1	1	no
1700047E10Rik	1700047E10Rik	1700047E10Rik	chr14:44769271-44790902	2017-01-13	157-1-17	NOTEST	0	0.807636	inf	0	1	1	no
1700047G03Rik	1700047G03Rik	1700047G03Rik	chr15:11896816-11899838	2017-01-13	157-1-17	NOTEST	0	0	0	0	1	1	no
1700047I17Rik2	1700047I17Rik2	1700047I17Rik2	chr12:56256090-56365681	2017-01-13	157-1-17	NOTEST	0	0	0	0	1	1	no
1700047L14Rik	1700047L14Rik	1700047L14Rik	chr5:109192860-109197936	2017-01-13	157-1-17	NOTEST	0	0	0	0	1	1	no
1700047M11Rik	1700047M11Rik	1700047M11Rik	chr1:184230964-184233420	2017-01-13	157-1-17	NOTEST	0	0	0	0	1	1	no
1700048M11Rik	1700048M11Rik	1700048M11Rik	chr16:92301547-92313286	2017-01-13	157-1-17	NOTEST	0	0	0	0	1	1	no
1700048O20Rik	1700048O20Rik	1700048O20Rik	chr9:121846392-121856134	2017-01-13	157-1-17	NOTEST	0.556853	0.539426	-0.0458725	0	1	1	no
1700049E15Rik	1700049E15Rik	1700049E15Rik	chr6:147638762-147650896	2017-01-13	157-1-17	NOTEST	0	0	0	0	1	1	no
1700049E22Rik	1700049E22Rik	1700049E22Rik	chr6:100477393-100483420	2017-01-13	157-1-17	NOTEST	0	0	0	0	1	1	no
1700049G17Rik	1700049G17Rik	1700049G17Rik	chr7:28692410-28714449	2017-01-13	157-1-17	NOTEST	0.277473	0.179198	-0.630789	0	1	1	no
1700049L16Rik	1700049L16Rik	1700049L16Rik	chr10:71442632-71443438	2017-01-13	157-1-17	OK	6.82517	4.89706	-0.478951	-0.479925	0.6435	0.961583	no
1700051A21Rik	1700051A21Rik	1700051A21Rik	chr11:72080345-72082058	2017-01-13	157-1-17	NOTEST	3.17114	0.767959	-2.0459	0	1	1	no
1700052I22Rik	1700052I22Rik	1700052I22Rik	chr12:82024418-82025434	2017-01-13	157-1-17	NOTEST	0	0	0	0	1	1	no
1700052K11Rik	1700052K11Rik	1700052K11Rik	chr11:105040334-105042747	2017-01-13	157-1-17	NOTEST	0.829175	1.07098	0.369183	0	1	1	no
1700052N19Rik	1700052N19Rik	1700052N19Rik	chr10:5891400-5913936	2017-01-13	157-1-17	OK	4.39004	2.2681	-0.952749	-1.13516	0.26105	0.945498	no
1700054A03Rik	1700054A03Rik	1700054A03Rik	chr19:53150741-53158882	2017-01-13	157-1-17	NOTEST	0	0	0	0	1	1	no
1700054K19Rik	1700054K19Rik	1700054K19Rik	chr6:112160701-112162512	2017-01-13	157-1-17	NOTEST	0	0	0	0	1	1	no
1700054M17Rik	1700054M17Rik	1700054M17Rik	chr2:118102833-118199155	2017-01-13	157-1-17	NOTEST	0	0	0	0	1	1	no
1700054O13Rik	1700054O13Rik	1700054O13Rik	chrX:9424072-9424626	2017-01-13	157-1-17	NOTEST	0	0	0	0	1	1	no
1700055C04Rik	1700055C04Rik	1700055C04Rik	chr9:63886271-63889272	2017-01-13	157-1-17	NOTEST	0	0	0	0	1	1	no
1700055N04Rik	1700055N04Rik	1700055N04Rik	chr19:3958807-3970438	2017-01-13	157-1-17	NOTEST	0.255037	0	#NAME?	0	1	1	no
1700056E22Rik	1700056E22Rik	1700056E22Rik	chr1:185856910-185857877	2017-01-13	157-1-17	NOTEST	0	0	0	0	1	1	no
1700057G04Rik	1700057G04Rik	1700057G04Rik	chr9:92204214-92252714	2017-01-13	157-1-17	NOTEST	0	0	0	0	1	1	no
1700057H15Rik	1700057H15Rik	1700057H15Rik	chr4:124126868-124163202	2017-01-13	157-1-17	NOTEST	0	0	0	0	1	1	no
1700060C16Rik	1700060C16Rik	1700060C16Rik	chr6:143541872-143599808	2017-01-13	157-1-17	NOTEST	0	0	0	0	1	1	no
1700060C20Rik	1700060C20Rik	1700060C20Rik	chr2:158008268-158054960	2017-01-13	157-1-17	NOTEST	0	0	0	0	1	1	no
1700061F12Rik	1700061F12Rik	1700061F12Rik	chr2:9111141-9119111	2017-01-13	157-1-17	NOTEST	0	0	0	0	1	1	no
1700061G19Rik	1700061G19Rik	1700061G19Rik	chr17:57015055-57028261	2017-01-13	157-1-17	NOTEST	0	0	0	0	1	1	no
1700061I17Rik	1700061I17Rik	1700061I17Rik	chr3:116763439-116780683	2017-01-13	157-1-17	NOTEST	0	0	0	0	1	1	no
1700063A18Rik	1700063A18Rik	1700063A18Rik	chr1:97887235-97918335	2017-01-13	157-1-17	NOTEST	0	0	0	0	1	1	no
1700063D05Rik	1700063D05Rik	1700063D05Rik	chr9:41014237-41025710	2017-01-13	157-1-17	NOTEST	0	0.583288	inf	0	1	1	no
1700063O14Rik	1700063O14Rik	1700063O14Rik	chr5:92195267-92196326	2017-01-13	157-1-17	NOTEST	0	0	0	0	1	1	no
1700064J06Rik	1700064J06Rik	1700064J06Rik	chr10:118529960-118540163	2017-01-13	157-1-17	NOTEST	0	0	0	0	1	1	no
1700064M15Rik	1700064M15Rik	1700064M15Rik	chr12:100864262-100866184	2017-01-13	157-1-17	NOTEST	0	0	0	0	1	1	no
1700065D16Rik	1700065D16Rik	1700065D16Rik	chr9:95755836-95852063	2017-01-13	157-1-17	NOTEST	0	0	0	0	1	1	no
1700065I16Rik	1700065I16Rik	1700065I16Rik	chr15:63648742-63651095	2017-01-13	157-1-17	NOTEST	0	0	0	0	1	1	no
1700065J11Rik	1700065J11Rik	1700065J11Rik	chr6:35280845-35286829	2017-01-13	157-1-17	NOTEST	0	0	0	0	1	1	no
1700065J18Rik	1700065J18Rik	1700065J18Rik	chr1:194667898-194668933	2017-01-13	157-1-17	NOTEST	0	0	0	0	1	1	no
1700065L07Rik	1700065L07Rik	1700065L07Rik	chr6:73386958-73421015	2017-01-13	157-1-17	NOTEST	0	0	0	0	1	1	no
1700065O20Rik	1700065O20Rik	1700065O20Rik	chr18:49962985-49977610	2017-01-13	157-1-17	NOTEST	0	0	0	0	1	1	no
1700066B17Rik	1700066B17Rik	1700066B17Rik	chr1:39899272-39904175	2017-01-13	157-1-17	NOTEST	0	0	0	0	1	1	no
1700066B19Rik	1700066B19Rik	1700066B19Rik	chr18:35886642-35890523	2017-01-13	157-1-17	NOTEST	0	0	0	0	1	1	no
1700066M21Rik	1700066M21Rik	1700066M21Rik	chr1:57434463-57442266	2017-01-13	157-1-17	OK	6.04596	3.69352	-0.710977	-1.00179	0.30955	0.945498	no
1700066N21Rik	1700066N21Rik	1700066N21Rik	chr5:88337612-88408376	2017-01-13	157-1-17	NOTEST	0	0	0	0	1	1	no
1700066O22Rik	1700066O22Rik	1700066O22Rik	chr18:57664075-57693406	2017-01-13	157-1-17	NOTEST	0	0	0	0	1	1	no
1700067G17Rik	1700067G17Rik	1700067G17Rik	chr1:90912687-90918785	2017-01-13	157-1-17	NOTEST	0	0	0	0	1	1	no
1700067K01Rik	1700067K01Rik	1700067K01Rik	chr8:86525604-86528669	2017-01-13	157-1-17	NOTEST	0	0	0	0	1	1	no
1700067P10Rik	1700067P10Rik	1700067P10Rik	chr17:48201738-48227870	2017-01-13	157-1-17	NOTEST	0	0	0	0	1	1	no
1700069L16Rik	1700069L16Rik	1700069L16Rik	chr5:114142432-114174781	2017-01-13	157-1-17	NOTEST	0	0	0	0	1	1	no
1700069P05Rik	1700069P05Rik	1700069P05Rik	chr6:118196712-118198472	2017-01-13	157-1-17	NOTEST	0	0	0	0	1	1	no
1700071K01Rik	1700071K01Rik	1700071K01Rik	chr11:80693664-81781898	2017-01-13	157-1-17	OK	115.086	59.4556	-0.95283	-1.44477	0.133	0.945498	no
1700071M16Rik	1700071M16Rik	1700071M16Rik	chr17:43705399-43749150	2017-01-13	157-1-17	OK	2.41754	3.90089	0.690265	0.267314	0.7375	0.974502	no
1700072B07Rik	1700072B07Rik	1700072B07Rik	chr9:58218310-58221990	2017-01-13	157-1-17	NOTEST	0	0	0	0	1	1	no
1700072O05Rik	1700072O05Rik	1700072O05Rik	chr6:120504813-120524222	2017-01-13	157-1-17	NOTEST	0	0	0	0	1	1	no
1700073E17Rik	1700073E17Rik	1700073E17Rik	chr6:145336144-145340743	2017-01-13	157-1-17	NOTEST	3.44019	0.605932	-2.50526	0	1	1	no
1700074H08Rik	1700074H08Rik	1700074H08Rik	chr13_random:335114-336655	2017-01-13	157-1-17	NOTEST	0	0	0	0	1	1	no
1700074P13Rik	1700074P13Rik	1700074P13Rik	chr6:40870458-40890556	2017-01-13	157-1-17	NOTEST	0	0	0	0	1	1	no
1700080E11Rik	1700080E11Rik	1700080E11Rik	chr9:105045673-105047412	2017-01-13	157-1-17	NOTEST	0	0	0	0	1	1	no
1700080N15Rik	1700080N15Rik	1700080N15Rik	chr2:4053110-4062187	2017-01-13	157-1-17	NOTEST	0	0	0	0	1	1	no
1700080O16Rik	1700080O16Rik	1700080O16Rik	chrX:49321871-49325949	2017-01-13	157-1-17	NOTEST	0	0	0	0	1	1	no
1700081H04Rik	1700081H04Rik	1700081H04Rik	chr5:119558244-119564552	2017-01-13	157-1-17	NOTEST	0	0	0	0	1	1	no
1700084C01Rik	1700084C01Rik	1700084C01Rik	chr1:171859069-171864784	2017-01-13	157-1-17	NOTEST	0	0	0	0	1	1	no
1700084E18Rik	1700084E18Rik	1700084E18Rik	chr2:30092717-30093151	2017-01-13	157-1-17	NOTEST	0	0	0	0	1	1	no
1700084F23Rik	1700084F23Rik	1700084F23Rik	chr13:70142927-70167226	2017-01-13	157-1-17	NOTEST	0	0	0	0	1	1	no
1700084J12Rik	1700084J12Rik	1700084J12Rik	chr15:33012883-33583191	2017-01-13	157-1-17	OK	7.79189	5.59057	-0.478977	-0.251623	0.81965	0.983256	no
1700085C21Rik	1700085C21Rik	1700085C21Rik	chr12:83718024-84259800	2017-01-13	157-1-17	NOTEST	0	0	0	0	1	1	no
1700086L19Rik	1700086L19Rik	1700086L19Rik	chr12:75385262-75396937	2017-01-13	157-1-17	NOTEST	0	0	0	0	1	1	no
1700086O06Rik	1700086O06Rik	1700086O06Rik	chr18:38398058-38422283	2017-01-13	157-1-17	NOTEST	0	0	0	0	1	1	no
1700088E04Rik	1700088E04Rik	1700088E04Rik	chr15:78939412-78971681	2017-01-13	157-1-17	NOTEST	2.17988	2.53392	0.217123	0	1	1	no
1700091H14Rik	1700091H14Rik	1700091H14Rik	chr14:42668556-42674084	2017-01-13	157-1-17	NOTEST	0	0	0	0	1	1	no
1700092C02Rik	1700092C02Rik	1700092C02Rik	chr8:80148070-80152855	2017-01-13	157-1-17	NOTEST	0	0	0	0	1	1	no
1700092C10Rik	1700092C10Rik	1700092C10Rik	chr14:69782855-69793597	2017-01-13	157-1-17	NOTEST	0	0	0	0	1	1	no
1700092E19Rik	1700092E19Rik	1700092E19Rik	chr13:26375027-26404275	2017-01-13	157-1-17	NOTEST	0	0	0	0	1	1	no
1700092K14Rik	1700092K14Rik	1700092K14Rik	chr11:114059571-114060513	2017-01-13	157-1-17	NOTEST	0	0	0	0	1	1	no
1700092M07Rik	1700092M07Rik	1700092M07Rik	chr19:8815207-8815715	2017-01-13	157-1-17	NOTEST	0	0	0	0	1	1	no
1700093K21Rik	1700093K21Rik	1700093K21Rik	chr11:23416202-23419942	2017-01-13	157-1-17	NOTEST	1.71801	0.739623	-1.21588	0	1	1	no
1700094D03Rik	1700094D03Rik	1700094D03Rik	chr3:89802681-89872269	2017-01-13	157-1-17	NOTEST	0.949952	0.516591	-0.878832	0	1	1	no
1700094J05Rik	1700094J05Rik	1700094J05Rik	chr10:75813998-75905657	2017-01-13	157-1-17	NOTEST	0	0	0	0	1	1	no
1700094M24Rik	1700094M24Rik	1700094M24Rik	chr6:52442444-52450079	2017-01-13	157-1-17	NOTEST	0	0	0	0	1	1	no
1700095A21Rik	1700095A21Rik	1700095A21Rik	chr4:145651165-145696039	2017-01-13	157-1-17	NOTEST	0	0.341257	inf	0	1	1	no
1700095B10Rik	1700095B10Rik	1700095B10Rik	chr5:113117895-113325382	2017-01-13	157-1-17	NOTEST	0	0.39547	inf	0	1	1	no
1700096J18Rik	1700096J18Rik	1700096J18Rik	chr11:109208180-109214965	2017-01-13	157-1-17	NOTEST	0	0	0	0	1	1	no
1700096K18Rik	1700096K18Rik	1700096K18Rik	chr5:25035835-25037284	2017-01-13	157-1-17	NOTEST	0.734956	0.237314	-1.63086	0	1	1	no
1700097N02Rik	1700097N02Rik	1700097N02Rik	chr17:30759385-30763850	2017-01-13	157-1-17	NOTEST	0	0	0	0	1	1	no
1700100L14Rik	1700100L14Rik	1700100L14Rik	chr13:70712118-70714982	2017-01-13	157-1-17	NOTEST	0	0	0	0	1	1	no
1700101E01Rik	1700101E01Rik	1700101E01Rik	chr2:28811000-28910586	2017-01-13	157-1-17	NOTEST	0	0	0	0	1	1	no
1700101I11Rik	1700101I11Rik	1700101I11Rik	chr6:129482201-129492349	2017-01-13	157-1-17	NOTEST	0	0	0	0	1	1	no
1700101O22Rik	1700101O22Rik	1700101O22Rik	chr12:7378844-7387136	2017-01-13	157-1-17	NOTEST	0	0	0	0	1	1	no
1700102H20Rik	1700102H20Rik	1700102H20Rik	chr17:3557823-3559863	2017-01-13	157-1-17	NOTEST	0	0	0	0	1	1	no
1700102P08Rik	1700102P08Rik	1700102P08Rik	chr9:108295164-108300098	2017-01-13	157-1-17	NOTEST	1.53406	0.660438	-1.21586	0	1	1	no
1700104L18Rik	1700104L18Rik	1700104L18Rik	chr12:55334601-55343307	2017-01-13	157-1-17	NOTEST	0	0	0	0	1	1	no
1700105P06Rik	1700105P06Rik	1700105P06Rik	chr19:7430953-7458047	2017-01-13	157-1-17	NOTEST	0	0	0	0	1	1	no
1700106J16Rik	1700106J16Rik	1700106J16Rik	chr11:88107544-88108763	2017-01-13	157-1-17	NOTEST	0	0	0	0	1	1	no
1700108F19Rik	1700108F19Rik	1700108F19Rik	chr14:77077374-77086915	2017-01-13	157-1-17	NOTEST	0	0	0	0	1	1	no
1700108J01Rik	1700108J01Rik	1700108J01Rik	chr14:122580915-122850368	2017-01-13	157-1-17	NOTEST	0	0	0	0	1	1	no
1700109G14Rik	1700109G14Rik	1700109G14Rik	chr14:61911819-61924171	2017-01-13	157-1-17	NOTEST	0	0	0	0	1	1	no
1700109G15Rik	1700109G15Rik	1700109G15Rik	chr11:84530477-84533934	2017-01-13	157-1-17	NOTEST	0	0	0	0	1	1	no
1700109H08Rik	1700109H08Rik	1700109H08Rik	chr5:3571715-3637101	2017-01-13	157-1-17	NOTEST	0.892741	0	#NAME?	0	1	1	no
1700109I08Rik	1700109I08Rik	1700109I08Rik	chr14:40468950-40498581	2017-01-13	157-1-17	NOTEST	0	0	0	0	1	1	no
1700109K24Rik	1700109K24Rik	1700109K24Rik	chr15:76909419-77137483	2017-01-13	157-1-17	NOTEST	0.515956	0	#NAME?	0	1	1	no
1700110C19Rik	1700110C19Rik	1700110C19Rik	chr17:10517466-10522177	2017-01-13	157-1-17	NOTEST	0	0	0	0	1	1	no
1700110I01Rik	1700110I01Rik	1700110I01Rik	chr14:3740222-3906698	2017-01-13	157-1-17	NOTEST	0	0	0	0	1	1	no
1700110K17Rik	1700110K17Rik	1700110K17Rik	chr9:40105491-40263349	2017-01-13	157-1-17	NOTEST	0	0	0	0	1	1	no
1700111N16Rik	1700111N16Rik	1700111N16Rik	chrX:67182434-67396763	2017-01-13	157-1-17	NOTEST	0	0	0	0	1	1	no
1700112E06Rik	1700112E06Rik	1700112E06Rik	chr14:22838933-23913793	2017-01-13	157-1-17	NOTEST	1.29225	1.25173	-0.0459634	0	1	1	no
1700112H15Rik	1700112H15Rik	1700112H15Rik	chr1:186351719-186381570	2017-01-13	157-1-17	NOTEST	0.795184	0	#NAME?	0	1	1	no
1700112J05Rik	1700112J05Rik	1700112J05Rik	chr5:77433079-77490547	2017-01-13	157-1-17	NOTEST	0	0	0	0	1	1	no
1700113A16Rik	1700113A16Rik	1700113A16Rik	chr3:87975481-87981707	2017-01-13	157-1-17	OK	5.27938	3.03045	-0.800836	-0.780666	0.45225	0.951802	no
1700113H08Rik	1700113H08Rik	1700113H08Rik	chr10:86520790-86693344	2017-01-13	157-1-17	NOTEST	0	0	0	0	1	1	no
1700119H24Rik	1700119H24Rik	1700119H24Rik	chr16:34785035-35002520	2017-01-13	157-1-17	NOTEST	0	0	0	0	1	1	no
1700120C14Rik	1700120C14Rik	1700120C14Rik	chr15:99055406-99092472	2017-01-13	157-1-17	OK	9.82395	6.34197	-0.631373	-0.140295	0.7466	0.975617	no
1700120E14Rik	1700120E14Rik	1700120E14Rik	chr18:74602272-74931131	2017-01-13	157-1-17	NOTEST	0	0	0	0	1	1	no
1700120G07Rik	1700120G07Rik	1700120G07Rik	chr7:142383447-142387685	2017-01-13	157-1-17	NOTEST	0	0.867493	inf	0	1	1	no
1700120K04Rik	1700120K04Rik	1700120K04Rik	chr7:134747416-134747959	2017-01-13	157-1-17	NOTEST	0	0.866744	inf	0	1	1	no
1700121L16Rik	1700121L16Rik	1700121L16Rik	chrX:102012114-102037794	2017-01-13	157-1-17	NOTEST	0	0	0	0	1	1	no
1700121N20Rik	1700121N20Rik	1700121N20Rik	chr12:107680861-107685876	2017-01-13	157-1-17	NOTEST	0	0	0	0	1	1	no
1700122O11Rik	1700122O11Rik	1700122O11Rik	chr17:48173694-48175243	2017-01-13	157-1-17	NOTEST	0	0	0	0	1	1	no
1700123I01Rik	1700123I01Rik	1700123I01Rik	chr19:6184409-6224219	2017-01-13	157-1-17	NOTEST	0	0	0	0	1	1	no
1700123K08Rik	1700123K08Rik	1700123K08Rik	chr5:139003067-139005922	2017-01-13	157-1-17	NOTEST	0	0	0	0	1	1	no
1700123L14Rik	1700123L14Rik	1700123L14Rik	chr6:96063147-96607192	2017-01-13	157-1-17	NOTEST	0	0.394343	inf	0	1	1	no
1700123M08Rik	1700123M08Rik	1700123M08Rik	chr4:11893720-11921442	2017-01-13	157-1-17	NOTEST	0	0	0	0	1	1	no
1700123O12Rik	1700123O12Rik	1700123O12Rik	chr4:10435177-10724949	2017-01-13	157-1-17	NOTEST	0	0	0	0	1	1	no
1700123O20Rik	1700123O20Rik	1700123O20Rik	chr14:55260997-55309579	2017-01-13	157-1-17	OK	20.918	18.9477	-0.142717	-0.0880891	0.92735	0.99085	no
1700123O21Rik	1700123O21Rik	1700123O21Rik	chr16:5884885-7412573	2017-01-13	157-1-17	NOTEST	0	0	0	0	1	1	no
1700124L16Rik	1700124L16Rik	1700124L16Rik	chr6:83711752-83712502	2017-01-13	157-1-17	NOTEST	0	0	0	0	1	1	no
1700125G02Rik	1700125G02Rik	1700125G02Rik	chr4:124559028-124595044	2017-01-13	157-1-17	NOTEST	0	0.932243	inf	0	1	1	no
1700125G22Rik	1700125G22Rik	1700125G22Rik	chr3:27052947-27055941	2017-01-13	157-1-17	NOTEST	0	0	0	0	1	1	no
1700125H03Rik	1700125H03Rik	1700125H03Rik	chr8:70880679-71259045	2017-01-13	157-1-17	NOTEST	0	0	0	0	1	1	no
1700125H20Rik	1700125H20Rik	1700125H20Rik	chr11:84984597-84994656	2017-01-13	157-1-17	NOTEST	0	0	0	0	1	1	no
1700126H18Rik	1700126H18Rik	1700126H18Rik	chr5:66557845-66582574	2017-01-13	157-1-17	NOTEST	0	0	0	0	1	1	no
1700128A07Rik	1700128A07Rik	1700128A07Rik	chr14:106816403-106885737	2017-01-13	157-1-17	NOTEST	0	0	0	0	1	1	no
1700128F08Rik	1700128F08Rik	1700128F08Rik	chr9:8221888-8241987	2017-01-13	157-1-17	NOTEST	0	0.325858	inf	0	1	1	no
1700129C05Rik	1700129C05Rik	1700129C05Rik	chr14:59751876-59761730	2017-01-13	157-1-17	NOTEST	0	0	0	0	1	1	no
1810006J02Rik	1810006J02Rik	1810006J02Rik	chr1:100028043-100041232	2017-01-13	157-1-17	NOTEST	0.308603	0.398591	0.369158	0	1	1	no
1810007C17Rik	1810007C17Rik	1810007C17Rik	chr12:50577979-50581849	2017-01-13	157-1-17	NOTEST	0	0	0	0	1	1	no
1810007D17Rik	1810007D17Rik	1810007D17Rik	chr19:58680818-58704243	2017-01-13	157-1-17	NOTEST	0	0	0	0	1	1	no
1810008I18Rik	1810008I18Rik	1810008I18Rik	chr7:72948937-72951109	2017-01-13	157-1-17	NOTEST	0	0	0	0	1	1	no
1810009A15Rik	1810009A15Rik	1810009A15Rik	chr19:8958367-8965249	2017-01-13	157-1-17	OK	21.2748	15.7001	-0.438369	-0.555681	0.56565	0.957298	no
1810009J06Rik	1810009J06Rik	1810009J06Rik	chr6:40914770-40918426	2017-01-13	157-1-17	NOTEST	0	0	0	0	1	1	no
1810010D01Rik	1810010D01Rik	1810010D01Rik	chr7:152391722-152394024	2017-01-13	157-1-17	NOTEST	0	0	0	0	1	1	no
1810010H24Rik	1810010H24Rik	1810010H24Rik	chr11:106889536-106891756	2017-01-13	157-1-17	NOTEST	2.04313	1.97911	-0.04593	0	1	1	no
1810011H11Rik	1810011H11Rik	1810011H11Rik	chr14:33599148-33631154	2017-01-13	157-1-17	OK	2.52379	4.19104	0.731715	0.762967	0.47385	0.951802	no
1810011O10Rik	1810011O10Rik	1810011O10Rik	chr8:25548087-25549418	2017-01-13	157-1-17	OK	5.68215	8.91157	0.649241	0.820728	0.4106	0.951802	no
1810012K16Rik	1810012K16Rik	1810012K16Rik	chr8:23509192-23510063	2017-01-13	157-1-17	NOTEST	0	0	0	0	1	1	no
1810013A23Rik	1810013A23Rik	1810013A23Rik	chr17:28369698-28438414	2017-01-13	157-1-17	NOTEST	0	1.37319	inf	0	1	1	no
1810013L24Rik	1810013L24Rik	1810013L24Rik	chr16:8830192-8859017	2017-01-13	157-1-17	OK	29.3585	21.4833	-0.450565	-0.667005	0.50295	0.951802	no
1810014B01Rik	1810014B01Rik	1810014B01Rik	chr10:86148271-86152699	2017-01-13	157-1-17	NOTEST	0.646357	0.834832	0.369154	0	1	1	no
1810018F18Rik	1810018F18Rik	1810018F18Rik	chr19:58773406-58775813	2017-01-13	157-1-17	NOTEST	0	0	0	0	1	1	no
1810019D21Rik	1810019D21Rik	1810019D21Rik	chr8:108655082-108662622	2017-01-13	157-1-17	NOTEST	0.669927	1.94695	1.53914	0	1	1	no
1810020O05Rik	1810020O05Rik	1810020O05Rik	chr6:87625586-87640841	2017-01-13	157-1-17	NOTEST	0	0	0	0	1	1	no
1810021B22Rik	1810021B22Rik	1810021B22Rik	chr15:88901627-88906284	2017-01-13	157-1-17	NOTEST	0	0	0	0	1	1	no
1810022K09Rik	1810022K09Rik	1810022K09Rik	chr3:14578670-14611256	2017-01-13	157-1-17	OK	135.522	87.4904	-0.631334	-0.657158	0.5157	0.951802	no
1810024B03Rik	1810024B03Rik	1810024B03Rik	chr2:127012090-127034016	2017-01-13	157-1-17	NOTEST	0.430651	0	#NAME?	0	1	1	no
1810026B05Rik	1810026B05Rik	1810026B05Rik	chr7:80571537-80703281	2017-01-13	157-1-17	OK	5.363	2.94287	-0.865818	-0.445491	0.66365	0.962228	no
1810026J23Rik	1810026J23Rik	1810026J23Rik	chr9:21351337-21400414	2017-01-13	157-1-17	NOTEST	2.00764	3.391	0.756211	0	1	1	no
1810030O07Rik	1810030O07Rik	1810030O07Rik	chrX:12232009-12250672	2017-01-13	157-1-17	OK	4.83474	5.49531	0.184761	0.25604	0.79625	0.979846	no
1810032O08Rik	1810032O08Rik	1810032O08Rik	chr11:116532973-116537112	2017-01-13	157-1-17	NOTEST	1.38185	1.3385	-0.0459883	0	1	1	no
1810034E14Rik	1810034E14Rik	1810034E14Rik	chr13:64293852-64376296	2017-01-13	157-1-17	NOTEST	0	0	0	0	1	1	no
1810037I17Rik	1810037I17Rik	1810037I17Rik	chr3:122627314-122629112	2017-01-13	157-1-17	OK	16.5732	11.4669	-0.531377	-0.720478	0.45775	0.951802	no
1810041L15Rik	1810041L15Rik	1810041L15Rik	chr15:84209632-84277527	2017-01-13	157-1-17	NOTEST	0	0.103601	inf	0	1	1	no
1810043G02Rik	1810043G02Rik	1810043G02Rik	chr10:77441394-77448183	2017-01-13	157-1-17	NOTEST	1.53372	1.98095	0.369158	0	1	1	no
1810043H04Rik	1810043H04Rik	1810043H04Rik	chr11:119960247-119961738	2017-01-13	157-1-17	OK	112.841	41.4878	-1.44353	-2.06459	0.04755	0.945498	no
1810044D09Rik	1810044D09Rik	1810044D09Rik	chr6:91390980-91391749	2017-01-13	157-1-17	NOTEST	0	1.04034	inf	0	1	1	no
1810046K07Rik	1810046K07Rik	1810046K07Rik	chr9:51097790-51137022	2017-01-13	157-1-17	NOTEST	0	0	0	0	1	1	no
1810053B23Rik	1810053B23Rik	1810053B23Rik	chr16:93343960-93359788	2017-01-13	157-1-17	NOTEST	0	0	0	0	1	1	no
1810055G02Rik	1810055G02Rik	1810055G02Rik	chr19:3708332-3717881	2017-01-13	157-1-17	OK	5.45587	4.2281	-0.367799	-0.467439	0.63945	0.961583	no
1810058I24Rik	1810058I24Rik	1810058I24Rik	chr6:35202698-35212059	2017-01-13	157-1-17	OK	81.5589	53.7245	-0.602261	-0.913075	0.35395	0.945498	no
1810062G17Rik	1810062G17Rik	1810062G17Rik	chr3:36374858-36381221	2017-01-13	157-1-17	NOTEST	0	0	0	0	1	1	no
1810062O18Rik	1810062O18Rik	1810062O18Rik	chr14:21318535-21437576	2017-01-13	157-1-17	NOTEST	0	0	0	0	1	1	no
1810064F22Rik	1810064F22Rik	1810064F22Rik	chr9:22011229-22018304	2017-01-13	157-1-17	NOTEST	0.218248	0.281893	0.36918	0	1	1	no
1810065E05Rik	1810065E05Rik	1810065E05Rik	chr11:58234612-58239525	2017-01-13	157-1-17	NOTEST	0	0	0	0	1	1	no
2010001E11Rik	2010001E11Rik	2010001E11Rik	chr10:39640187-39646729	2017-01-13	157-1-17	NOTEST	0	0	0	0	1	1	no
2010002M12Rik	2010002M12Rik	2010002M12Rik	chr19:34691540-34715233	2017-01-13	157-1-17	NOTEST	0.144913	0.187174	0.369198	0	1	1	no
2010003K11Rik	2010003K11Rik	2010003K11Rik	chr19:4496787-4498583	2017-01-13	157-1-17	NOTEST	0	0	0	0	1	1	no
2010005H15Rik	2010005H15Rik	2010005H15Rik	chr16:36221647-36257513	2017-01-13	157-1-17	NOTEST	0	0	0	0	1	1	no
2010009K17Rik	2010009K17Rik	2010009K17Rik	chr2:157854232-157917533	2017-01-13	157-1-17	NOTEST	0	0	0	0	1	1	no
2010010A06Rik	2010010A06Rik	2010010A06Rik	chr18:75448313-75456983	2017-01-13	157-1-17	NOTEST	0	0	0	0	1	1	no
2010012O05Rik	2010012O05Rik	2010012O05Rik	chr19:46764395-46777872	2017-01-13	157-1-17	OK	7.66178	5.5478	-0.465764	-0.655757	0.51155	0.951802	no
2010015L04Rik	2010015L04Rik	2010015L04Rik	chr4:154775077-154817219	2017-01-13	157-1-17	NOTEST	0.325417	0	#NAME?	0	1	1	no
2010016I18Rik	2010016I18Rik	2010016I18Rik	chr3:106284903-106350679	2017-01-13	157-1-17	NOTEST	0	0.436493	inf	0	1	1	no
2010106C02Rik	2010106C02Rik	2010106C02Rik	chr17:86567124-87057259	2017-01-13	157-1-17	NOTEST	0	0	0	0	1	1	no
2010106E10Rik	2010106E10Rik	2010106E10Rik	chrX:109608882-109671952	2017-01-13	157-1-17	NOTEST	0	0	0	0	1	1	no
2010107E04Rik	2010107E04Rik	2010107E04Rik	chr12:113199586-113205188	2017-01-13	157-1-17	OK	55.9256	66.7875	0.256069	0.343645	0.73335	0.974214	no
2010107G12Rik	2010107G12Rik	2010107G12Rik	chr6:34895294-34927999	2017-01-13	157-1-17	NOTEST	0.234311	0.15132	-0.630824	0	1	1	no
2010107G23Rik	2010107G23Rik	2010107G23Rik	chr10:61570403-61573761	2017-01-13	157-1-17	NOTEST	0.899175	0.387125	-1.2158	0	1	1	no
2010109A12Rik	2010109A12Rik	2010109A12Rik	chr5:93635543-93642500	2017-01-13	157-1-17	NOTEST	0	0	0	0	1	1	no
2010109I03Rik	2010109I03Rik	2010109I03Rik	chr15:74708765-74712134	2017-01-13	157-1-17	NOTEST	0.543969	0.175648	-1.63083	0	1	1	no
2010111I01Rik	2010111I01Rik	2010111I01Rik	chr13:63066252-63533053	2017-01-13	157-1-17	OK	10.2894	7.23632	-0.507825	-0.586843	0.54945	0.956132	no
2010204K13Rik	2010204K13Rik	2010204K13Rik	chrX:6988942-7000114	2017-01-13	157-1-17	NOTEST	0	0	0	0	1	1	no
2010300C02Rik	2010300C02Rik	2010300C02Rik	chr1:37668520-37776656	2017-01-13	157-1-17	NOTEST	0.110213	0.142356	0.369207	0	1	1	no
2010308F09Rik	2010308F09Rik	2010308F09Rik	chrX:12811766-12824859	2017-01-13	157-1-17	NOTEST	0	0	0	0	1	1	no
2010310C07Rik	2010310C07Rik	2010310C07Rik	chr6:42299826-42330557	2017-01-13	157-1-17	NOTEST	0	0	0	0	1	1	no
2010315B03Rik	2010315B03Rik	2010315B03Rik	chr9_random:202786-223677	2017-01-13	157-1-17	NOTEST	1.28644	1.83541	0.51272	0	1	1	no
2010320M18Rik	2010320M18Rik	2010320M18Rik	chr8:73300760-73301505	2017-01-13	157-1-17	NOTEST	2.53039	2.72329	0.105991	0	1	1	no
2200002D01Rik	2200002D01Rik	2200002D01Rik	chr7:30023341-30033486	2017-01-13	157-1-17	OK	9.00325	3.8754	-1.2161	-0.47214	0.5097	0.951802	no
2200002J24Rik	2200002J24Rik	2200002J24Rik	chr7:31483944-31485553	2017-01-13	157-1-17	NOTEST	0	0	0	0	1	1	no
2210010C04Rik	2210010C04Rik	2210010C04Rik	chr6:40980266-40985508	2017-01-13	157-1-17	NOTEST	0	0	0	0	1	1	no
2210011C24Rik	2210011C24Rik	2210011C24Rik	chr8:86534126-86535619	2017-01-13	157-1-17	NOTEST	0.649788	0.419608	-0.630927	0	1	1	no
2210013O21Rik	2210013O21Rik	2210013O21Rik	chrX:150158096-150175839	2017-01-13	157-1-17	OK	4.90294	9.9506	1.02114	1.09624	0.278	0.945498	no
2210015D19Rik	2210015D19Rik	2210015D19Rik	chr11:5613419-5684713	2017-01-13	157-1-17	NOTEST	3.07765	1.98755	-0.630835	0	1	1	no
2210016F16Rik	2210016F16Rik	2210016F16Rik	chr13:58481406-58486586	2017-01-13	157-1-17	NOTEST	2.44916	3.27639	0.419817	0	1	1	no
2210016L21Rik	2210016L21Rik	2210016L21Rik	chr5:115392210-115398549	2017-01-13	157-1-17	OK	3.68874	5.55833	0.591525	0.661821	0.4961	0.951802	no
2210018M11Rik	2210018M11Rik	2210018M11Rik	chr7:105739115-105805079	2017-01-13	157-1-17	OK	16.5937	18.4045	0.149423	0.227793	0.81755	0.983256	no
2210019I11Rik	2210019I11Rik	2210019I11Rik	chr5:148040173-148086725	2017-01-13	157-1-17	NOTEST	0	0	0	0	1	1	no
2210039B01Rik	2210039B01Rik	2210039B01Rik	chr12:74649469-74652973	2017-01-13	157-1-17	NOTEST	0	1.06044	inf	0	1	1	no
2210404O09Rik	2210404O09Rik	2210404O09Rik	chr17:22016536-22046893	2017-01-13	157-1-17	NOTEST	0	0.1466	inf	0	1	1	no
2210407C18Rik	2210407C18Rik	2210407C18Rik	chr11:58421707-58426994	2017-01-13	157-1-17	NOTEST	0	0	0	0	1	1	no
2210408F21Rik	2210408F21Rik	2210408F21Rik	chr6:31170350-31287394	2017-01-13	157-1-17	NOTEST	2.31807	3.0741	0.407241	0	1	1	no
2210408I21Rik	2210408I21Rik	2210408I21Rik	chr13:77274796-77752940	2017-01-13	157-1-17	NOTEST	0.289627	0.124699	-1.21575	0	1	1	no
2210409D07Rik	2210409D07Rik	2210409D07Rik	chr18:57693479-57890719	2017-01-13	157-1-17	NOTEST	0	0	0	0	1	1	no
2210409E12Rik	2210409E12Rik	2210409E12Rik	chr11:88833951-88834328	2017-01-13	157-1-17	NOTEST	0	0	0	0	1	1	no
2210414B05Rik	2210414B05Rik	2210414B05Rik	chr4:3583652-3590255	2017-01-13	157-1-17	NOTEST	0	0	0	0	1	1	no
2210416O15Rik	2210416O15Rik	2210416O15Rik	chr11:87911559-88025009	2017-01-13	157-1-17	NOTEST	0	0	0	0	1	1	no
2210417A02Rik	2210417A02Rik	2210417A02Rik	chr5:149553415-149554715	2017-01-13	157-1-17	NOTEST	0	0	0	0	1	1	no
2210420H20Rik	2210420H20Rik	2210420H20Rik	chr18:82923896-82928431	2017-01-13	157-1-17	NOTEST	1.07737	0	#NAME?	0	1	1	no
2300002M23Rik	2300002M23Rik	2300002M23Rik	chr17:35704429-35705890	2017-01-13	157-1-17	NOTEST	0	0	0	0	1	1	no
2300003K06Rik	2300003K06Rik	2300003K06Rik	chr11:99698461-99699380	2017-01-13	157-1-17	NOTEST	0	0	0	0	1	1	no
2300005B03Rik	2300005B03Rik	2300005B03Rik	chr15:74573268-74577117	2017-01-13	157-1-17	NOTEST	0	0	0	0	1	1	no
2300009A05Rik	2300009A05Rik	2300009A05Rik	chr9:63242253-63247051	2017-01-13	157-1-17	OK	70.5261	37.3271	-0.917933	-1.36126	0.1688	0.945498	no
2310001H17Rik	2310001H17Rik	2310001H17Rik	chr6:129182640-129188500	2017-01-13	157-1-17	NOTEST	0.8808	0	#NAME?	0	1	1	no
2310001K24Rik	2310001K24Rik	2310001K24Rik	chr2:163294438-163298739	2017-01-13	157-1-17	NOTEST	0	1.14939	inf	0	1	1	no
2310002D06Rik	2310002D06Rik	2310002D06Rik	chr12:81608192-81618941	2017-01-13	157-1-17	NOTEST	0	0	0	0	1	1	no
2310002F09Rik	2310002F09Rik	2310002F09Rik	chr7:51000835-51011306	2017-01-13	157-1-17	NOTEST	0	0	0	0	1	1	no
2310002J15Rik	2310002J15Rik	2310002J15Rik	chr2:25094338-25095417	2017-01-13	157-1-17	NOTEST	0	0	0	0	1	1	no
2310002L09Rik	2310002L09Rik	2310002L09Rik	chr4:73585274-73596750	2017-01-13	157-1-17	NOTEST	0.605983	3.13058	2.36908	0	1	1	no
2310003H01Rik	2310003H01Rik	2310003H01Rik	chr11:120230875-120240060	2017-01-13	157-1-17	NOTEST	0.770861	1.1948	0.63223	0	1	1	no
2310005A03Rik	2310005A03Rik	2310005A03Rik	chr2:154923526-154925815	2017-01-13	157-1-17	NOTEST	0	0	0	0	1	1	no
2310005E17Rik	2310005E17Rik	2310005E17Rik	chr13:99194064-99205020	2017-01-13	157-1-17	NOTEST	0	0	0	0	1	1	no
2310005G13Rik	2310005G13Rik	2310005G13Rik	chr16:57037079-57071459	2017-01-13	157-1-17	NOTEST	0	0.103319	inf	0	1	1	no
2310007B03Rik	2310007B03Rik	2310007B03Rik	chr1:95047931-95057525	2017-01-13	157-1-17	NOTEST	0	0	0	0	1	1	no
2310007L24Rik	2310007L24Rik	2310007L24Rik	chr11:106236139-106238428	2017-01-13	157-1-17	NOTEST	0	0	0	0	1	1	no
2310008N11Rik	2310008N11Rik	2310008N11Rik	chr8:27925068-27934895	2017-01-13	157-1-17	NOTEST	0	0	0	0	1	1	no
2310009A05Rik	2310009A05Rik	2310009A05Rik	chr9:72887524-72890582	2017-01-13	157-1-17	OK	9.46812	7.13203	-0.408764	-0.370412	0.74595	0.975585	no
2310009B15Rik	2310009B15Rik	2310009B15Rik	chr1:140748555-140753431	2017-01-13	157-1-17	NOTEST	2.48129	0.80108	-1.63107	0	1	1	no
2310010J17Rik	2310010J17Rik	2310010J17Rik	chr7:97273345-97278446	2017-01-13	157-1-17	NOTEST	0	0	0	0	1	1	no
2310011J03Rik	2310011J03Rik	2310011J03Rik	chr10:79764564-79783293	2017-01-13	157-1-17	OK	3.14531	5.07809	0.691084	0.746158	0.4505	0.951802	no
2310014L17Rik	2310014L17Rik	2310014L17Rik	chr7:13512764-13516421	2017-01-13	157-1-17	OK	7.84804	3.31395	-1.24378	-1.76831	0.08025	0.945498	no
2310015A10Rik	2310015A10Rik	2310015A10Rik	chr12:81221532-81233831	2017-01-13	157-1-17	NOTEST	0.394902	1.27518	1.69114	0	1	1	no
2310015B20Rik	2310015B20Rik	2310015B20Rik	chr10:69667414-69682459	2017-01-13	157-1-17	NOTEST	0	2.45102	inf	0	1	1	no
2310015D24Rik	2310015D24Rik	2310015D24Rik	chr16:13514223-13520512	2017-01-13	157-1-17	NOTEST	0	0.218053	inf	0	1	1	no
2310016D03Rik	2310016D03Rik	2310016D03Rik	chr12:31095423-31152223	2017-01-13	157-1-17	NOTEST	0	0	0	0	1	1	no
2310020H05Rik	2310020H05Rik	2310020H05Rik	chr13:99846482-99857876	2017-01-13	157-1-17	NOTEST	0	0.573126	inf	0	1	1	no
2310022A10Rik	2310022A10Rik	2310022A10Rik	chr7:28338308-28367117	2017-01-13	157-1-17	OK	3.94348	4.37858	0.150994	0.199318	0.8472	0.984067	no
2310022B05Rik	2310022B05Rik	2310022B05Rik	chr8:127159655-127187269	2017-01-13	157-1-17	OK	7.82381	8.58014	0.13313	0.202116	0.83625	0.983864	no
2310030A07Rik	2310030A07Rik	2310030A07Rik	chr1:152166546-152193901	2017-01-13	157-1-17	NOTEST	0	0	0	0	1	1	no
2310030G06Rik	2310030G06Rik	2310030G06Rik	chr9:50547795-50554626	2017-01-13	157-1-17	NOTEST	2.20292	1.99166	-0.145448	0	1	1	no
2310033P09Rik	2310033P09Rik	2310033P09Rik	chr11:59021862-59024236	2017-01-13	157-1-17	OK	11.4662	14.2398	0.312541	0.439811	0.6614	0.961886	no
2310034C09Rik	2310034C09Rik	2310034C09Rik	chr16:88759091-88760034	2017-01-13	157-1-17	NOTEST	0	0	0	0	1	1	no
2310034G01Rik	2310034G01Rik	2310034G01Rik	chr19:46422690-46423478	2017-01-13	157-1-17	NOTEST	0	0	0	0	1	1	no
2310034O05Rik	2310034O05Rik	2310034O05Rik	chr5:100639710-100647068	2017-01-13	157-1-17	NOTEST	0	0	0	0	1	1	no
2310035C23Rik	2310035C23Rik	2310035C23Rik	chr1:107560437-107651708	2017-01-13	157-1-17	OK	30.3889	15.7007	-0.952717	-1.39742	0.1428	0.945498	no
2310036O22Rik	2310036O22Rik	2310036O22Rik	chr8:87550731-87554185	2017-01-13	157-1-17	OK	456.101	276.526	-0.721941	-0.976135	0.3128	0.945498	no
2310039H08Rik	2310039H08Rik	2310039H08Rik	chr17:46909583-46910356	2017-01-13	157-1-17	OK	4.0107	5.69776	0.506539	0.471319	0.64545	0.961583	no
2310039L15Rik	2310039L15Rik	2310039L15Rik	chr10:94798909-94825850	2017-01-13	157-1-17	NOTEST	0	2.01596	inf	0	1	1	no
2310040G24Rik	2310040G24Rik	2310040G24Rik	chr6:86433369-86438221	2017-01-13	157-1-17	NOTEST	0.799344	3.39762	2.08764	0	1	1	no
2310042E22Rik	2310042E22Rik	2310042E22Rik	chr16:21152731-21154017	2017-01-13	157-1-17	NOTEST	0	0	0	0	1	1	no
2310043L19Rik	2310043L19Rik	2310043L19Rik	chr1:179571672-179573074	2017-01-13	157-1-17	NOTEST	0	0	0	0	1	1	no
2310043O21Rik	2310043O21Rik	2310043O21Rik	chr15:38479098-38524689	2017-01-13	157-1-17	NOTEST	0	0	0	0	1	1	no
2310045N01Rik	2310045N01Rik	2310045N01Rik	chr8:72663611-72671159	2017-01-13	157-1-17	OK	4.60145	4.45678	-0.0460881	-0.0368786	0.89245	0.986672	no
2310047M10Rik	2310047M10Rik	2310047M10Rik	chr11:68873276-68875078	2017-01-13	157-1-17	NOTEST	0.859287	2.58967	1.59156	0	1	1	no
2310050C09Rik	2310050C09Rik	2310050C09Rik	chr3:92672280-92674127	2017-01-13	157-1-17	NOTEST	0	0	0	0	1	1	no
2310057J18Rik	2310057J18Rik	2310057J18Rik	chr10:28692093-28706112	2017-01-13	157-1-17	NOTEST	0	0	0	0	1	1	no
2310057M21Rik	2310057M21Rik	2310057M21Rik	chr7:138486231-138506212	2017-01-13	157-1-17	NOTEST	0.911165	0.735548	-0.308894	0	1	1	no
2310057N15Rik	2310057N15Rik	2310057N15Rik	chr16:88773425-88774451	2017-01-13	157-1-17	NOTEST	0	0	0	0	1	1	no
2310061I04Rik	2310061I04Rik	2310061I04Rik	chr17:36029621-36034323	2017-01-13	157-1-17	NOTEST	2.6486	3.42084	0.369125	0	1	1	no
2310061J03Rik	2310061J03Rik	2310061J03Rik	chr16:55973380-56009025	2017-01-13	157-1-17	NOTEST	0.399154	0.515538	0.369135	0	1	1	no
2310061N02Rik	2310061N02Rik	2310061N02Rik	chr16:88707415-88708207	2017-01-13	157-1-17	NOTEST	0	0	0	0	1	1	no
2310065F04Rik	2310065F04Rik	2310065F04Rik	chr11:66925962-66933582	2017-01-13	157-1-17	NOTEST	0	0	0	0	1	1	no
2310067B10Rik	2310067B10Rik	2310067B10Rik	chr11:115626746-115660347	2017-01-13	157-1-17	OK	10.2309	11.7945	0.205172	0.31022	0.74925	0.975617	no
2310068J16Rik	2310068J16Rik	2310068J16Rik	chr15:99800495-99846789	2017-01-13	157-1-17	NOTEST	0	0.32196	inf	0	1	1	no
2310069B03Rik	2310069B03Rik	2310069B03Rik	chr6:82827859-82831847	2017-01-13	157-1-17	NOTEST	0	0	0	0	1	1	no
2310069G16Rik	2310069G16Rik	2310069G16Rik	chr15:44503402-44637375	2017-01-13	157-1-17	NOTEST	0	0	0	0	1	1	no
2310079G19Rik	2310079G19Rik	2310079G19Rik	chr16:88627032-88627911	2017-01-13	157-1-17	NOTEST	0	0	0	0	1	1	no
2310081J21Rik	2310081J21Rik	2310081J21Rik	chr13:50774538-50775593	2017-01-13	157-1-17	NOTEST	0	0	0	0	1	1	no
2410002F23Rik	2410002F23Rik	2410002F23Rik	chr7:51502091-51507689	2017-01-13	157-1-17	NOTEST	2.8322	3.32554	0.231667	0	1	1	no
2410003L11Rik	2410003L11Rik	2410003L11Rik	chr11:97459824-97484207	2017-01-13	157-1-17	NOTEST	0	0	0	0	1	1	no
2410004B18Rik	2410004B18Rik	2410004B18Rik	chr3:145600995-145607239	2017-01-13	157-1-17	OK	4.14865	7.65447	0.88366	0.93986	0.35755	0.945498	no
2410004I01Rik	2410004I01Rik	2410004I01Rik	chr11:102819613-102825468	2017-01-13	157-1-17	NOTEST	0	0	0	0	1	1	no
2410004N09Rik	2410004N09Rik	2410004N09Rik	chr18:33954545-33955643	2017-01-13	157-1-17	OK	3.96036	5.11368	0.368731	0.200651	0.7957	0.979846	no
2410004P03Rik	2410004P03Rik	2410004P03Rik	chr12:17011763-17018533	2017-01-13	157-1-17	NOTEST	0	0.190113	inf	0	1	1	no
2410006H16Rik	2410006H16Rik	2410006H16Rik	chr11:62416378-62418308	2017-01-13	157-1-17	OK	30.0309	14.8269	-1.01823	-1.12958	0.2479	0.945498	no
2410007B07Rik	2410007B07Rik	2410007B07Rik	chr3:75451362-75459653	2017-01-13	157-1-17	NOTEST	0	0	0	0	1	1	no
2410012E07Rik	2410012E07Rik	2410012E07Rik	chr14:71252739-71273761	2017-01-13	157-1-17	NOTEST	0	0	0	0	1	1	no
2410012M07Rik	2410012M07Rik	2410012M07Rik	chr9:98765185-98766999	2017-01-13	157-1-17	NOTEST	0	0	0	0	1	1	no
2410015M20Rik	2410015M20Rik	2410015M20Rik	chr17:56746874-56749194	2017-01-13	157-1-17	OK	33.9573	25.1366	-0.433934	-0.632459	0.51765	0.951802	no
2410016O06Rik	2410016O06Rik	2410016O06Rik	chr12:85291557-85293903	2017-01-13	157-1-17	NOTEST	1.92393	2.7611	0.521184	0	1	1	no
2410017I17Rik	2410017I17Rik	2410017I17Rik	chr17:36281962-36299319	2017-01-13	157-1-17	NOTEST	0.700158	0.904317	0.369147	0	1	1	no
2410018L13Rik	2410018L13Rik	2410018L13Rik	chr12:22990696-23046943	2017-01-13	157-1-17	NOTEST	2.66196	1.96466	-0.438215	0	1	1	no
2410021H03Rik	2410021H03Rik	2410021H03Rik	chr17:69506149-69639327	2017-01-13	157-1-17	NOTEST	0	0	0	0	1	1	no
2410076I21Rik	2410076I21Rik	2410076I21Rik	chr9:58430046-58589366	2017-01-13	157-1-17	NOTEST	1.34534	0	#NAME?	0	1	1	no
2410088K16Rik	2410088K16Rik	2410088K16Rik	chr1:90651464-90652308	2017-01-13	157-1-17	NOTEST	0	0	0	0	1	1	no
2410089E03Rik	2410089E03Rik	2410089E03Rik	chr15:8119105-8221158	2017-01-13	157-1-17	NOTEST	1.42876	1.90314	0.413617	0	1	1	no
2410114N07Rik	2410114N07Rik	2410114N07Rik	chr4:34857037-34858730	2017-01-13	157-1-17	NOTEST	0	0.394977	inf	0	1	1	no
2410124H12Rik	2410124H12Rik	2410124H12Rik	chr16:92478986-92497610	2017-01-13	157-1-17	NOTEST	0	0	0	0	1	1	no
2410127L17Rik	2410127L17Rik	2410127L17Rik	chr19:18745269-18779282	2017-01-13	157-1-17	OK	12.5962	10.1684	-0.308898	-0.462912	0.6285	0.961015	no
2410131K14Rik	2410131K14Rik	2410131K14Rik	chr5:118695235-118713123	2017-01-13	157-1-17	NOTEST	1.67141	2.75851	0.722825	0	1	1	no
2410137M14Rik	2410137M14Rik	2410137M14Rik	chr17:37114645-37118182	2017-01-13	157-1-17	NOTEST	0	0	0	0	1	1	no
2410141K09Rik	2410141K09Rik	2410141K09Rik	chr13:66519049-66542054	2017-01-13	157-1-17	NOTEST	0.355509	0	#NAME?	0	1	1	no
2500004C02Rik	2500004C02Rik	2500004C02Rik	chr2:153166892-153171546	2017-01-13	157-1-17	NOTEST	0.270221	0.698038	1.36917	0	1	1	no
2510002D24Rik	2510002D24Rik	2510002D24Rik	chr16:18836672-18840206	2017-01-13	157-1-17	NOTEST	1.77944	2.01098	0.176479	0	1	1	no
2510003E04Rik	2510003E04Rik	2510003E04Rik	chr10:62021217-62041205	2017-01-13	157-1-17	OK	10.2973	8.34521	-0.303241	-0.453807	0.64585	0.961583	no
2510009E07Rik	2510009E07Rik	2510009E07Rik	chr16:21649117-21694738	2017-01-13	157-1-17	NOTEST	1.38569	3.10235	1.16276	0	1	1	no
2510039O18Rik	2510039O18Rik	2510039O18Rik	chr4:147315003-147321423	2017-01-13	157-1-17	OK	23.9228	17.7906	-0.427278	-0.655471	0.51795	0.951802	no
2510049J12Rik	2510049J12Rik	2510049J12Rik	chr6:115533564-115542594	2017-01-13	157-1-17	NOTEST	0	0	0	0	1	1	no
2610001J05Rik	2610001J05Rik	2610001J05Rik	chr6:13819073-13821483	2017-01-13	157-1-17	OK	6.58375	8.13387	0.305033	0.419971	0.6771	0.964487	no
2610002J02Rik	2610002J02Rik	2610002J02Rik	chr4:154624074-154630796	2017-01-13	157-1-17	NOTEST	2.09686	3.04771	0.539499	0	1	1	no
2610002M06Rik	2610002M06Rik	2610002M06Rik	chrX:104978090-105068250	2017-01-13	157-1-17	NOTEST	0.487737	0.577486	0.243683	0	1	1	no
2610005L07Rik	2610005L07Rik	2610005L07Rik	chr8:19981359-20020392	2017-01-13	157-1-17	NOTEST	0.634885	0.974536	0.61822	0	1	1	no
2610008E11Rik	2610008E11Rik	2610008E11Rik	chr10:78527118-78560345	2017-01-13	157-1-17	NOTEST	1.93503	1.10266	-0.811367	0	1	1	no
2610015P09Rik	2610015P09Rik	2610015P09Rik	chr16:43890014-43964427	2017-01-13	157-1-17	NOTEST	1.46527	1.29041	-0.18334	0	1	1	no
2610016A17Rik	2610016A17Rik	2610016A17Rik	chr19:25745623-25746729	2017-01-13	157-1-17	NOTEST	0	0	0	0	1	1	no
2610018G03Rik	2610018G03Rik	2610018G03Rik	chrX:48194612-48245027	2017-01-13	157-1-17	OK	5.08942	2.30074	-1.1454	-1.33788	0.18715	0.945498	no
2610020C07Rik	2610020C07Rik	2610020C07Rik	chr16:11203475-11254418	2017-01-13	157-1-17	NOTEST	3.28371	1.51475	-1.11625	0	1	1	no
2610020H08Rik	2610020H08Rik	2610020H08Rik	chr7:126937643-126992455	2017-01-13	157-1-17	NOTEST	1.40528	0.983304	-0.515147	0	1	1	no
2610027K06Rik	2610027K06Rik	2610027K06Rik	chr11:85166665-85645890	2017-01-13	157-1-17	NOTEST	0.647348	0.418074	-0.630782	0	1	1	no
2610028E06Rik	2610028E06Rik	2610028E06Rik	chr4:125565094-125599554	2017-01-13	157-1-17	NOTEST	0	0	0	0	1	1	no
2610028H24Rik	2610028H24Rik	2610028H24Rik	chr10:75911825-75978602	2017-01-13	157-1-17	NOTEST	0	0	0	0	1	1	no
2610034B18Rik	2610034B18Rik	2610034B18Rik	chr7:87070244-87080150	2017-01-13	157-1-17	NOTEST	1.61867	3.58405	1.14678	0	1	1	no
2610034M16Rik	2610034M16Rik	2610034M16Rik	chr17:59018230-59130798	2017-01-13	157-1-17	NOTEST	0	0	0	0	1	1	no
2610035D17Rik	2610035D17Rik	2610035D17Rik	chr11:112905219-113063152	2017-01-13	157-1-17	NOTEST	0.278427	0.179809	-0.630835	0	1	1	no
2610035F20Rik	2610035F20Rik	2610035F20Rik	chr14:122869598-122874421	2017-01-13	157-1-17	NOTEST	0	0	0	0	1	1	no
2610037D02Rik	2610037D02Rik	2610037D02Rik	chr15:96013230-96033901	2017-01-13	157-1-17	NOTEST	0	0	0	0	1	1	no
2610044O15Rik8	2610044O15Rik8	2610044O15Rik8	chr17:95149439-95234160	2017-01-13	157-1-17	NOTEST	0.883577	1.69194	0.937252	0	1	1	no
2610100L16Rik	2610100L16Rik	2610100L16Rik	chr3:17689920-17700071	2017-01-13	157-1-17	NOTEST	0	0.509769	inf	0	1	1	no
2610203C20Rik	2610203C20Rik	2610203C20Rik	chr9:41389421-41400570	2017-01-13	157-1-17	NOTEST	2.12192	3.61277	0.767735	0	1	1	no
2610203C22Rik	2610203C22Rik	2610203C22Rik	chr1:9538126-9621173	2017-01-13	157-1-17	NOTEST	0	1.70223	inf	0	1	1	no
2610206C17Rik	2610206C17Rik	2610206C17Rik	chr7:91838149-91925059	2017-01-13	157-1-17	NOTEST	0	0	0	0	1	1	no
2610207O16Rik	2610207O16Rik	2610207O16Rik	chr1:42763907-42770299	2017-01-13	157-1-17	NOTEST	0	0	0	0	1	1	no
2610301B20Rik	2610301B20Rik	2610301B20Rik	chr4:10801644-10826570	2017-01-13	157-1-17	OK	3.10962	3.70747	0.253697	0.305851	0.7633	0.975617	no
2610305D13Rik	2610305D13Rik	2610305D13Rik	chr4:146986044-147016617	2017-01-13	157-1-17	NOTEST	2.91437	2.63499	-0.145387	0	1	1	no
2610306M01Rik	2610306M01Rik	2610306M01Rik	chr6:86798400-86799434	2017-01-13	157-1-17	NOTEST	0	0.711205	inf	0	1	1	no
2610307P16Rik	2610307P16Rik	2610307P16Rik	chr13:28551902-28977291	2017-01-13	157-1-17	NOTEST	0.206972	0.133649	-0.630986	0	1	1	no
2610316D01Rik	2610316D01Rik	2610316D01Rik	chr3:45084360-45182182	2017-01-13	157-1-17	NOTEST	0	0	0	0	1	1	no
2610318N02Rik	2610318N02Rik	2610318N02Rik	chr16:17113490-17125199	2017-01-13	157-1-17	NOTEST	0	0	0	0	1	1	no
2610507B11Rik	2610507B11Rik	2610507B11Rik	chr11:78075255-78104127	2017-01-13	157-1-17	OK	43.3015	49.2662	0.186183	0.235694	0.8089	0.982367	no
2610507I01Rik	2610507I01Rik	2610507I01Rik	chr11:59011294-59015933	2017-01-13	157-1-17	NOTEST	0.169569	0.10951	-0.630808	0	1	1	no
2610524H06Rik	2610524H06Rik	2610524H06Rik	chr5:115271945-115273477	2017-01-13	157-1-17	OK	2.46631	4.77797	0.954044	0.853839	0.41965	0.951802	no
2610528A11Rik	2610528A11Rik	2610528A11Rik	chr14:37915325-37923287	2017-01-13	157-1-17	NOTEST	0	0	0	0	1	1	no
2610528J11Rik	2610528J11Rik	2610528J11Rik	chr4:118199879-118202822	2017-01-13	157-1-17	OK	3.21251	4.14904	0.369075	0.337891	0.7412	0.974983	no
2700029M09Rik	2700029M09Rik	2700029M09Rik	chr8:63369247-63386369	2017-01-13	157-1-17	OK	52.7787	24.7332	-1.09351	-1.66924	0.1013	0.945498	no
2700038G22Rik	2700038G22Rik	2700038G22Rik	chr5:23356414-23360851	2017-01-13	157-1-17	NOTEST	0.398607	0	#NAME?	0	1	1	no
2700046A07Rik	2700046A07Rik	2700046A07Rik	chr18:62911327-62916001	2017-01-13	157-1-17	NOTEST	0	0	0	0	1	1	no
2700046G09Rik	2700046G09Rik	2700046G09Rik	chr19:32463705-32465674	2017-01-13	157-1-17	NOTEST	0	0.822654	inf	0	1	1	no
2700049A03Rik	2700049A03Rik	2700049A03Rik	chr12:72237834-72344290	2017-01-13	157-1-17	NOTEST	0.778823	0.670641	-0.215754	0	1	1	no
2700054A10Rik	2700054A10Rik	2700054A10Rik	chr17:13679886-13746960	2017-01-13	157-1-17	NOTEST	0.114395	0.221662	0.954333	0	1	1	no
2700060E02Rik	2700060E02Rik	2700060E02Rik	chr14:20570478-20643045	2017-01-13	157-1-17	OK	169.217	81.4507	-1.05488	-1.34293	0.1653	0.945498	no
2700062C07Rik	2700062C07Rik	2700062C07Rik	chr18:24629371-24636268	2017-01-13	157-1-17	NOTEST	1.65597	1.42584	-0.215865	0	1	1	no
2700069I18Rik	2700069I18Rik	2700069I18Rik	chr3:5177823-5415855	2017-01-13	157-1-17	NOTEST	0	0.509949	inf	0	1	1	no
2700070H01Rik	2700070H01Rik	2700070H01Rik	chr14:63673909-63676986	2017-01-13	157-1-17	NOTEST	0	0.383365	inf	0	1	1	no
2700081O15Rik	2700081O15Rik	2700081O15Rik	chr19:7492114-7557781	2017-01-13	157-1-17	OK	1.81943	4.3908	1.27099	0.540626	0.52655	0.953419	no
2700086A05Rik	2700086A05Rik	2700086A05Rik	chr6:52119060-52163596	2017-01-13	157-1-17	NOTEST	0	0	0	0	1	1	no
2700089E24Rik	2700089E24Rik	2700089E24Rik	chr6:133055256-133060917	2017-01-13	157-1-17	OK	38.5772	26.2275	-0.556668	-0.582807	0.5495	0.956132	no
2700089I24Rik	2700089I24Rik	2700089I24Rik	chr19:59567625-59635294	2017-01-13	157-1-17	NOTEST	0.282024	0.182131	-0.630836	0	1	1	no
2700094K13Rik	2700094K13Rik	2700094K13Rik	chr2:84509377-84510865	2017-01-13	157-1-17	OK	17.2982	16.1187	-0.101891	-0.128661	0.89275	0.986672	no
2700097O09Rik	2700097O09Rik	2700097O09Rik	chr12:56146647-56181097	2017-01-13	157-1-17	NOTEST	1.52213	0	#NAME?	0	1	1	no
2700099C18Rik	2700099C18Rik	2700099C18Rik	chr17:95149439-95234160	2017-01-13	157-1-17	OK	3.84336	1.37888	-1.47887	-1.02346	0.32025	0.945498	no
2810001G20Rik	2810001G20Rik	2810001G20Rik	chr11:63892985-63896761	2017-01-13	157-1-17	NOTEST	3.27681	0.423207	-2.95286	0	1	1	no
2810002D19Rik	2810002D19Rik	2810002D19Rik	chr2:94246863-94251837	2017-01-13	157-1-17	NOTEST	0	0.462398	inf	0	1	1	no
2810004N23Rik	2810004N23Rik	2810004N23Rik	chr8:127363254-127386929	2017-01-13	157-1-17	NOTEST	2.71834	3.26017	0.262223	0	1	1	no
2810006K23Rik	2810006K23Rik	2810006K23Rik	chr5:124778097-124791861	2017-01-13	157-1-17	NOTEST	2.15009	1.98361	-0.116269	0	1	1	no
2810007J24Rik	2810007J24Rik	2810007J24Rik	chr7:14996034-15031936	2017-01-13	157-1-17	NOTEST	0	0	0	0	1	1	no
2810008D09Rik	2810008D09Rik	2810008D09Rik	chr11:116938096-116940269	2017-01-13	157-1-17	OK	10.3533	4.45678	-1.21601	-1.086	0.2947	0.945498	no
2810013P06Rik	2810013P06Rik	2810013P06Rik	chr8:125566474-125568502	2017-01-13	157-1-17	NOTEST	1.50593	0.972537	-0.630828	0	1	1	no
2810021J22Rik	2810021J22Rik	2810021J22Rik	chr11:58680741-58697840	2017-01-13	157-1-17	NOTEST	0.195472	0.631202	1.69114	0	1	1	no
2810025M15Rik	2810025M15Rik	2810025M15Rik	chr1:159065313-159350367	2017-01-13	157-1-17	OK	8.77594	9.84329	0.165586	0.114013	0.9073	0.988012	no
2810029C07Rik	2810029C07Rik	2810029C07Rik	chr12:112810527-112812613	2017-01-13	157-1-17	NOTEST	0	0	0	0	1	1	no
2810032G03Rik	2810032G03Rik	2810032G03Rik	chr12:5383307-5422938	2017-01-13	157-1-17	NOTEST	0	0.560428	inf	0	1	1	no
2810047C21Rik1	2810047C21Rik1	2810047C21Rik1	chr7:10034292-10041283	2017-01-13	157-1-17	NOTEST	0	0.205236	inf	0	1	1	no
2810049E08Rik	2810049E08Rik	2810049E08Rik	chr13:84030812-84068315	2017-01-13	157-1-17	NOTEST	0	0	0	0	1	1	no
2810055G20Rik	2810055G20Rik	2810055G20Rik	chr16:77329572-77558673	2017-01-13	157-1-17	NOTEST	0.310853	0.401508	0.369195	0	1	1	no
2810403A07Rik	2810403A07Rik	2810403A07Rik	chr3:88489715-88516855	2017-01-13	157-1-17	OK	16.551	15.1338	-0.129147	-0.198243	0.84465	0.983864	no
2810403D21Rik	2810403D21Rik	2810403D21Rik	chrX:106029816-106082235	2017-01-13	157-1-17	NOTEST	0	0	0	0	1	1	no
2810404M03Rik	2810404M03Rik	2810404M03Rik	chr8:42912620-43131556	2017-01-13	157-1-17	NOTEST	0	0	0	0	1	1	no
2810405F15Rik	2810405F15Rik	2810405F15Rik	chr2:115900283-115901832	2017-01-13	157-1-17	NOTEST	0.340207	0	#NAME?	0	1	1	no
2810408A11Rik	2810408A11Rik	2810408A11Rik	chr11:69710859-69714488	2017-01-13	157-1-17	NOTEST	0	0.201055	inf	0	1	1	no
2810408I11Rik	2810408I11Rik	2810408I11Rik	chr1:64726442-64737233	2017-01-13	157-1-17	NOTEST	0.896232	0.578727	-0.630988	0	1	1	no
2810408M09Rik	2810408M09Rik	2810408M09Rik	chr2:165315611-165318814	2017-01-13	157-1-17	NOTEST	0.55017	1.77651	1.69109	0	1	1	no
2810410L24Rik	2810410L24Rik	2810410L24Rik	chr11:120047963-120051170	2017-01-13	157-1-17	NOTEST	0	0.786592	inf	0	1	1	no
2810417H13Rik	2810417H13Rik	2810417H13Rik	chr9:65676732-65756601	2017-01-13	157-1-17	OK	8.18064	2.98023	-1.45679	-1.09144	0.2747	0.945498	no
2810428I15Rik	2810428I15Rik	2810428I15Rik	chr8:73028194-73030638	2017-01-13	157-1-17	OK	35.2245	39.6416	0.170439	0.250121	0.7951	0.979846	no
2810429I04Rik	2810429I04Rik	2810429I04Rik	chr13:3477548-3491644	2017-01-13	157-1-17	NOTEST	0	0	0	0	1	1	no
2810433D01Rik	2810433D01Rik	2810433D01Rik	chr11:102480820-102485730	2017-01-13	157-1-17	NOTEST	0.809586	0.261411	-1.63087	0	1	1	no
2810442I21Rik	2810442I21Rik	2810442I21Rik	chr11:16834711-16851285	2017-01-13	157-1-17	NOTEST	0	0.201987	inf	0	1	1	no
2810442N19Rik	2810442N19Rik	2810442N19Rik	chr1:163917432-164408165	2017-01-13	157-1-17	NOTEST	0	0	0	0	1	1	no
2810454H06Rik	2810454H06Rik	2810454H06Rik	chr6:134847978-134850803	2017-01-13	157-1-17	NOTEST	0	0.11285	inf	0	1	1	no
2810459M11Rik	2810459M11Rik	2810459M11Rik	chr1:87942437-87952031	2017-01-13	157-1-17	NOTEST	0.293115	0.189299	-0.630802	0	1	1	no
2810468N07Rik	2810468N07Rik	2810468N07Rik	chr17:25707755-25711988	2017-01-13	157-1-17	NOTEST	0	0.257994	inf	0	1	1	no
2810471M01Rik	2810471M01Rik	2810471M01Rik	chr11:28581563-28593276	2017-01-13	157-1-17	NOTEST	0	0	0	0	1	1	no
2810474O19Rik	2810474O19Rik	2810474O19Rik	chr6:149257935-149284185	2017-01-13	157-1-17	NOTEST	1.95539	1.81847	-0.104729	0	1	1	no
2900005J15Rik	2900005J15Rik	2900005J15Rik	chr5:24606792-24608825	2017-01-13	157-1-17	NOTEST	0.250303	1.13153	2.17653	0	1	1	no
2900008C10Rik	2900008C10Rik	2900008C10Rik	chrX:11613863-11737481	2017-01-13	157-1-17	NOTEST	1.18713	0.766636	-0.630859	0	1	1	no
2900009J06Rik	2900009J06Rik	2900009J06Rik	chr1:129625989-129670631	2017-01-13	157-1-17	OK	5.239	1.1275	-2.21616	-1.09197	0.19175	0.945498	no
2900011O08Rik	2900011O08Rik	2900011O08Rik	chr16:13981794-14101587	2017-01-13	157-1-17	NOTEST	0.425754	0.137478	-1.63082	0	1	1	no
2900026A02Rik	2900026A02Rik	2900026A02Rik	chr5:113515342-113592333	2017-01-13	157-1-17	OK	1.95198	4.56982	1.22719	1.7705	0.0876	0.945498	no
2900041M22Rik	2900041M22Rik	2900041M22Rik	chr11:117472560-117474731	2017-01-13	157-1-17	NOTEST	0	0.777368	inf	0	1	1	no
2900052N01Rik	2900052N01Rik	2900052N01Rik	chr9:46721685-46735449	2017-01-13	157-1-17	NOTEST	0	0	0	0	1	1	no
2900055J20Rik	2900055J20Rik	2900055J20Rik	chr18:40416615-40417341	2017-01-13	157-1-17	NOTEST	0	0	0	0	1	1	no
2900056M20Rik	2900056M20Rik	2900056M20Rik	chrX:148729366-148762036	2017-01-13	157-1-17	NOTEST	0.456919	0.5902	0.369266	0	1	1	no
2900057B20Rik	2900057B20Rik	2900057B20Rik	chr18:75979831-76308218	2017-01-13	157-1-17	NOTEST	0	0	0	0	1	1	no
2900060B14Rik	2900060B14Rik	2900060B14Rik	chr1:120285634-120506039	2017-01-13	157-1-17	NOTEST	3.47727	0	#NAME?	0	1	1	no
2900076A07Rik	2900076A07Rik	2900076A07Rik	chr7:88668435-88676384	2017-01-13	157-1-17	NOTEST	1.40513	2.26843	0.690988	0	1	1	no
2900079G21Rik	2900079G21Rik	2900079G21Rik	chr9:111967594-112251429	2017-01-13	157-1-17	NOTEST	0	0	0	0	1	1	no
2900092C05Rik	2900092C05Rik	2900092C05Rik	chr7:13097899-13141670	2017-01-13	157-1-17	NOTEST	0	0	0	0	1	1	no
2900092D14Rik	2900092D14Rik	2900092D14Rik	chr1:42757180-42760021	2017-01-13	157-1-17	NOTEST	0.173681	0.448662	1.36919	0	1	1	no
2900097C17Rik	2900097C17Rik	2900097C17Rik	chr2:156213798-156218715	2017-01-13	157-1-17	OK	20.9019	24.1097	0.205979	0.304588	0.75945	0.975617	no
3000002C10Rik	3000002C10Rik	3000002C10Rik	chr9:109732667-109733945	2017-01-13	157-1-17	OK	185.671	59.1268	-1.65086	-2.39956	0.0166	0.945498	no
3010001F23Rik	3010001F23Rik	3010001F23Rik	chrX:148803114-148851245	2017-01-13	157-1-17	NOTEST	0	0	0	0	1	1	no
3010026O09Rik	3010026O09Rik	3010026O09Rik	chr11:49988352-50013617	2017-01-13	157-1-17	NOTEST	0.976936	0.630885	-0.630887	0	1	1	no
3010033K07Rik	3010033K07Rik	3010033K07Rik	chr8:111077151-111108577	2017-01-13	157-1-17	NOTEST	0	0	0	0	1	1	no
3100003L05Rik	3100003L05Rik	3100003L05Rik	chr7:131769183-131852449	2017-01-13	157-1-17	NOTEST	0	0	0	0	1	1	no
3110001I22Rik	3110001I22Rik	3110001I22Rik	chr16:13671950-13703705	2017-01-13	157-1-17	NOTEST	0.650485	1.05029	0.691207	0	1	1	no
3110002H16Rik	3110002H16Rik	3110002H16Rik	chr18:12327238-12394895	2017-01-13	157-1-17	OK	3.32971	3.99351	0.26226	0.199577	0.85275	0.984283	no
3110007F17Rik	3110007F17Rik	3110007F17Rik	chrX:120217167-120256902	2017-01-13	157-1-17	NOTEST	1.27606	1.23605	-0.0459614	0	1	1	no
3110009E18Rik	3110009E18Rik	3110009E18Rik	chr1:122017763-122084766	2017-01-13	157-1-17	OK	6.22635	3.01508	-1.04619	-0.697165	0.443	0.951802	no
3110009F21Rik	3110009F21Rik	3110009F21Rik	chr12:111389863-111396283	2017-01-13	157-1-17	NOTEST	0	0.208561	inf	0	1	1	no
3110015C05Rik	3110015C05Rik	3110015C05Rik	chr13:112001676-112019639	2017-01-13	157-1-17	NOTEST	0.622438	0	#NAME?	0	1	1	no
3110021A11Rik	3110021A11Rik	3110021A11Rik	chr6:119798210-119799034	2017-01-13	157-1-17	NOTEST	0	0	0	0	1	1	no
3110021N24Rik	3110021N24Rik	3110021N24Rik	chr4:108311863-108454509	2017-01-13	157-1-17	NOTEST	1.42325	1.10297	-0.367802	0	1	1	no
3110035E14Rik	3110035E14Rik	3110035E14Rik	chr1:9538126-9621173	2017-01-13	157-1-17	NOTEST	0	0.793334	inf	0	1	1	no
3110039I08Rik	3110039I08Rik	3110039I08Rik	chr9:41184643-41240162	2017-01-13	157-1-17	NOTEST	0	0	0	0	1	1	no
3110039M20Rik	3110039M20Rik	3110039M20Rik	chr12:50490638-50508333	2017-01-13	157-1-17	NOTEST	0	0	0	0	1	1	no
3110040N11Rik	3110040N11Rik	3110040N11Rik	chr7:88927072-88934339	2017-01-13	157-1-17	OK	5.59481	7.67737	0.456524	0.487923	0.6299	0.961015	no
3110043O21Rik	3110043O21Rik	3110043O21Rik	chr4:35138530-35173129	2017-01-13	157-1-17	OK	17.8997	6.81738	-1.39264	-2.10989	0.0386	0.945498	no
3110045C21Rik	3110045C21Rik	3110045C21Rik	chr1:171899539-172019075	2017-01-13	157-1-17	NOTEST	0	0	0	0	1	1	no
3110052M02Rik	3110052M02Rik	3110052M02Rik	chr17:21787577-21801933	2017-01-13	157-1-17	NOTEST	0.550272	0.568603	0.0472785	0	1	1	no
3110056K07Rik	3110056K07Rik	3110056K07Rik	chr12:72075609-72116810	2017-01-13	157-1-17	NOTEST	1.45455	0.626215	-1.21585	0	1	1	no
3110057O12Rik	3110057O12Rik	3110057O12Rik	chr3:40698198-40740229	2017-01-13	157-1-17	OK	4.40317	3.74841	-0.232266	-0.306609	0.7515	0.975617	no
3110062M04Rik	3110062M04Rik	3110062M04Rik	chr6:34813145-34828065	2017-01-13	157-1-17	NOTEST	3.01531	3.05331	0.0180681	0	1	1	no
3110070M22Rik	3110070M22Rik	3110070M22Rik	chr13:120276063-120284312	2017-01-13	157-1-17	NOTEST	0	0	0	0	1	1	no
3110079O15Rik	3110079O15Rik	3110079O15Rik	chr1:89366838-89372034	2017-01-13	157-1-17	NOTEST	0	0	0	0	1	1	no
3110082I17Rik	3110082I17Rik	3110082I17Rik	chr5:139835692-139936488	2017-01-13	157-1-17	NOTEST	1.45591	3.5258	1.27603	0	1	1	no
3110082J24Rik	3110082J24Rik	3110082J24Rik	chr5:30430123-30481520	2017-01-13	157-1-17	NOTEST	0.810652	0	#NAME?	0	1	1	no
3110099E03Rik	3110099E03Rik	3110099E03Rik	chr2:115319248-115337937	2017-01-13	157-1-17	NOTEST	0	0	0	0	1	1	no
3200001D21Rik	3200001D21Rik	3200001D21Rik	chr12:89598957-89700170	2017-01-13	157-1-17	NOTEST	0	0	0	0	1	1	no
3300002I08Rik	3300002I08Rik	3300002I08Rik	chr2:150136672-150188501	2017-01-13	157-1-17	NOTEST	0	0.66296	inf	0	1	1	no
3300005D01Rik	3300005D01Rik	3300005D01Rik	chr17:5798656-5803242	2017-01-13	157-1-17	NOTEST	0.93991	0.516163	-0.864696	0	1	1	no
3425401B19Rik	3425401B19Rik	3425401B19Rik	chr14:33472304-33498458	2017-01-13	157-1-17	NOTEST	0.0857603	1.6062	4.22719	0	1	1	no
3632451O06Rik	3632451O06Rik	3632451O06Rik	chr14:50301693-50403042	2017-01-13	157-1-17	NOTEST	1.08014	1.86019	0.784227	0	1	1	no
3632454L22Rik	3632454L22Rik	3632454L22Rik	chrX:131556960-131594875	2017-01-13	157-1-17	NOTEST	1.3559	0.525387	-1.3678	0	1	1	no
3830403N18Rik	3830403N18Rik	3830403N18Rik	chrX:53389748-53406673	2017-01-13	157-1-17	NOTEST	0	0	0	0	1	1	no
3830406C13Rik	3830406C13Rik	3830406C13Rik	chr14:13116716-13135745	2017-01-13	157-1-17	NOTEST	2.17263	2.33538	0.104215	0	1	1	no
3830408C21Rik	3830408C21Rik	3830408C21Rik	chr13:107812649-107823598	2017-01-13	157-1-17	NOTEST	0.270221	0	#NAME?	0	1	1	no
3830417A13Rik	3830417A13Rik	3830417A13Rik	chrX:61426722-61431953	2017-01-13	157-1-17	NOTEST	0.316704	0	#NAME?	0	1	1	no
3930402G23Rik	3930402G23Rik	3930402G23Rik	chr8:10924426-10928457	2017-01-13	157-1-17	NOTEST	0.173287	0	#NAME?	0	1	1	no
4430402I18Rik	4430402I18Rik	4430402I18Rik	chr19:28997553-29041291	2017-01-13	157-1-17	NOTEST	0	0	0	0	1	1	no
4631405J19Rik	4631405J19Rik	4631405J19Rik	chr2:92815062-92886301	2017-01-13	157-1-17	NOTEST	0	0	0	0	1	1	no
4632415L05Rik	4632415L05Rik	4632415L05Rik	chr3:19794870-19798984	2017-01-13	157-1-17	NOTEST	0.117171	0.832385	2.82864	0	1	1	no
4632427E13Rik	4632427E13Rik	4632427E13Rik	chr7:99889215-99889969	2017-01-13	157-1-17	NOTEST	0	1.26637	inf	0	1	1	no
4632428C04Rik	4632428C04Rik	4632428C04Rik	chr16:30008752-30021516	2017-01-13	157-1-17	NOTEST	0.205897	0	#NAME?	0	1	1	no
4632428N05Rik	4632428N05Rik	4632428N05Rik	chr10:59765497-60159238	2017-01-13	157-1-17	OK	7.40521	14.7889	0.997905	1.5033	0.13665	0.945498	no
4632434I11Rik	4632434I11Rik	4632434I11Rik	chr7:100006036-100022742	2017-01-13	157-1-17	NOTEST	0	0.273499	inf	0	1	1	no
4732416N19Rik	4732416N19Rik	4732416N19Rik	chr6:147995937-148392874	2017-01-13	157-1-17	NOTEST	0	0.84691	inf	0	1	1	no
4732456N10Rik	4732456N10Rik	4732456N10Rik	chr15:101346118-101524736	2017-01-13	157-1-17	NOTEST	0.19654	0.507712	1.36919	0	1	1	no
4732471J01Rik	4732471J01Rik	4732471J01Rik	chr7:26161837-26351436	2017-01-13	157-1-17	NOTEST	0	0.374021	inf	0	1	1	no
4732490B19Rik	4732490B19Rik	4732490B19Rik	chr11:113064628-113070983	2017-01-13	157-1-17	NOTEST	0	0	0	0	1	1	no
4732491K20Rik	4732491K20Rik	4732491K20Rik	chr17:12511718-12520116	2017-01-13	157-1-17	NOTEST	0.154224	0	#NAME?	0	1	1	no
4831440E17Rik	4831440E17Rik	4831440E17Rik	chr5:25005614-25010291	2017-01-13	157-1-17	NOTEST	0	0.198457	inf	0	1	1	no
4833403I15Rik	4833403I15Rik	4833403I15Rik	chr18:47009692-47065100	2017-01-13	157-1-17	NOTEST	0.75962	1.9623	1.3692	0	1	1	no
4833411C07Rik	4833411C07Rik	4833411C07Rik	chr8:10899921-10902334	2017-01-13	157-1-17	NOTEST	0.458198	0	#NAME?	0	1	1	no
4833412C05Rik	4833412C05Rik	4833412C05Rik	chr7:74929423-74948382	2017-01-13	157-1-17	NOTEST	0.520053	0	#NAME?	0	1	1	no
4833417C18Rik	4833417C18Rik	4833417C18Rik	chr11:95720130-95722360	2017-01-13	157-1-17	NOTEST	0.410226	0	#NAME?	0	1	1	no
4833418N02Rik	4833418N02Rik	4833418N02Rik	chr17:87674225-87682154	2017-01-13	157-1-17	NOTEST	0	0.445692	inf	0	1	1	no
4833419F23Rik	4833419F23Rik	4833419F23Rik	chr18:4353544-4368943	2017-01-13	157-1-17	NOTEST	0.67465	0.871323	0.369067	0	1	1	no
4833420G17Rik	4833420G17Rik	4833420G17Rik	chr13:120251565-120274924	2017-01-13	157-1-17	OK	3.86453	3.82258	-0.0157448	-0.0207289	0.96925	0.99085	no
4833422C13Rik	4833422C13Rik	4833422C13Rik	chr13:91600701-91925753	2017-01-13	157-1-17	NOTEST	0.624828	2.45133	1.97204	0	1	1	no
4833423E24Rik	4833423E24Rik	4833423E24Rik	chr2:85324248-85359092	2017-01-13	157-1-17	NOTEST	0	0	0	0	1	1	no
4833424O15Rik	4833424O15Rik	4833424O15Rik	chr3:117278378-117392424	2017-01-13	157-1-17	NOTEST	0	0	0	0	1	1	no
4833427F10Rik	4833427F10Rik	4833427F10Rik	chr17:35909394-35917632	2017-01-13	157-1-17	NOTEST	0	0.464939	inf	0	1	1	no
4833427G06Rik	4833427G06Rik	4833427G06Rik	chr9:50889417-50910183	2017-01-13	157-1-17	NOTEST	0.799344	0	#NAME?	0	1	1	no
4833428L15Rik	4833428L15Rik	4833428L15Rik	chr9:45224708-45561796	2017-01-13	157-1-17	NOTEST	0	0	0	0	1	1	no
4833439L19Rik	4833439L19Rik	4833439L19Rik	chr13:54605165-54666743	2017-01-13	157-1-17	OK	8.78891	12.3334	0.488812	0.692321	0.4726	0.951802	no
4921501E09Rik	4921501E09Rik	4921501E09Rik	chr17:33201087-33205003	2017-01-13	157-1-17	NOTEST	0.123417	0.0797049	-0.630797	0	1	1	no
4921504A21Rik	4921504A21Rik	4921504A21Rik	chr5:18708185-18732373	2017-01-13	157-1-17	NOTEST	0	0.158575	inf	0	1	1	no
4921504E06Rik	4921504E06Rik	4921504E06Rik	chr2:19384463-19475537	2017-01-13	157-1-17	NOTEST	0	0	0	0	1	1	no
4921506M07Rik	4921506M07Rik	4921506M07Rik	chr12:58665101-58723096	2017-01-13	157-1-17	NOTEST	0.358848	0.695226	0.954108	0	1	1	no
4921507L20Rik	4921507L20Rik	4921507L20Rik	chr2:93820190-93850887	2017-01-13	157-1-17	NOTEST	0.339955	0	#NAME?	0	1	1	no
4921507P07Rik	4921507P07Rik	4921507P07Rik	chr6:50516641-50546589	2017-01-13	157-1-17	NOTEST	0	0.138832	inf	0	1	1	no
4921508D12Rik	4921508D12Rik	4921508D12Rik	chr2:132250476-132278235	2017-01-13	157-1-17	NOTEST	0	0	0	0	1	1	no
4921509C19Rik	4921509C19Rik	4921509C19Rik	chr2:151296277-151301887	2017-01-13	157-1-17	NOTEST	0	0	0	0	1	1	no
4921509O07Rik	4921509O07Rik	4921509O07Rik	chr13:114236495-114293052	2017-01-13	157-1-17	NOTEST	0	0	0	0	1	1	no
4921511C10Rik	4921511C10Rik	4921511C10Rik	chr3:79016840-79057835	2017-01-13	157-1-17	NOTEST	0	0	0	0	1	1	no
4921511C20Rik	4921511C20Rik	4921511C20Rik	chrX:123928824-123930430	2017-01-13	157-1-17	NOTEST	0	0	0	0	1	1	no
4921511H03Rik	4921511H03Rik	4921511H03Rik	chr5:6769029-7344378	2017-01-13	157-1-17	NOTEST	0	0	0	0	1	1	no
4921511I17Rik	4921511I17Rik	4921511I17Rik	chr12:12268944-12399281	2017-01-13	157-1-17	NOTEST	0.402306	0	#NAME?	0	1	1	no
4921513I03Rik	4921513I03Rik	4921513I03Rik	chr10:120202787-120215942	2017-01-13	157-1-17	NOTEST	0	0	0	0	1	1	no
4921515E04Rik	4921515E04Rik	4921515E04Rik	chr15:18007891-18299382	2017-01-13	157-1-17	NOTEST	0.217523	0.140479	-0.63082	0	1	1	no
4921517D22Rik	4921517D22Rik	4921517D22Rik	chr13:59788762-59795462	2017-01-13	157-1-17	NOTEST	0	0	0	0	1	1	no
4921524J17Rik	4921524J17Rik	4921524J17Rik	chr8:87932657-87956740	2017-01-13	157-1-17	OK	7.56699	7.22344	-0.0670345	-0.0901913	0.92185	0.99085	no
4921524L21Rik	4921524L21Rik	4921524L21Rik	chr18:6603630-6638964	2017-01-13	157-1-17	NOTEST	0	0	0	0	1	1	no
4921525O09Rik	4921525O09Rik	4921525O09Rik	chr13:52192109-52219529	2017-01-13	157-1-17	NOTEST	0	0	0	0	1	1	no
4921529L05Rik	4921529L05Rik	4921529L05Rik	chr6:53928684-53967377	2017-01-13	157-1-17	NOTEST	0	0.224877	inf	0	1	1	no
4921530L21Rik	4921530L21Rik	4921530L21Rik	chr14:96280484-96281994	2017-01-13	157-1-17	NOTEST	0	0	0	0	1	1	no
4921531C22Rik	4921531C22Rik	4921531C22Rik	chr2:179711557-179713718	2017-01-13	157-1-17	NOTEST	0.807331	0	#NAME?	0	1	1	no
4921531P14Rik	4921531P14Rik	4921531P14Rik	chr18:83462183-83495276	2017-01-13	157-1-17	NOTEST	0	0	0	0	1	1	no
4921533I20Rik	4921533I20Rik	4921533I20Rik	chr18:17392991-17393991	2017-01-13	157-1-17	OK	4.59287	0.741485	-2.63091	-1.8179	0.18835	0.945498	no
4921534H16Rik	4921534H16Rik	4921534H16Rik	chr9:97344813-97933586	2017-01-13	157-1-17	NOTEST	0	0	0	0	1	1	no
4921536K21Rik	4921536K21Rik	4921536K21Rik	chr11:3786090-3795129	2017-01-13	157-1-17	NOTEST	0	0.122516	inf	0	1	1	no
4921539E11Rik	4921539E11Rik	4921539E11Rik	chr4:102903050-102963468	2017-01-13	157-1-17	NOTEST	0	0	0	0	1	1	no
4922502D21Rik	4922502D21Rik	4922502D21Rik	chr6:129272182-129281799	2017-01-13	157-1-17	NOTEST	0	0	0	0	1	1	no
4922502H24Rik	4922502H24Rik	4922502H24Rik	chr13:102161825-102167535	2017-01-13	157-1-17	NOTEST	0	0	0	0	1	1	no
4922502N22Rik	4922502N22Rik	4922502N22Rik	chr6:139264117-139271097	2017-01-13	157-1-17	NOTEST	0	0	0	0	1	1	no
4930401C15Rik	4930401C15Rik	4930401C15Rik	chr10:25499119-25557243	2017-01-13	157-1-17	NOTEST	0	0	0	0	1	1	no
4930401O10Rik	4930401O10Rik	4930401O10Rik	chr11:71741972-71753624	2017-01-13	157-1-17	NOTEST	0	0	0	0	1	1	no
4930401O12Rik	4930401O12Rik	4930401O12Rik	chr13:31305278-31332955	2017-01-13	157-1-17	NOTEST	0	0	0	0	1	1	no
4930402F06Rik	4930402F06Rik	4930402F06Rik	chr2:35231081-35252694	2017-01-13	157-1-17	NOTEST	0	0	0	0	1	1	no
4930402F11Rik	4930402F11Rik	4930402F11Rik	chr7:76640979-76644575	2017-01-13	157-1-17	NOTEST	0	0	0	0	1	1	no
4930402H24Rik	4930402H24Rik	4930402H24Rik	chr2:130533588-130665846	2017-01-13	157-1-17	NOTEST	1.15826	1.87008	0.691138	0	1	1	no
4930402K13Rik	4930402K13Rik	4930402K13Rik	chrX:8681687-8683468	2017-01-13	157-1-17	NOTEST	0	0	0	0	1	1	no
4930404A05Rik	4930404A05Rik	4930404A05Rik	chr16:52799620-52815857	2017-01-13	157-1-17	NOTEST	0	0	0	0	1	1	no
4930404A10Rik	4930404A10Rik	4930404A10Rik	chr11:54184153-54240257	2017-01-13	157-1-17	NOTEST	0	0	0	0	1	1	no
4930404H11Rik	4930404H11Rik	4930404H11Rik	chr12:72641593-72657120	2017-01-13	157-1-17	NOTEST	0	0	0	0	1	1	no
4930404I05Rik	4930404I05Rik	4930404I05Rik	chr16:90936341-91044624	2017-01-13	157-1-17	NOTEST	0	0.76249	inf	0	1	1	no
4930404N11Rik	4930404N11Rik	4930404N11Rik	chr10:80820314-80828565	2017-01-13	157-1-17	OK	2.78676	4.19882	0.591397	0.347803	0.72255	0.97239	no
4930405A10Rik	4930405A10Rik	4930405A10Rik	chr14:22838933-23913793	2017-01-13	157-1-17	NOTEST	0	0	0	0	1	1	no
4930405A21Rik	4930405A21Rik	4930405A21Rik	chr2:156439432-156590099	2017-01-13	157-1-17	NOTEST	0	0	0	0	1	1	no
4930405D11Rik	4930405D11Rik	4930405D11Rik	chr11:90666004-90756466	2017-01-13	157-1-17	NOTEST	0	0	0	0	1	1	no
4930405J17Rik	4930405J17Rik	4930405J17Rik	chr10:19868725-20001396	2017-01-13	157-1-17	NOTEST	0	0	0	0	1	1	no
4930405L22Rik	4930405L22Rik	4930405L22Rik	chr5:46318060-46323648	2017-01-13	157-1-17	NOTEST	0	0	0	0	1	1	no
4930406D18Rik	4930406D18Rik	4930406D18Rik	chr3:100230327-100241677	2017-01-13	157-1-17	NOTEST	0	0	0	0	1	1	no
4930407I10Rik	4930407I10Rik	4930407I10Rik	chr15:81889580-81896968	2017-01-13	157-1-17	NOTEST	0	0	0	0	1	1	no
4930412B13Rik	4930412B13Rik	4930412B13Rik	chr2:117647663-117734872	2017-01-13	157-1-17	NOTEST	0	0	0	0	1	1	no
4930412C18Rik	4930412C18Rik	4930412C18Rik	chr4:9697731-9750558	2017-01-13	157-1-17	NOTEST	0	0.0785837	inf	0	1	1	no
4930412D23Rik	4930412D23Rik	4930412D23Rik	chrX:124255709-124271086	2017-01-13	157-1-17	NOTEST	0	0	0	0	1	1	no
4930412O13Rik	4930412O13Rik	4930412O13Rik	chr2:9802872-9811167	2017-01-13	157-1-17	NOTEST	0	0	0	0	1	1	no
4930413E15Rik	4930413E15Rik	4930413E15Rik	chr5:119402347-119411270	2017-01-13	157-1-17	NOTEST	0	0	0	0	1	1	no
4930413F20Rik	4930413F20Rik	4930413F20Rik	chr15:34502553-34608959	2017-01-13	157-1-17	NOTEST	0	0	0	0	1	1	no
4930413G21Rik	4930413G21Rik	4930413G21Rik	chr7:130112571-130113973	2017-01-13	157-1-17	OK	8.78288	6.16512	-0.510566	-0.663434	0.51485	0.951802	no
4930413M19Rik	4930413M19Rik	4930413M19Rik	chr14:51123443-51140618	2017-01-13	157-1-17	NOTEST	0	0	0	0	1	1	no
4930414L22Rik	4930414L22Rik	4930414L22Rik	chr6:72382792-72390609	2017-01-13	157-1-17	OK	3.97138	3.76161	-0.0782906	-0.00634497	0.96065	0.99085	no
4930414N06Rik	4930414N06Rik	4930414N06Rik	chr19:45005608-45059040	2017-01-13	157-1-17	NOTEST	0	0.724617	inf	0	1	1	no
4930415F15Rik	4930415F15Rik	4930415F15Rik	chr11:11389268-11415193	2017-01-13	157-1-17	NOTEST	0	0	0	0	1	1	no
4930415L06Rik	4930415L06Rik	4930415L06Rik	chrX:87175435-87178191	2017-01-13	157-1-17	NOTEST	0	0	0	0	1	1	no
4930415O20Rik	4930415O20Rik	4930415O20Rik	chr15:98401434-98420019	2017-01-13	157-1-17	NOTEST	0	0	0	0	1	1	no
4930417O13Rik	4930417O13Rik	4930417O13Rik	chr6:125215542-125223795	2017-01-13	157-1-17	NOTEST	0	0	0	0	1	1	no
4930417O22Rik	4930417O22Rik	4930417O22Rik	chr11:101813734-101821888	2017-01-13	157-1-17	NOTEST	1.39836	0.301011	-2.21584	0	1	1	no
4930419G24Rik	4930419G24Rik	4930419G24Rik	chr3:32848555-33042113	2017-01-13	157-1-17	NOTEST	0	0	0	0	1	1	no
4930423M02Rik	4930423M02Rik	4930423M02Rik	chr4:5559474-5569431	2017-01-13	157-1-17	NOTEST	0	0	0	0	1	1	no
4930425K10Rik	4930425K10Rik	4930425K10Rik	chr5:68324850-68368309	2017-01-13	157-1-17	NOTEST	0	0	0	0	1	1	no
4930425O10Rik	4930425O10Rik	4930425O10Rik	chr3:138374498-138389948	2017-01-13	157-1-17	NOTEST	0	0	0	0	1	1	no
4930426D05Rik	4930426D05Rik	4930426D05Rik	chr18:21708877-21814608	2017-01-13	157-1-17	NOTEST	0	0	0	0	1	1	no
4930426L09Rik	4930426L09Rik	4930426L09Rik	chr2:18919945-18921431	2017-01-13	157-1-17	NOTEST	0	0	0	0	1	1	no
4930427A07Rik	4930427A07Rik	4930427A07Rik	chr12:114394631-114403669	2017-01-13	157-1-17	NOTEST	0.290744	0.751071	1.3692	0	1	1	no
4930428D18Rik	4930428D18Rik	4930428D18Rik	chrX:73638688-73643318	2017-01-13	157-1-17	NOTEST	0	0	0	0	1	1	no
4930428E07Rik	4930428E07Rik	4930428E07Rik	chr12:38607291-39359997	2017-01-13	157-1-17	NOTEST	0	0	0	0	1	1	no
4930428G15Rik	4930428G15Rik	4930428G15Rik	chr9:115245278-115251042	2017-01-13	157-1-17	NOTEST	0	0	0	0	1	1	no
4930428O21Rik	4930428O21Rik	4930428O21Rik	chr5:108127230-108132499	2017-01-13	157-1-17	NOTEST	0	0	0	0	1	1	no
4930429B21Rik	4930429B21Rik	4930429B21Rik	chr3:32233715-32266360	2017-01-13	157-1-17	NOTEST	0.262185	0.33864	0.369169	0	1	1	no
4930429D17Rik	4930429D17Rik	4930429D17Rik	chr5:103659393-103728048	2017-01-13	157-1-17	NOTEST	0	0	0	0	1	1	no
4930429F11Rik	4930429F11Rik	4930429F11Rik	chr17:79874963-79877225	2017-01-13	157-1-17	NOTEST	0	0	0	0	1	1	no
4930429F24Rik	4930429F24Rik	4930429F24Rik	chr9:79641447-79651042	2017-01-13	157-1-17	NOTEST	0	0.673608	inf	0	1	1	no
4930430A15Rik	4930430A15Rik	4930430A15Rik	chr2:111033410-111069757	2017-01-13	157-1-17	NOTEST	0	0	0	0	1	1	no
4930430D24Rik	4930430D24Rik	4930430D24Rik	chrX:35391375-35396291	2017-01-13	157-1-17	OK	17.09	14.6158	-0.225624	-0.32807	0.7332	0.974214	no
4930430F08Rik	4930430F08Rik	4930430F08Rik	chr10:99950922-100051893	2017-01-13	157-1-17	OK	5.78852	4.00531	-0.531282	-0.494224	0.6122	0.959786	no
4930430F21Rik	4930430F21Rik	4930430F21Rik	chr15:30968880-30973086	2017-01-13	157-1-17	NOTEST	0	0	0	0	1	1	no
4930430J02Rik	4930430J02Rik	4930430J02Rik	chr9:57238876-57248171	2017-01-13	157-1-17	NOTEST	0	0	0	0	1	1	no
4930431F12Rik	4930431F12Rik	4930431F12Rik	chr5:45357439-45370044	2017-01-13	157-1-17	NOTEST	0.222485	0.718413	1.69111	0	1	1	no
4930431P03Rik	4930431P03Rik	4930431P03Rik	chr14:45574574-45580982	2017-01-13	157-1-17	NOTEST	0	0	0	0	1	1	no
4930432J09Rik	4930432J09Rik	4930432J09Rik	chr14:104376844-104426359	2017-01-13	157-1-17	NOTEST	0	0	0	0	1	1	no
4930432K21Rik	4930432K21Rik	4930432K21Rik	chr8:86671936-86696496	2017-01-13	157-1-17	NOTEST	0.209533	0	#NAME?	0	1	1	no
4930432M17Rik	4930432M17Rik	4930432M17Rik	chr3:121373680-121385900	2017-01-13	157-1-17	NOTEST	0	0	0	0	1	1	no
4930433B08Rik	4930433B08Rik	4930433B08Rik	chr3:18368284-18380477	2017-01-13	157-1-17	NOTEST	0	0	0	0	1	1	no
4930433I11Rik	4930433I11Rik	4930433I11Rik	chr7:48242978-48250203	2017-01-13	157-1-17	NOTEST	0	0	0	0	1	1	no
4930433N12Rik	4930433N12Rik	4930433N12Rik	chr9:3190268-3199813	2017-01-13	157-1-17	NOTEST	0	0	0	0	1	1	no
4930434J06Rik	4930434J06Rik	4930434J06Rik	chr14:72256515-72320245	2017-01-13	157-1-17	NOTEST	0	0	0	0	1	1	no
4930435E12Rik	4930435E12Rik	4930435E12Rik	chr16:38812317-38828862	2017-01-13	157-1-17	NOTEST	0	0	0	0	1	1	no
4930438E09Rik	4930438E09Rik	4930438E09Rik	chr14:67852128-68049789	2017-01-13	157-1-17	NOTEST	0	0	0	0	1	1	no
4930440C22Rik	4930440C22Rik	4930440C22Rik	chr1:96694018-96699049	2017-01-13	157-1-17	NOTEST	0	0	0	0	1	1	no
4930440I19Rik	4930440I19Rik	4930440I19Rik	chr2:77889233-78034587	2017-01-13	157-1-17	NOTEST	0	0	0	0	1	1	no
4930441J16Rik	4930441J16Rik	4930441J16Rik	chr2:74136996-74145774	2017-01-13	157-1-17	NOTEST	0	0	0	0	1	1	no
4930442J19Rik	4930442J19Rik	4930442J19Rik	chr2:151127774-151141739	2017-01-13	157-1-17	NOTEST	0	0	0	0	1	1	no
4930442L01Rik	4930442L01Rik	4930442L01Rik	chr3:96633748-96674849	2017-01-13	157-1-17	NOTEST	0	0	0	0	1	1	no
4930443O20Rik	4930443O20Rik	4930443O20Rik	chr2:84913770-84926618	2017-01-13	157-1-17	NOTEST	0	0	0	0	1	1	no
4930444F02Rik	4930444F02Rik	4930444F02Rik	chr10:18517104-18551736	2017-01-13	157-1-17	NOTEST	0	0	0	0	1	1	no
4930444G20Rik	4930444G20Rik	4930444G20Rik	chr10:21786114-21787885	2017-01-13	157-1-17	NOTEST	0	0	0	0	1	1	no
4930444M15Rik	4930444M15Rik	4930444M15Rik	chr14:76914364-76920662	2017-01-13	157-1-17	NOTEST	0	0	0	0	1	1	no
4930444P10Rik	4930444P10Rik	4930444P10Rik	chr1:16056059-16083122	2017-01-13	157-1-17	NOTEST	0	0	0	0	1	1	no
4930447A16Rik	4930447A16Rik	4930447A16Rik	chr15:37295929-37722183	2017-01-13	157-1-17	NOTEST	0	0	0	0	1	1	no
4930447C04Rik	4930447C04Rik	4930447C04Rik	chr12:73982095-74018752	2017-01-13	157-1-17	NOTEST	0	0	0	0	1	1	no
4930447J18Rik	4930447J18Rik	4930447J18Rik	chr14:48518538-48563864	2017-01-13	157-1-17	NOTEST	0	0	0	0	1	1	no
4930447K03Rik	4930447K03Rik	4930447K03Rik	chr13:34176023-34205141	2017-01-13	157-1-17	NOTEST	0	0	0	0	1	1	no
4930447N08Rik	4930447N08Rik	4930447N08Rik	chr3:122432075-122562292	2017-01-13	157-1-17	NOTEST	0	0	0	0	1	1	no
4930448C13Rik	4930448C13Rik	4930448C13Rik	chr12:15003194-15057195	2017-01-13	157-1-17	NOTEST	0	0	0	0	1	1	no
4930448F12Rik	4930448F12Rik	4930448F12Rik	chr13:18176780-18192036	2017-01-13	157-1-17	NOTEST	0	0	0	0	1	1	no
4930448H16Rik	4930448H16Rik	4930448H16Rik	chr5:143988670-143996427	2017-01-13	157-1-17	NOTEST	0	0	0	0	1	1	no
4930448I06Rik	4930448I06Rik	4930448I06Rik	chr1:41224404-41238097	2017-01-13	157-1-17	NOTEST	0	0	0	0	1	1	no
4930448I18Rik	4930448I18Rik	4930448I18Rik	chr5:50542571-50547331	2017-01-13	157-1-17	NOTEST	0	0	0	0	1	1	no
4930448K20Rik	4930448K20Rik	4930448K20Rik	chr4:9843111-9844544	2017-01-13	157-1-17	NOTEST	0	0	0	0	1	1	no
4930449E01Rik	4930449E01Rik	4930449E01Rik	chr14:105898004-105904845	2017-01-13	157-1-17	NOTEST	0	0	0	0	1	1	no
4930449E18Rik	4930449E18Rik	4930449E18Rik	chr19:57348449-57351542	2017-01-13	157-1-17	NOTEST	0	0	0	0	1	1	no
4930449I24Rik	4930449I24Rik	4930449I24Rik	chr5:147313952-147328478	2017-01-13	157-1-17	NOTEST	0	0	0	0	1	1	no
4930451C15Rik	4930451C15Rik	4930451C15Rik	chr16:17544557-17561340	2017-01-13	157-1-17	NOTEST	0	0.153083	inf	0	1	1	no
4930451G09Rik	4930451G09Rik	4930451G09Rik	chr16:4964380-4979055	2017-01-13	157-1-17	NOTEST	0	0.171872	inf	0	1	1	no
4930451I11Rik	4930451I11Rik	4930451I11Rik	chr7:133973987-133975010	2017-01-13	157-1-17	NOTEST	0	0	0	0	1	1	no
4930452A19Rik	4930452A19Rik	4930452A19Rik	chr17:9943616-9968731	2017-01-13	157-1-17	NOTEST	0	0	0	0	1	1	no
4930452B06Rik	4930452B06Rik	4930452B06Rik	chr14:9263685-9498804	2017-01-13	157-1-17	NOTEST	0.359624	0	#NAME?	0	1	1	no
4930452G13Rik	4930452G13Rik	4930452G13Rik	chr14:80102726-80112737	2017-01-13	157-1-17	NOTEST	0	0	0	0	1	1	no
4930452N14Rik	4930452N14Rik	4930452N14Rik	chr1:156088650-156117546	2017-01-13	157-1-17	NOTEST	0	0	0	0	1	1	no
4930453H23Rik	4930453H23Rik	4930453H23Rik	chrX:20783705-20798791	2017-01-13	157-1-17	NOTEST	0	0	0	0	1	1	no
4930453L07Rik	4930453L07Rik	4930453L07Rik	chr8:9144668-9149050	2017-01-13	157-1-17	NOTEST	0	0	0	0	1	1	no
4930453N24Rik	4930453N24Rik	4930453N24Rik	chr16:64765930-64770765	2017-01-13	157-1-17	OK	11.3643	6.29052	-0.853259	-1.11996	0.2651	0.945498	no
4930455B14Rik	4930455B14Rik	4930455B14Rik	chr14:9498903-9505892	2017-01-13	157-1-17	NOTEST	0	0	0	0	1	1	no
4930455C13Rik	4930455C13Rik	4930455C13Rik	chr10:21015784-21088695	2017-01-13	157-1-17	NOTEST	0	0.726921	inf	0	1	1	no
4930455D15Rik	4930455D15Rik	4930455D15Rik	chr18:32823295-33026074	2017-01-13	157-1-17	NOTEST	0	0	0	0	1	1	no
4930455F16Rik	4930455F16Rik	4930455F16Rik	chr16:4219911-4229116	2017-01-13	157-1-17	NOTEST	0	0	0	0	1	1	no
4930455H04Rik	4930455H04Rik	4930455H04Rik	chr3:116621179-116687324	2017-01-13	157-1-17	NOTEST	0.804613	1.29902	0.691062	0	1	1	no
4930455J16Rik	4930455J16Rik	4930455J16Rik	chr13:58842434-58863672	2017-01-13	157-1-17	NOTEST	0	0	0	0	1	1	no
4930456L15Rik	4930456L15Rik	4930456L15Rik	chr4:102963563-102984437	2017-01-13	157-1-17	NOTEST	0	0	0	0	1	1	no
4930459C07Rik	4930459C07Rik	4930459C07Rik	chr10:95688840-95711342	2017-01-13	157-1-17	NOTEST	0	0	0	0	1	1	no
4930459L07Rik	4930459L07Rik	4930459L07Rik	chr5:58834478-58844237	2017-01-13	157-1-17	NOTEST	0	0	0	0	1	1	no
4930461G14Rik	4930461G14Rik	4930461G14Rik	chr9:58302979-58317430	2017-01-13	157-1-17	NOTEST	0	0	0	0	1	1	no
4930463O16Rik	4930463O16Rik	4930463O16Rik	chr10:83951037-83960421	2017-01-13	157-1-17	NOTEST	0	0	0	0	1	1	no
4930465K10Rik	4930465K10Rik	4930465K10Rik	chr18:77952922-77954184	2017-01-13	157-1-17	NOTEST	0	0	0	0	1	1	no
4930465M20Rik	4930465M20Rik	4930465M20Rik	chr12:108961952-108973698	2017-01-13	157-1-17	NOTEST	0	0	0	0	1	1	no
4930467D21Rik	4930467D21Rik	4930467D21Rik	chr5:97821435-98017145	2017-01-13	157-1-17	NOTEST	0	0	0	0	1	1	no
4930467E23Rik	4930467E23Rik,Gm21119	4930467E23Rik,Gm21119	chr8:19729575-19753602	2017-01-13	157-1-17	NOTEST	0	0	0	0	1	1	no
4930467K11Rik	4930467K11Rik	4930467K11Rik	chr10:57198188-57206159	2017-01-13	157-1-17	NOTEST	0	0	0	0	1	1	no
4930468A15Rik	4930468A15Rik	4930468A15Rik	chrX:73827948-73848263	2017-01-13	157-1-17	NOTEST	0	0	0	0	1	1	no
4930469G21Rik	4930469G21Rik	4930469G21Rik	chr1:163072842-163100638	2017-01-13	157-1-17	NOTEST	0	0	0	0	1	1	no
4930470H14Rik	4930470H14Rik	4930470H14Rik	chr17:4044657-4082995	2017-01-13	157-1-17	NOTEST	0.897415	2.89775	1.69109	0	1	1	no
4930470P17Rik	4930470P17Rik	4930470P17Rik	chr2:170404917-170427517	2017-01-13	157-1-17	NOTEST	0	0	0	0	1	1	no
4930471C04Rik	4930471C04Rik	4930471C04Rik	chr14:64718131-64723072	2017-01-13	157-1-17	NOTEST	0	0	0	0	1	1	no
4930471G03Rik	4930471G03Rik	4930471G03Rik	chr18:36177311-36356814	2017-01-13	157-1-17	NOTEST	0	0	0	0	1	1	no
4930471M09Rik	4930471M09Rik	4930471M09Rik	chr6:91380453-91390848	2017-01-13	157-1-17	NOTEST	0	0	0	0	1	1	no
4930473A02Rik	4930473A02Rik	4930473A02Rik	chr2:130276013-130389485	2017-01-13	157-1-17	OK	6.83371	4.16798	-0.713322	-0.297363	0.59495	0.95868	no
4930473O22Rik	4930473O22Rik	4930473O22Rik	chr10:97053617-97059565	2017-01-13	157-1-17	NOTEST	0	0	0	0	1	1	no
4930474G06Rik	4930474G06Rik	4930474G06Rik	chr18:28718664-29156677	2017-01-13	157-1-17	NOTEST	0	0.120276	inf	0	1	1	no
4930474H20Rik	4930474H20Rik	4930474H20Rik	chr14:90526697-90669567	2017-01-13	157-1-17	NOTEST	0	0	0	0	1	1	no
4930474M22Rik	4930474M22Rik	4930474M22Rik	chr17:14416512-14541797	2017-01-13	157-1-17	NOTEST	0	0	0	0	1	1	no
4930474N05Rik	4930474N05Rik	4930474N05Rik	chr14:36908150-36910041	2017-01-13	157-1-17	NOTEST	0	0	0	0	1	1	no
4930474N09Rik	4930474N09Rik	4930474N09Rik	chr12:100399486-100401018	2017-01-13	157-1-17	NOTEST	0	0	0	0	1	1	no
4930478L05Rik	4930478L05Rik	4930478L05Rik	chr16:78540580-78576933	2017-01-13	157-1-17	NOTEST	0	0	0	0	1	1	no
4930478P22Rik	4930478P22Rik	4930478P22Rik	chr5:35704201-35710326	2017-01-13	157-1-17	NOTEST	0	0	0	0	1	1	no
4930479D17Rik	4930479D17Rik	4930479D17Rik	chr6:146605739-146613925	2017-01-13	157-1-17	NOTEST	0	0	0	0	1	1	no
4930480E11Rik	4930480E11Rik	4930480E11Rik	chrX:75614981-75616467	2017-01-13	157-1-17	NOTEST	0	0	0	0	1	1	no
4930480G23Rik	4930480G23Rik	4930480G23Rik	chr4:19906591-19932886	2017-01-13	157-1-17	NOTEST	0	0	0	0	1	1	no
4930480K15Rik	4930480K15Rik	4930480K15Rik	chr17:90432983-91492142	2017-01-13	157-1-17	NOTEST	0	0	0	0	1	1	no
4930480M12Rik	4930480M12Rik	4930480M12Rik	chr12:26896131-26925572	2017-01-13	157-1-17	NOTEST	0	0	0	0	1	1	no
4930481A15Rik	4930481A15Rik	4930481A15Rik	chr19:5406814-5424979	2017-01-13	157-1-17	NOTEST	0	0.275777	inf	0	1	1	no
4930482G09Rik	4930482G09Rik	4930482G09Rik	chr3:152810906-152815072	2017-01-13	157-1-17	NOTEST	0	0	0	0	1	1	no
4930483J18Rik	4930483J18Rik	4930483J18Rik	chr15:81021282-81023187	2017-01-13	157-1-17	NOTEST	0	0	0	0	1	1	no
4930483K19Rik	4930483K19Rik	4930483K19Rik	chr10:75994371-76024971	2017-01-13	157-1-17	NOTEST	0	0	0	0	1	1	no
4930483O08Rik	4930483O08Rik	4930483O08Rik	chr7:140319933-140334140	2017-01-13	157-1-17	NOTEST	0	0	0	0	1	1	no
4930486F22Rik	4930486F22Rik	4930486F22Rik	chr10:85511490-85961641	2017-01-13	157-1-17	NOTEST	0	0	0	0	1	1	no
4930486I03Rik	4930486I03Rik	4930486I03Rik	chr1:20047859-20608138	2017-01-13	157-1-17	NOTEST	0	0	0	0	1	1	no
4930486L24Rik	4930486L24Rik	4930486L24Rik	chr13:60943972-60965777	2017-01-13	157-1-17	NOTEST	1.56527	1.26354	-0.308935	0	1	1	no
4930487D11Rik	4930487D11Rik	4930487D11Rik	chr5:38735627-38740436	2017-01-13	157-1-17	NOTEST	0	0	0	0	1	1	no
4930487H11Rik	4930487H11Rik	4930487H11Rik	chr1:62749890-62865266	2017-01-13	157-1-17	NOTEST	0	0	0	0	1	1	no
4930488B22Rik	4930488B22Rik	4930488B22Rik	chr1:186536375-186542868	2017-01-13	157-1-17	NOTEST	0	0	0	0	1	1	no
4930488L21Rik	4930488L21Rik	4930488L21Rik	chr8:96334737-96493288	2017-01-13	157-1-17	NOTEST	0.276079	0	#NAME?	0	1	1	no
4930500F04Rik	4930500F04Rik	4930500F04Rik	chr5:150650321-150666855	2017-01-13	157-1-17	NOTEST	0	0	0	0	1	1	no
4930500J02Rik	4930500J02Rik	4930500J02Rik	chr2:104399340-104411586	2017-01-13	157-1-17	NOTEST	0	0	0	0	1	1	no
4930500L23Rik	4930500L23Rik	4930500L23Rik	chr5:139999704-140017293	2017-01-13	157-1-17	NOTEST	0	0	0	0	1	1	no
4930502A04Rik	4930502A04Rik	4930502A04Rik	chr9:68318708-68368007	2017-01-13	157-1-17	NOTEST	0	0	0	0	1	1	no
4930502E09Rik	4930502E09Rik	4930502E09Rik	chr11:84642679-84644370	2017-01-13	157-1-17	NOTEST	0	0	0	0	1	1	no
4930502E18Rik	4930502E18Rik	4930502E18Rik	chrX:51028007-51041399	2017-01-13	157-1-17	NOTEST	0.915482	0.886803	-0.0459169	0	1	1	no
4930503B20Rik	4930503B20Rik	4930503B20Rik	chr3:146304895-146314679	2017-01-13	157-1-17	OK	11.8486	2.55048	-2.21587	-2.2572	0.0583	0.945498	no
4930503E14Rik	4930503E14Rik	4930503E14Rik	chr14:44740831-44749036	2017-01-13	157-1-17	NOTEST	0	0	0	0	1	1	no
4930503E24Rik	4930503E24Rik	4930503E24Rik	chr10:123906129-123961544	2017-01-13	157-1-17	OK	25.1193	21.7163	-0.210023	-0.319579	0.74275	0.975487	no
4930503H13Rik	4930503H13Rik	4930503H13Rik	chrX:152974025-152974660	2017-01-13	157-1-17	NOTEST	0	0	0	0	1	1	no
4930503L19Rik	4930503L19Rik	4930503L19Rik	chr18:70612793-70660719	2017-01-13	157-1-17	OK	4.16854	1.13351	-1.87875	-1.89999	0.08315	0.945498	no
4930503O07Rik	4930503O07Rik	4930503O07Rik	chr1:196038380-196048953	2017-01-13	157-1-17	NOTEST	0	0	0	0	1	1	no
4930504O13Rik	4930504O13Rik	4930504O13Rik	chr11:58259644-58266468	2017-01-13	157-1-17	NOTEST	0	0	0	0	1	1	no
4930505A04Rik	4930505A04Rik	4930505A04Rik	chr11:30326005-30371829	2017-01-13	157-1-17	NOTEST	0	0	0	0	1	1	no
4930505G20Rik	4930505G20Rik	4930505G20Rik	chr14:115491436-116924414	2017-01-13	157-1-17	NOTEST	0	0	0	0	1	1	no
4930506C21Rik	4930506C21Rik	4930506C21Rik	chr17:8476677-8520307	2017-01-13	157-1-17	NOTEST	0	1.91362	inf	0	1	1	no
4930506M07Rik	4930506M07Rik	4930506M07Rik	chr19:59047847-59150559	2017-01-13	157-1-17	OK	9.57158	8.6236	-0.150466	-0.230527	0.8104	0.982367	no
4930507D05Rik	4930507D05Rik	4930507D05Rik	chr10:61892125-61914101	2017-01-13	157-1-17	NOTEST	0	0.148586	inf	0	1	1	no
4930507D10Rik	4930507D10Rik	4930507D10Rik	chr11:80663882-80671802	2017-01-13	157-1-17	NOTEST	0	0	0	0	1	1	no
4930509E16Rik	4930509E16Rik	4930509E16Rik	chr9:72366056-72379665	2017-01-13	157-1-17	NOTEST	0	0	0	0	1	1	no
4930509J09Rik	4930509J09Rik	4930509J09Rik	chr3:72870272-73398752	2017-01-13	157-1-17	NOTEST	0	0	0	0	1	1	no
4930509K18Rik	4930509K18Rik	4930509K18Rik	chr4:40260264-40264752	2017-01-13	157-1-17	NOTEST	0	0	0	0	1	1	no
4930511A02Rik	4930511A02Rik	4930511A02Rik	chr12:11445038-11451618	2017-01-13	157-1-17	NOTEST	0	0	0	0	1	1	no
4930511E03Rik	4930511E03Rik	4930511E03Rik	chr6:94893827-94901539	2017-01-13	157-1-17	NOTEST	0	0	0	0	1	1	no
4930511M06Rik	4930511M06Rik	4930511M06Rik	chr18:57693479-57890719	2017-01-13	157-1-17	NOTEST	0.374282	0.604305	0.69115	0	1	1	no
4930512B01Rik	4930512B01Rik	4930512B01Rik	chr12:70847834-71087989	2017-01-13	157-1-17	NOTEST	0.375915	0	#NAME?	0	1	1	no
4930513D17Rik	4930513D17Rik	4930513D17Rik	chr5:39852987-39994813	2017-01-13	157-1-17	NOTEST	0	0	0	0	1	1	no
4930513N10Rik	4930513N10Rik	4930513N10Rik	chr8:98243350-98345628	2017-01-13	157-1-17	NOTEST	0.528653	1.70706	1.69112	0	1	1	no
4930513O06Rik	4930513O06Rik	4930513O06Rik	chrX:135620781-135627942	2017-01-13	157-1-17	NOTEST	0	0	0	0	1	1	no
4930515B02Rik	4930515B02Rik	4930515B02Rik	chr4:140428607-140433972	2017-01-13	157-1-17	NOTEST	0	0	0	0	1	1	no
4930515G01Rik	4930515G01Rik	4930515G01Rik	chr5:115223741-115224992	2017-01-13	157-1-17	NOTEST	0.436806	0.564165	0.369126	0	1	1	no
4930515G16Rik	4930515G16Rik	4930515G16Rik	chr6:67515227-67515693	2017-01-13	157-1-17	NOTEST	0	0	0	0	1	1	no
4930515L03Rik	4930515L03Rik	4930515L03Rik	chr2:16840304-16935353	2017-01-13	157-1-17	NOTEST	0	0	0	0	1	1	no
4930515L19Rik	4930515L19Rik	4930515L19Rik	chrX:43620735-43682088	2017-01-13	157-1-17	NOTEST	0	0	0	0	1	1	no
4930517E11Rik	4930517E11Rik	4930517E11Rik	chr2:123915704-124493525	2017-01-13	157-1-17	NOTEST	0	0	0	0	1	1	no
4930518P08Rik	4930518P08Rik	4930518P08Rik	chr13:50848761-50860617	2017-01-13	157-1-17	NOTEST	0	0	0	0	1	1	no
4930519D14Rik	4930519D14Rik	4930519D14Rik	chr13:30706911-30716127	2017-01-13	157-1-17	NOTEST	0	0	0	0	1	1	no
4930519F09Rik	4930519F09Rik	4930519F09Rik	chr10:28641768-28643313	2017-01-13	157-1-17	OK	8.5305	2.42394	-1.81528	-2.06555	0.064	0.945498	no
4930519F16Rik	4930519F16Rik	4930519F16Rik	chrX:100427619-100451945	2017-01-13	157-1-17	NOTEST	0	0	0	0	1	1	no
4930519F24Rik	4930519F24Rik	4930519F24Rik	chr9:99922718-99935089	2017-01-13	157-1-17	NOTEST	0	0	0	0	1	1	no
4930519G04Rik	4930519G04Rik	4930519G04Rik	chr5:115303722-115333888	2017-01-13	157-1-17	NOTEST	0	0	0	0	1	1	no
4930519H02Rik	4930519H02Rik	4930519H02Rik	chr5:15369745-15389584	2017-01-13	157-1-17	NOTEST	0	0	0	0	1	1	no
4930520O04Rik	4930520O04Rik	4930520O04Rik	chr9:114277441-114299830	2017-01-13	157-1-17	NOTEST	0	0.663285	inf	0	1	1	no
4930520P13Rik	4930520P13Rik	4930520P13Rik	chr13:70371699-70387000	2017-01-13	157-1-17	NOTEST	0	0	0	0	1	1	no
4930521E06Rik	4930521E06Rik	4930521E06Rik	chr1:44608515-44853681	2017-01-13	157-1-17	NOTEST	0.65071	0	#NAME?	0	1	1	no
4930522H14Rik	4930522H14Rik	4930522H14Rik	chr4:109177936-109203902	2017-01-13	157-1-17	NOTEST	0	0	0	0	1	1	no
4930522O17Rik	4930522O17Rik	4930522O17Rik	chr4:53259067-53263992	2017-01-13	157-1-17	NOTEST	0	0	0	0	1	1	no
4930523C07Rik	4930523C07Rik	4930523C07Rik	chr1:161974510-162008717	2017-01-13	157-1-17	NOTEST	1.67464	1.31327	-0.350688	0	1	1	no
4930523O13Rik	4930523O13Rik	4930523O13Rik	chr15:46267411-46327725	2017-01-13	157-1-17	NOTEST	0	0	0	0	1	1	no
4930524B15Rik	4930524B15Rik	4930524B15Rik	chr11:31865632-31879651	2017-01-13	157-1-17	NOTEST	0	0	0	0	1	1	no
4930524C18Rik	4930524C18Rik	4930524C18Rik	chr14:115231186-115260549	2017-01-13	157-1-17	NOTEST	0	0	0	0	1	1	no
4930524N10Rik	4930524N10Rik	4930524N10Rik	chrX:150773767-150777935	2017-01-13	157-1-17	NOTEST	0	0	0	0	1	1	no
4930524O05Rik	4930524O05Rik	4930524O05Rik	chr19:10708722-10739700	2017-01-13	157-1-17	NOTEST	0	0	0	0	1	1	no
4930524O08Rik	4930524O08Rik	4930524O08Rik	chr9:89721356-89758866	2017-01-13	157-1-17	NOTEST	0	0	0	0	1	1	no
4930525D18Rik	4930525D18Rik	4930525D18Rik	chr9:114250228-114273745	2017-01-13	157-1-17	NOTEST	0	0	0	0	1	1	no
4930525G20Rik	4930525G20Rik	4930525G20Rik	chr13:67897530-67931922	2017-01-13	157-1-17	NOTEST	0	0	0	0	1	1	no
4930525M21Rik	4930525M21Rik	4930525M21Rik	chrX:35367084-35371992	2017-01-13	157-1-17	NOTEST	0	0	0	0	1	1	no
4930526I15Rik	4930526I15Rik	4930526I15Rik	chr9_random:46928-56293	2017-01-13	157-1-17	NOTEST	1.36369	1.46723	0.10558	0	1	1	no
4930526L06Rik	4930526L06Rik	4930526L06Rik	chr19:11271306-11374374	2017-01-13	157-1-17	NOTEST	0	0	0	0	1	1	no
4930527F14Rik	4930527F14Rik	4930527F14Rik	chr14:46163384-46182551	2017-01-13	157-1-17	NOTEST	0	0	0	0	1	1	no
4930527G23Rik	4930527G23Rik	4930527G23Rik	chr18:29556369-29656070	2017-01-13	157-1-17	NOTEST	0	0	0	0	1	1	no
4930528A17Rik	4930528A17Rik	4930528A17Rik	chr4:21773473-21803622	2017-01-13	157-1-17	NOTEST	0	0.154156	inf	0	1	1	no
4930528D03Rik	4930528D03Rik	4930528D03Rik	chr13:59835010-59838831	2017-01-13	157-1-17	NOTEST	0	0	0	0	1	1	no
4930528P14Rik	4930528P14Rik	4930528P14Rik	chr2:115155001-115170016	2017-01-13	157-1-17	NOTEST	0	0	0	0	1	1	no
4930529C04Rik	4930529C04Rik	4930529C04Rik	chr3:90875583-90879114	2017-01-13	157-1-17	NOTEST	1.78994	0.622448	-1.52389	0	1	1	no
4930529K09Rik	4930529K09Rik	4930529K09Rik	chr14:86645776-86661849	2017-01-13	157-1-17	NOTEST	0	0	0	0	1	1	no
4930529L06Rik	4930529L06Rik	4930529L06Rik	chr16:84680033-84685392	2017-01-13	157-1-17	NOTEST	0	0	0	0	1	1	no
4930529M08Rik	4930529M08Rik	4930529M08Rik	chr2:145760519-145789962	2017-01-13	157-1-17	NOTEST	0	0	0	0	1	1	no
4930532M18Rik	4930532M18Rik	4930532M18Rik	chr1:156088650-156117546	2017-01-13	157-1-17	NOTEST	0	0	0	0	1	1	no
4930533B01Rik	4930533B01Rik	4930533B01Rik	chr2:113167892-113556924	2017-01-13	157-1-17	NOTEST	0	0	0	0	1	1	no
4930533P14Rik	4930533P14Rik	4930533P14Rik	chr1:98508633-98559150	2017-01-13	157-1-17	NOTEST	0	0	0	0	1	1	no
4930538K18Rik	4930538K18Rik	4930538K18Rik	chr4:118877659-118890822	2017-01-13	157-1-17	NOTEST	0	0	0	0	1	1	no
4930539C22Rik	4930539C22Rik	4930539C22Rik	chr3:134067106-134086599	2017-01-13	157-1-17	NOTEST	0	0	0	0	1	1	no
4930539E08Rik	4930539E08Rik	4930539E08Rik	chr17:29033339-29052269	2017-01-13	157-1-17	NOTEST	0	0.0674024	inf	0	1	1	no
4930539J05Rik	4930539J05Rik	4930539J05Rik	chr3:135099186-135101629	2017-01-13	157-1-17	OK	0	4.00651	inf	#NAME?	0.0315	0.945498	no
4930539M17Rik	4930539M17Rik	4930539M17Rik	chr3:9061963-9071076	2017-01-13	157-1-17	NOTEST	0	0	0	0	1	1	no
4930539N22Rik	4930539N22Rik	4930539N22Rik	chr3:13471654-14182287	2017-01-13	157-1-17	NOTEST	0	0	0	0	1	1	no
4930540M03Rik	4930540M03Rik	4930540M03Rik	chr9:15364307-15445664	2017-01-13	157-1-17	NOTEST	0	0	0	0	1	1	no
4930542C21Rik	4930542C21Rik	4930542C21Rik	chr16:38017408-38054612	2017-01-13	157-1-17	NOTEST	0	0	0	0	1	1	no
4930542D17Rik	4930542D17Rik	4930542D17Rik	chr16:50589971-50654279	2017-01-13	157-1-17	NOTEST	0	0	0	0	1	1	no
4930543E12Rik	4930543E12Rik	4930543E12Rik	chr7:120243749-120285529	2017-01-13	157-1-17	NOTEST	0	0	0	0	1	1	no
4930544D05Rik	4930544D05Rik	4930544D05Rik	chr11:70428384-70432696	2017-01-13	157-1-17	NOTEST	1.01533	1.31124	0.368983	0	1	1	no
4930544G11Rik	4930544G11Rik	4930544G11Rik	chr6:65902564-65904008	2017-01-13	157-1-17	OK	28.4097	20.7294	-0.4547	-0.688364	0.4929	0.951802	no
4930544M13Rik	4930544M13Rik	4930544M13Rik	chr13:115397435-115488030	2017-01-13	157-1-17	NOTEST	0	0	0	0	1	1	no
4930545E07Rik	4930545E07Rik	4930545E07Rik	chr18:17727254-17739499	2017-01-13	157-1-17	NOTEST	0	0	0	0	1	1	no
4930545H06Rik	4930545H06Rik	4930545H06Rik	chr10:67781812-67783890	2017-01-13	157-1-17	NOTEST	0	0	0	0	1	1	no
4930545L23Rik	4930545L23Rik	4930545L23Rik	chr2:134611899-135300994	2017-01-13	157-1-17	NOTEST	0	0	0	0	1	1	no
4930546C10Rik	4930546C10Rik	4930546C10Rik	chr18:69049140-69111182	2017-01-13	157-1-17	NOTEST	0	0	0	0	1	1	no
4930546K05Rik	4930546K05Rik	4930546K05Rik	chr9:41990320-42017314	2017-01-13	157-1-17	NOTEST	0	0	0	0	1	1	no
4930547E08Rik	4930547E08Rik	4930547E08Rik	chr2:103644608-103650779	2017-01-13	157-1-17	NOTEST	0	0	0	0	1	1	no
4930547E14Rik	4930547E14Rik	4930547E14Rik	chr16:59613146-60605357	2017-01-13	157-1-17	NOTEST	0	0	0	0	1	1	no
4930548G14Rik	4930548G14Rik	4930548G14Rik	chr15:46454850-46471404	2017-01-13	157-1-17	NOTEST	0	0	0	0	1	1	no
4930548H24Rik	4930548H24Rik	4930548H24Rik	chr5:31788231-31790635	2017-01-13	157-1-17	NOTEST	0	0	0	0	1	1	no
4930548J01Rik	4930548J01Rik	4930548J01Rik	chr17:4119445-4122102	2017-01-13	157-1-17	OK	11.255	5.03152	-1.16149	-1.18871	0.2486	0.945498	no
4930548K13Rik	4930548K13Rik	4930548K13Rik	chr4:26562966-26632596	2017-01-13	157-1-17	NOTEST	0	0	0	0	1	1	no
4930549C01Rik	4930549C01Rik	4930549C01Rik	chr4:136166351-136169128	2017-01-13	157-1-17	NOTEST	0	0	0	0	1	1	no
4930549G23Rik	4930549G23Rik	4930549G23Rik	chr18:67934529-67959597	2017-01-13	157-1-17	NOTEST	2.42229	0	#NAME?	0	1	1	no
4930550C14Rik	4930550C14Rik	4930550C14Rik	chr9:53213390-53240908	2017-01-13	157-1-17	NOTEST	0	0.285896	inf	0	1	1	no
4930550L24Rik	4930550L24Rik	4930550L24Rik	chrX:56164637-56173481	2017-01-13	157-1-17	NOTEST	0	0	0	0	1	1	no
4930552N02Rik	4930552N02Rik	4930552N02Rik	chr4:52827475-52841141	2017-01-13	157-1-17	NOTEST	0	0	0	0	1	1	no
4930552P12Rik	4930552P12Rik	4930552P12Rik	chr19:55715078-55776694	2017-01-13	157-1-17	NOTEST	0	0	0	0	1	1	no
4930553E22Rik	4930553E22Rik	4930553E22Rik	chr16:84371387-84375750	2017-01-13	157-1-17	NOTEST	0	0	0	0	1	1	no
4930554C24Rik	4930554C24Rik	4930554C24Rik	chr9:84668004-84677958	2017-01-13	157-1-17	NOTEST	0	0	0	0	1	1	no
4930555B11Rik	4930555B11Rik	4930555B11Rik	chr2:57034241-57040668	2017-01-13	157-1-17	NOTEST	0	0	0	0	1	1	no
4930555G01Rik	4930555G01Rik	4930555G01Rik	chr14:5153653-5162268	2017-01-13	157-1-17	NOTEST	0.246005	0	#NAME?	0	1	1	no
4930556C24Rik	4930556C24Rik	4930556C24Rik	chr16:85819455-85827017	2017-01-13	157-1-17	NOTEST	0	0	0	0	1	1	no
4930556G01Rik	4930556G01Rik	4930556G01Rik	chr4:30591745-30782894	2017-01-13	157-1-17	NOTEST	0	0	0	0	1	1	no
4930556J02Rik	4930556J02Rik	4930556J02Rik	chr14:62111524-62119219	2017-01-13	157-1-17	NOTEST	0	0	0	0	1	1	no
4930556M19Rik	4930556M19Rik	4930556M19Rik	chr15:10644590-10719878	2017-01-13	157-1-17	NOTEST	0.659281	0.982163	0.575069	0	1	1	no
4930556N09Rik	4930556N09Rik	4930556N09Rik	chr10:96498401-96523693	2017-01-13	157-1-17	NOTEST	0	0	0	0	1	1	no
4930557A04Rik	4930557A04Rik	4930557A04Rik	chrX:9426828-9427378	2017-01-13	157-1-17	NOTEST	0	0	0	0	1	1	no
4930557J02Rik	4930557J02Rik	4930557J02Rik	chr5:34349827-34512175	2017-01-13	157-1-17	NOTEST	0	0	0	0	1	1	no
4930558C23Rik	4930558C23Rik	4930558C23Rik	chr3:95190379-95206763	2017-01-13	157-1-17	NOTEST	0	0	0	0	1	1	no
4930558G05Rik	4930558G05Rik	4930558G05Rik	chrX:125586059-125601682	2017-01-13	157-1-17	NOTEST	0	0	0	0	1	1	no
4930558J18Rik	4930558J18Rik	4930558J18Rik	chr1:57416065-57434388	2017-01-13	157-1-17	NOTEST	0	0	0	0	1	1	no
4930558K02Rik	4930558K02Rik	4930558K02Rik	chr1:163872219-163909767	2017-01-13	157-1-17	NOTEST	0	0	0	0	1	1	no
4930562C15Rik	4930562C15Rik	4930562C15Rik	chr16:4835415-4867691	2017-01-13	157-1-17	NOTEST	0	0	0	0	1	1	no
4930562F07Rik	4930562F07Rik	4930562F07Rik	chr1:161974510-162008717	2017-01-13	157-1-17	NOTEST	0	1.06383	inf	0	1	1	no
4930563D23Rik	4930563D23Rik	4930563D23Rik	chr16:92319007-92321686	2017-01-13	157-1-17	NOTEST	0	0	0	0	1	1	no
4930563E18Rik	4930563E18Rik	4930563E18Rik	chr18:10706857-10711830	2017-01-13	157-1-17	NOTEST	0	0.657162	inf	0	1	1	no
4930563E22Rik	4930563E22Rik	4930563E22Rik	chr11:72025225-72031952	2017-01-13	157-1-17	NOTEST	0	0.380604	inf	0	1	1	no
4930563F08Rik	4930563F08Rik	4930563F08Rik	chr5:131913551-133018213	2017-01-13	157-1-17	NOTEST	0	0	0	0	1	1	no
4930563M20Rik	4930563M20Rik	4930563M20Rik	chr8:119305611-119325312	2017-01-13	157-1-17	NOTEST	0	0	0	0	1	1	no
4930564B18Rik	4930564B18Rik	4930564B18Rik	chr14:76042065-76066944	2017-01-13	157-1-17	NOTEST	0	0	0	0	1	1	no
4930564C03Rik	4930564C03Rik	4930564C03Rik	chr17:44632935-45256233	2017-01-13	157-1-17	NOTEST	0	0	0	0	1	1	no
4930564D02Rik	4930564D02Rik	4930564D02Rik	chr3:104869761-104881724	2017-01-13	157-1-17	NOTEST	0	0	0	0	1	1	no
4930565D16Rik	4930565D16Rik	4930565D16Rik	chr3:84153297-84183843	2017-01-13	157-1-17	NOTEST	0	0	0	0	1	1	no
4930565N06Rik	4930565N06Rik	4930565N06Rik	chr16:36880604-36933171	2017-01-13	157-1-17	NOTEST	0.621039	0.935838	0.591575	0	1	1	no
4930567H12Rik	4930567H12Rik	4930567H12Rik	chr8:128108537-128140570	2017-01-13	157-1-17	NOTEST	0	0	0	0	1	1	no
4930567H17Rik	4930567H17Rik	4930567H17Rik	chrX:67647075-67647915	2017-01-13	157-1-17	NOTEST	0	0	0	0	1	1	no
4930567J20Rik	4930567J20Rik	4930567J20Rik	chr16:71250148-71267421	2017-01-13	157-1-17	NOTEST	0	0	0	0	1	1	no
4930567K20Rik	4930567K20Rik	4930567K20Rik	chr10:10405856-10802129	2017-01-13	157-1-17	NOTEST	0	0	0	0	1	1	no
4930568D16Rik	4930568D16Rik	4930568D16Rik	chr2:35209737-35223249	2017-01-13	157-1-17	NOTEST	0	0	0	0	1	1	no
4930568E12Rik	4930568E12Rik	4930568E12Rik	chr9:13091266-13105855	2017-01-13	157-1-17	NOTEST	0	0	0	0	1	1	no
4930568G15Rik	4930568G15Rik	4930568G15Rik	chr1:166996747-167022061	2017-01-13	157-1-17	NOTEST	0	0	0	0	1	1	no
4930570G19Rik	4930570G19Rik	4930570G19Rik	chr3:156209716-156224710	2017-01-13	157-1-17	NOTEST	0	0	0	0	1	1	no
4930571K23Rik	4930571K23Rik	4930571K23Rik	chr7:132512374-132514527	2017-01-13	157-1-17	NOTEST	0	0	0	0	1	1	no
4930571O06Rik	4930571O06Rik	4930571O06Rik	chr8:116041181-116074708	2017-01-13	157-1-17	NOTEST	0	0	0	0	1	1	no
4930572K03Rik	4930572K03Rik	4930572K03Rik	chr5:127650934-127664726	2017-01-13	157-1-17	NOTEST	0	0	0	0	1	1	no
4930572O03Rik	4930572O03Rik	4930572O03Rik	chr5:15158105-15162877	2017-01-13	157-1-17	NOTEST	0	0	0	0	1	1	no
4930572O13Rik	4930572O13Rik	4930572O13Rik	chr14:25959280-25962727	2017-01-13	157-1-17	NOTEST	0	0	0	0	1	1	no
4930573O16Rik	4930573O16Rik	4930573O16Rik	chr2:51992166-52194318	2017-01-13	157-1-17	NOTEST	0	0	0	0	1	1	no
4930577N17Rik	4930577N17Rik	4930577N17Rik	chr3:51056641-51144566	2017-01-13	157-1-17	OK	3.80571	1.63848	-1.21581	-0.451862	0.4769	0.951802	no
4930578C19Rik	4930578C19Rik	4930578C19Rik	chrX:17995552-18038400	2017-01-13	157-1-17	NOTEST	0.286967	1.85324	2.69109	0	1	1	no
4930578E11Rik	4930578E11Rik	4930578E11Rik	chr18:29556369-29656070	2017-01-13	157-1-17	NOTEST	0	0	0	0	1	1	no
4930578I06Rik	4930578I06Rik	4930578I06Rik	chr14:64589958-64606617	2017-01-13	157-1-17	NOTEST	0	0	0	0	1	1	no
4930578M01Rik	4930578M01Rik	4930578M01Rik	chr15:98816395-98819712	2017-01-13	157-1-17	NOTEST	0	0	0	0	1	1	no
4930578N18Rik	4930578N18Rik	4930578N18Rik	chr16:76122857-76156331	2017-01-13	157-1-17	NOTEST	0	0	0	0	1	1	no
4930579F01Rik	4930579F01Rik	4930579F01Rik	chr3:137827098-137849677	2017-01-13	157-1-17	NOTEST	0	0	0	0	1	1	no
4930579G18Rik	4930579G18Rik	4930579G18Rik	chr14:55260997-55309579	2017-01-13	157-1-17	NOTEST	0.363986	1.17555	1.69138	0	1	1	no
4930579G24Rik	4930579G24Rik	4930579G24Rik	chr3:79433000-79436741	2017-01-13	157-1-17	NOTEST	0.259366	0.1675	-0.63083	0	1	1	no
4930579K19Rik	4930579K19Rik	4930579K19Rik	chr9:98462878-98464030	2017-01-13	157-1-17	NOTEST	0	0	0	0	1	1	no
4930581F22Rik	4930581F22Rik	4930581F22Rik	chr9:34854163-34983572	2017-01-13	157-1-17	NOTEST	0.20833	0.269083	0.369182	0	1	1	no
4930583K01Rik	4930583K01Rik	4930583K01Rik	chr7:125387420-125389065	2017-01-13	157-1-17	NOTEST	0	0	0	0	1	1	no
4930583P06Rik	4930583P06Rik	4930583P06Rik	chr2:123915704-124493525	2017-01-13	157-1-17	NOTEST	0	0	0	0	1	1	no
4930584F24Rik	4930584F24Rik	4930584F24Rik	chr5:26786609-26819854	2017-01-13	157-1-17	NOTEST	0	0	0	0	1	1	no
4930590J08Rik	4930590J08Rik	4930590J08Rik	chr6:91854226-91900719	2017-01-13	157-1-17	NOTEST	0	0	0	0	1	1	no
4930590L20Rik	4930590L20Rik	4930590L20Rik	chr1:142142833-142552979	2017-01-13	157-1-17	NOTEST	0	0	0	0	1	1	no
4930591A17Rik	4930591A17Rik	4930591A17Rik	chr2:179149640-179151585	2017-01-13	157-1-17	NOTEST	0	0	0	0	1	1	no
4930592A05Rik	4930592A05Rik	4930592A05Rik	chr15:33012883-33583191	2017-01-13	157-1-17	OK	9.68707	3.67978	-1.39644	-0.799757	0.4568	0.951802	no
4930592I03Rik	4930592I03Rik	4930592I03Rik	chr18:83080270-83174706	2017-01-13	157-1-17	NOTEST	0	0	0	0	1	1	no
4930593A02Rik	4930593A02Rik	4930593A02Rik	chr3:58496510-58592446	2017-01-13	157-1-17	NOTEST	0	0	0	0	1	1	no
4930593C16Rik	4930593C16Rik	4930593C16Rik	chr9:120833572-120839920	2017-01-13	157-1-17	NOTEST	0	0	0	0	1	1	no
4930594C11Rik	4930594C11Rik	4930594C11Rik	chr1:37496184-37597861	2017-01-13	157-1-17	OK	4.66779	3.01452	-0.630811	-0.559723	0.5757	0.957696	no
4930595M18Rik	4930595M18Rik	4930595M18Rik	chrX:78664913-78703461	2017-01-13	157-1-17	NOTEST	0	0	0	0	1	1	no
4930596D02Rik	4930596D02Rik	4930596D02Rik	chr14:36622671-36625164	2017-01-13	157-1-17	NOTEST	0	0	0	0	1	1	no
4930596I21Rik	4930596I21Rik	4930596I21Rik	chr1:140860285-141072619	2017-01-13	157-1-17	NOTEST	0	0	0	0	1	1	no
4930597G03Rik	4930597G03Rik	4930597G03Rik	chr14:51937009-51965164	2017-01-13	157-1-17	NOTEST	0	0	0	0	1	1	no
4930598F16Rik	4930598F16Rik	4930598F16Rik	chr1:97597760-97613095	2017-01-13	157-1-17	NOTEST	0	0	0	0	1	1	no
4930599N23Rik	4930599N23Rik	4930599N23Rik	chr6:39068471-39156772	2017-01-13	157-1-17	NOTEST	0	0	0	0	1	1	no
4931402G19Rik	4931402G19Rik	4931402G19Rik	chr2:120181044-120330655	2017-01-13	157-1-17	NOTEST	0.222918	0	#NAME?	0	1	1	no
4931403E22Rik	4931403E22Rik	4931403E22Rik	chr19:26679649-26898397	2017-01-13	157-1-17	NOTEST	0	0	0	0	1	1	no
4931403G20Rik	4931403G20Rik	4931403G20Rik	chr12:70847834-71087989	2017-01-13	157-1-17	NOTEST	0	0	0	0	1	1	no
4931406B18Rik	4931406B18Rik	4931406B18Rik	chr7:50747413-50761308	2017-01-13	157-1-17	NOTEST	0.121648	0.0785628	-0.630796	0	1	1	no
4931406C07Rik	4931406C07Rik	4931406C07Rik	chr9:15087780-15162232	2017-01-13	157-1-17	OK	5.1284	5.19539	0.0187251	0.0208324	0.9793	0.99085	no
4931406H21Rik	4931406H21Rik	4931406H21Rik	chr14:26278670-26486233	2017-01-13	157-1-17	NOTEST	0.250749	0.0809692	-1.6308	0	1	1	no
4931406P16Rik	4931406P16Rik	4931406P16Rik	chr7:35021732-35070628	2017-01-13	157-1-17	OK	6.21436	9.76942	0.652668	0.993823	0.31955	0.945498	no
4931408C20Rik	4931408C20Rik	4931408C20Rik	chr1:26738645-26744305	2017-01-13	157-1-17	NOTEST	0	0	0	0	1	1	no
4931408D14Rik	4931408D14Rik	4931408D14Rik	chr19:37332918-37338585	2017-01-13	157-1-17	NOTEST	0	0.103697	inf	0	1	1	no
4931409K22Rik	4931409K22Rik	4931409K22Rik	chr5:24049251-24061287	2017-01-13	157-1-17	NOTEST	0	0	0	0	1	1	no
4931412M21	4931412M21	4931412M21	chr12:10453193-10538109	2017-01-13	157-1-17	NOTEST	0	0	0	0	1	1	no
4931414P19Rik	4931414P19Rik	4931414P19Rik	chr14:55202499-55224745	2017-01-13	157-1-17	NOTEST	1.34635	2.11161	0.649294	0	1	1	no
4931417E11Rik	4931417E11Rik	4931417E11Rik	chr6:73386958-73421015	2017-01-13	157-1-17	NOTEST	0	0	0	0	1	1	no
4931419H13Rik	4931419H13Rik	4931419H13Rik	chr3:54859163-54887924	2017-01-13	157-1-17	NOTEST	0	0	0	0	1	1	no
4931420L22Rik	4931420L22Rik	4931420L22Rik	chr16:71131320-71139274	2017-01-13	157-1-17	NOTEST	0	0.517074	inf	0	1	1	no
4931423N10Rik	4931423N10Rik	4931423N10Rik	chr2:23062995-23122649	2017-01-13	157-1-17	NOTEST	0	0	0	0	1	1	no
4931428F04Rik	4931428F04Rik	4931428F04Rik	chr8:107800346-107813428	2017-01-13	157-1-17	NOTEST	2.32745	3.30683	0.506701	0	1	1	no
4931428L18Rik	4931428L18Rik	4931428L18Rik	chr1:31197922-31279501	2017-01-13	157-1-17	NOTEST	0	0	0	0	1	1	no
4931429I11Rik	4931429I11Rik	4931429I11Rik	chr9:40702931-40772195	2017-01-13	157-1-17	NOTEST	0.319854	0.206567	-0.630806	0	1	1	no
4931429L15Rik	4931429L15Rik	4931429L15Rik	chr9:46111443-46128069	2017-01-13	157-1-17	NOTEST	0	0	0	0	1	1	no
4931429P17Rik	4931429P17Rik	4931429P17Rik	chr13:48055698-48113977	2017-01-13	157-1-17	NOTEST	0	0	0	0	1	1	no
4931430N09Rik	4931430N09Rik	4931430N09Rik	chr6:118537257-119171632	2017-01-13	157-1-17	NOTEST	0	0	0	0	1	1	no
4931431B13Rik	4931431B13Rik	4931431B13Rik	chr7:135317459-135349880	2017-01-13	157-1-17	NOTEST	0	0	0	0	1	1	no
4931431C16Rik	4931431C16Rik	4931431C16Rik	chr5:35923875-35956450	2017-01-13	157-1-17	NOTEST	0	0.116858	inf	0	1	1	no
4931431F19Rik	4931431F19Rik	4931431F19Rik	chr7:111276426-111278337	2017-01-13	157-1-17	NOTEST	0	0	0	0	1	1	no
4931440F15Rik	4931440F15Rik	4931440F15Rik	chr11:29592897-29926033	2017-01-13	157-1-17	NOTEST	0.298409	0.0963713	-1.63062	0	1	1	no
4931440J10Rik	4931440J10Rik	4931440J10Rik	chr14:63282503-63448963	2017-01-13	157-1-17	NOTEST	0	0	0	0	1	1	no
4931440L10Rik	4931440L10Rik	4931440L10Rik	chr1:136437517-136446259	2017-01-13	157-1-17	NOTEST	0	0	0	0	1	1	no
4931440P22Rik	4931440P22Rik	4931440P22Rik	chr3:65331406-65359440	2017-01-13	157-1-17	NOTEST	0	0.178615	inf	0	1	1	no
4932411E22Rik	4932411E22Rik	4932411E22Rik	chr11:89251536-89280262	2017-01-13	157-1-17	NOTEST	0	0	0	0	1	1	no
4932411N23Rik	4932411N23Rik	4932411N23Rik	chrX:123346993-123350397	2017-01-13	157-1-17	NOTEST	0.286296	0.0924474	-1.6308	0	1	1	no
4932412D23Rik	4932412D23Rik	4932412D23Rik	chr16:42725814-42875875	2017-01-13	157-1-17	NOTEST	0	0	0	0	1	1	no
4932413F04Rik	4932413F04Rik	4932413F04Rik	chr9:103385265-103664167	2017-01-13	157-1-17	NOTEST	0	0	0	0	1	1	no
4932414J04Rik	4932414J04Rik	4932414J04Rik	chr11:21394732-21411183	2017-01-13	157-1-17	NOTEST	0	0	0	0	1	1	no
4932414N04Rik	4932414N04Rik	4932414N04Rik	chr2:68495940-68586522	2017-01-13	157-1-17	NOTEST	0.133207	0.0860274	-0.630799	0	1	1	no
4932415M13Rik	4932415M13Rik	4932415M13Rik	chr17:53855833-53873168	2017-01-13	157-1-17	NOTEST	0	0	0	0	1	1	no
4932416H05Rik	4932416H05Rik	4932416H05Rik	chr2:129624104-129658021	2017-01-13	157-1-17	NOTEST	1.42789	0.512307	-1.4788	0	1	1	no
4932416K20Rik	4932416K20Rik	4932416K20Rik	chr8:107319136-107322692	2017-01-13	157-1-17	NOTEST	0.136662	0	#NAME?	0	1	1	no
4932418E24Rik	4932418E24Rik	4932418E24Rik	chr2:26127166-26150077	2017-01-13	157-1-17	NOTEST	0	0	0	0	1	1	no
4932429P05Rik	4932429P05Rik	4932429P05Rik	chrX:86997606-87000830	2017-01-13	157-1-17	NOTEST	0	0	0	0	1	1	no
4932435O22Rik	4932435O22Rik	4932435O22Rik	chr11:114274718-114310174	2017-01-13	157-1-17	NOTEST	0	0	0	0	1	1	no
4932438A13Rik	4932438A13Rik	4932438A13Rik	chr3:36762027-36951955	2017-01-13	157-1-17	OK	15.1432	8.87368	-0.771065	-1.04728	0.30075	0.945498	no
4932438H23Rik	4932438H23Rik	4932438H23Rik	chr16:91054179-91069390	2017-01-13	157-1-17	NOTEST	0	0.13248	inf	0	1	1	no
4932441J04Rik	4932441J04Rik	4932441J04Rik	chr5:57961322-58109158	2017-01-13	157-1-17	NOTEST	0	0	0	0	1	1	no
4932443I19Rik	4932443I19Rik	4932443I19Rik	chr8:13705888-13743066	2017-01-13	157-1-17	NOTEST	0	0	0	0	1	1	no
4932702P03Rik	4932702P03Rik	4932702P03Rik	chr13:24997468-25030918	2017-01-13	157-1-17	NOTEST	0	0	0	0	1	1	no
4933400A11Rik	4933400A11Rik	4933400A11Rik	chrX:166123130-166428729	2017-01-13	157-1-17	NOTEST	0	0	0	0	1	1	no
4933400B14Rik	4933400B14Rik	4933400B14Rik	chr17:89719566-89726673	2017-01-13	157-1-17	NOTEST	0	0	0	0	1	1	no
4933400C23Rik	4933400C23Rik	4933400C23Rik	chr9:92613553-92690549	2017-01-13	157-1-17	NOTEST	0	0	0	0	1	1	no
4933400F21Rik	4933400F21Rik	4933400F21Rik	chr1:91351385-91791857	2017-01-13	157-1-17	NOTEST	0.134457	0	#NAME?	0	1	1	no
4933400L20Rik	4933400L20Rik	4933400L20Rik	chr8:106127698-106204282	2017-01-13	157-1-17	NOTEST	0	0	0	0	1	1	no
4933401B06Rik	4933401B06Rik	4933401B06Rik	chrX:104737920-104739139	2017-01-13	157-1-17	OK	4.50543	2.90953	-0.630878	-0.642357	0.5399	0.955845	no
4933401D09Rik	4933401D09Rik	4933401D09Rik	chr17:15768751-15778066	2017-01-13	157-1-17	NOTEST	0	0	0	0	1	1	no
4933401H06Rik	4933401H06Rik	4933401H06Rik	chr3:135488242-135551536	2017-01-13	157-1-17	NOTEST	0	0	0	0	1	1	no
4933402C06Rik	4933402C06Rik	4933402C06Rik	chr7:47930106-47946630	2017-01-13	157-1-17	NOTEST	0	0	0	0	1	1	no
4933402D24Rik	4933402D24Rik	4933402D24Rik	chr1:63801482-63815841	2017-01-13	157-1-17	NOTEST	0	0	0	0	1	1	no
4933402E13Rik	4933402E13Rik	4933402E13Rik	chrX:59536673-59545253	2017-01-13	157-1-17	NOTEST	0	0	0	0	1	1	no
4933402J07Rik	4933402J07Rik	4933402J07Rik	chr8:90087805-90113096	2017-01-13	157-1-17	NOTEST	0	0	0	0	1	1	no
4933402J10Rik	4933402J10Rik	4933402J10Rik	chr5:60354357-60377241	2017-01-13	157-1-17	NOTEST	0	0	0	0	1	1	no
4933402J15Rik	4933402J15Rik	4933402J15Rik	chr14:74755333-74769548	2017-01-13	157-1-17	NOTEST	0	0	0	0	1	1	no
4933402N03Rik	4933402N03Rik	4933402N03Rik	chr7:138281860-138289797	2017-01-13	157-1-17	NOTEST	0	0	0	0	1	1	no
4933402N22Rik	4933402N22Rik	4933402N22Rik	chr5:11918042-11922804	2017-01-13	157-1-17	NOTEST	0	0	0	0	1	1	no
4933402P03Rik	4933402P03Rik	4933402P03Rik	chr11:69630067-69631942	2017-01-13	157-1-17	NOTEST	0	0	0	0	1	1	no
4933403O08Rik	4933403O08Rik	4933403O08Rik	chrX:109352657-109357461	2017-01-13	157-1-17	NOTEST	0	0	0	0	1	1	no
4933404G15Rik	4933404G15Rik	4933404G15Rik	chr16:16707779-16718214	2017-01-13	157-1-17	NOTEST	0	0	0	0	1	1	no
4933404K08Rik	4933404K08Rik	4933404K08Rik	chr13:23370218-23374136	2017-01-13	157-1-17	NOTEST	0	0.240202	inf	0	1	1	no
4933404O12Rik	4933404O12Rik	4933404O12Rik	chr5:137395015-137412979	2017-01-13	157-1-17	NOTEST	0.121648	0.707066	2.53913	0	1	1	no
4933405D12Rik	4933405D12Rik	4933405D12Rik	chr3:122585509-122627034	2017-01-13	157-1-17	NOTEST	0	0	0	0	1	1	no
4933405E24Rik	4933405E24Rik	4933405E24Rik	chr11:53991273-54026790	2017-01-13	157-1-17	NOTEST	0	0	0	0	1	1	no
4933405L10Rik	4933405L10Rik	4933405L10Rik	chr8:108232202-108234068	2017-01-13	157-1-17	NOTEST	0	0	0	0	1	1	no
4933405O20Rik	4933405O20Rik	4933405O20Rik	chr7:57230719-58118659	2017-01-13	157-1-17	NOTEST	0.403014	0.260262	-0.630866	0	1	1	no
4933406C10Rik	4933406C10Rik	4933406C10Rik	chr12:33604248-33638654	2017-01-13	157-1-17	NOTEST	0	0	0	0	1	1	no
4933406D12Rik	4933406D12Rik	4933406D12Rik	chr2:146368666-146371844	2017-01-13	157-1-17	NOTEST	0	0	0	0	1	1	no
4933406F09Rik	4933406F09Rik	4933406F09Rik	chr14:8244986-8255199	2017-01-13	157-1-17	NOTEST	0	0	0	0	1	1	no
4933406G16Rik	4933406G16Rik	4933406G16Rik	chr11:18965277-18975743	2017-01-13	157-1-17	NOTEST	0	0	0	0	1	1	no
4933406I18Rik	4933406I18Rik	4933406I18Rik	chr7:121458992-121558675	2017-01-13	157-1-17	NOTEST	0	0	0	0	1	1	no
4933406J08Rik	4933406J08Rik	4933406J08Rik	chr2:122012007-122032129	2017-01-13	157-1-17	NOTEST	0	0	0	0	1	1	no
4933406J10Rik	4933406J10Rik	4933406J10Rik	chr7:89797123-89926362	2017-01-13	157-1-17	NOTEST	0	0	0	0	1	1	no
4933406K04Rik	4933406K04Rik	4933406K04Rik	chr12:107923816-107954534	2017-01-13	157-1-17	NOTEST	0	0	0	0	1	1	no
4933406M09Rik	4933406M09Rik	4933406M09Rik	chr1:136282516-136287560	2017-01-13	157-1-17	NOTEST	0	0	0	0	1	1	no
4933407E24Rik	4933407E24Rik	4933407E24Rik	chr4:124246421-124252781	2017-01-13	157-1-17	NOTEST	0	0	0	0	1	1	no
4933407G14Rik	4933407G14Rik	4933407G14Rik	chr10:74912254-74925849	2017-01-13	157-1-17	NOTEST	0	0	0	0	1	1	no
4933407I05Rik	4933407I05Rik	4933407I05Rik	chr9:51722533-51735108	2017-01-13	157-1-17	NOTEST	0	0	0	0	1	1	no
4933407K13Rik	4933407K13Rik	4933407K13Rik	chrX:72970796-73010038	2017-01-13	157-1-17	NOTEST	0.288821	0.279788	-0.0458394	0	1	1	no
4933407L21Rik	4933407L21Rik	4933407L21Rik	chr1:87825057-87828331	2017-01-13	157-1-17	NOTEST	0.968679	0	#NAME?	0	1	1	no
4933408B17Rik	4933408B17Rik	4933408B17Rik	chr18:34739499-34757122	2017-01-13	157-1-17	NOTEST	0	0	0	0	1	1	no
4933408J17Rik	4933408J17Rik	4933408J17Rik	chr10:93003376-93067990	2017-01-13	157-1-17	NOTEST	0.553158	1.25031	1.17652	0	1	1	no
4933408N05Rik	4933408N05Rik	4933408N05Rik	chr8:116729539-116897970	2017-01-13	157-1-17	NOTEST	0.332075	0.428905	0.369152	0	1	1	no
4933409G03Rik	4933409G03Rik	4933409G03Rik	chr2:68420469-68454520	2017-01-13	157-1-17	NOTEST	0	0	0	0	1	1	no
4933409K07Rik	4933409K07Rik	4933409K07Rik	chrUn_random:588638-612480	2017-01-13	157-1-17	NOTEST	0	0	0	0	1	1	no
4933411E08Rik	4933411E08Rik	4933411E08Rik	chr10:117362514-117385363	2017-01-13	157-1-17	NOTEST	0	0	0	0	1	1	no
4933411G06Rik	4933411G06Rik	4933411G06Rik	chr10:51475979-51477000	2017-01-13	157-1-17	NOTEST	0	0	0	0	1	1	no
4933411G11Rik	4933411G11Rik	4933411G11Rik	chr5:143942695-143966747	2017-01-13	157-1-17	NOTEST	0	0	0	0	1	1	no
4933411K16Rik	4933411K16Rik	4933411K16Rik	chr19:42120340-42145429	2017-01-13	157-1-17	NOTEST	0	0	0	0	1	1	no
4933411K20Rik	4933411K20Rik	4933411K20Rik	chr8:47254909-47280944	2017-01-13	157-1-17	NOTEST	3.18245	3.08294	-0.0458299	0	1	1	no
4933412E12Rik	4933412E12Rik	4933412E12Rik	chr10:116387617-116400335	2017-01-13	157-1-17	NOTEST	0.700158	1.35646	0.954092	0	1	1	no
4933412E24Rik	4933412E24Rik	4933412E24Rik	chr15:59846420-59848173	2017-01-13	157-1-17	NOTEST	0	0	0	0	1	1	no
4933412O06Rik	4933412O06Rik	4933412O06Rik	chr13:15873496-15894463	2017-01-13	157-1-17	NOTEST	0	0	0	0	1	1	no
4933413G19Rik	4933413G19Rik	4933413G19Rik	chr6:128313011-128335162	2017-01-13	157-1-17	NOTEST	0	0	0	0	1	1	no
4933413J09Rik	4933413J09Rik	4933413J09Rik	chr14:27177032-27219942	2017-01-13	157-1-17	NOTEST	0	0	0	0	1	1	no
4933413L06Rik	4933413L06Rik	4933413L06Rik	chr13:118391126-118769835	2017-01-13	157-1-17	NOTEST	0	0	0	0	1	1	no
4933415F23Rik	4933415F23Rik	4933415F23Rik	chr1:23107312-23109092	2017-01-13	157-1-17	NOTEST	0	0	0	0	1	1	no
4933416C03Rik	4933416C03Rik	4933416C03Rik	chr10:115455418-115711985	2017-01-13	157-1-17	NOTEST	0	0	0	0	1	1	no
4933416E03Rik	4933416E03Rik	4933416E03Rik	chr2:159773076-159807025	2017-01-13	157-1-17	NOTEST	0	0	0	0	1	1	no
4933416I08Rik	4933416I08Rik	4933416I08Rik	chrX:50989667-50994509	2017-01-13	157-1-17	NOTEST	0	0	0	0	1	1	no
4933416M06Rik	4933416M06Rik	4933416M06Rik	chr13:102024273-102063351	2017-01-13	157-1-17	NOTEST	0	0	0	0	1	1	no
4933416M07Rik	4933416M07Rik	4933416M07Rik	chr8:28249244-28285118	2017-01-13	157-1-17	NOTEST	0.347715	0.224536	-0.630959	0	1	1	no
4933417A18Rik	4933417A18Rik	4933417A18Rik	chr13:35016277-35055678	2017-01-13	157-1-17	NOTEST	0	0	0	0	1	1	no
4933417D19Rik	4933417D19Rik	4933417D19Rik	chr8:125756157-125778075	2017-01-13	157-1-17	NOTEST	0	0	0	0	1	1	no
4933417E11Rik	4933417E11Rik	4933417E11Rik	chr1:72005571-72051769	2017-01-13	157-1-17	NOTEST	0	0	0	0	1	1	no
4933417G07Rik	4933417G07Rik	4933417G07Rik	chr3:55429119-55987623	2017-01-13	157-1-17	OK	6.63948	9.35466	0.494615	0.24303	0.7963	0.979846	no
4933417O13Rik	4933417O13Rik	4933417O13Rik	chr7:150293158-150612947	2017-01-13	157-1-17	NOTEST	0	0	0	0	1	1	no
4933421I07Rik	4933421I07Rik	4933421I07Rik	chr7:49700831-49703450	2017-01-13	157-1-17	NOTEST	0	0	0	0	1	1	no
4933421O10Rik	4933421O10Rik	4933421O10Rik	chr4:33114113-33118298	2017-01-13	157-1-17	NOTEST	0.125649	0.48688	1.95417	0	1	1	no
4933422A05Rik	4933422A05Rik	4933422A05Rik	chr9:35088689-35093008	2017-01-13	157-1-17	NOTEST	0	0	0	0	1	1	no
4933422H20Rik	4933422H20Rik	4933422H20Rik	chr11:115301858-115309582	2017-01-13	157-1-17	NOTEST	0	0	0	0	1	1	no
4933424G05Rik	4933424G05Rik	4933424G05Rik	chr18:15127193-15309955	2017-01-13	157-1-17	NOTEST	0	0	0	0	1	1	no
4933424G06Rik	4933424G06Rik	4933424G06Rik	chr1:36771382-36814805	2017-01-13	157-1-17	NOTEST	0	0	0	0	1	1	no
4933425B07Rik	4933425B07Rik	4933425B07Rik	chr14:47222480-47257098	2017-01-13	157-1-17	NOTEST	0	0	0	0	1	1	no
4933425L06Rik	4933425L06Rik	4933425L06Rik	chr13:105872201-105911862	2017-01-13	157-1-17	NOTEST	0	0	0	0	1	1	no
4933426M11Rik	4933426M11Rik	4933426M11Rik	chr12:81891518-81981820	2017-01-13	157-1-17	OK	7.16219	12.2313	0.772107	1.18172	0.23185	0.945498	no
4933427D06Rik	4933427D06Rik	4933427D06Rik	chr6:89046108-89060031	2017-01-13	157-1-17	NOTEST	0	0	0	0	1	1	no
4933427D14Rik	4933427D14Rik	4933427D14Rik	chr11:71967598-72016873	2017-01-13	157-1-17	NOTEST	2.33073	1.07517	-1.11622	0	1	1	no
4933427E11Rik	4933427E11Rik	4933427E11Rik	chr15:74532841-74540804	2017-01-13	157-1-17	NOTEST	0	0	0	0	1	1	no
4933427E13Rik	4933427E13Rik	4933427E13Rik	chr11:25226106-25267137	2017-01-13	157-1-17	NOTEST	0	0	0	0	1	1	no
4933427G17Rik	4933427G17Rik	4933427G17Rik	chr7:128126022-128158301	2017-01-13	157-1-17	NOTEST	0	0	0	0	1	1	no
4933427I22Rik	4933427I22Rik	4933427I22Rik	chr4:139482025-139499434	2017-01-13	157-1-17	NOTEST	0	0	0	0	1	1	no
4933428C19Rik	4933428C19Rik	4933428C19Rik	chr4:40429872-40472581	2017-01-13	157-1-17	NOTEST	0	0	0	0	1	1	no
4933428G20Rik	4933428G20Rik	4933428G20Rik	chr11:97311473-97363714	2017-01-13	157-1-17	NOTEST	0	1.20985	inf	0	1	1	no
4933429K18Rik	4933429K18Rik	4933429K18Rik	chr19:45801044-45805048	2017-01-13	157-1-17	NOTEST	0	0	0	0	1	1	no
4933429O19Rik	4933429O19Rik	4933429O19Rik	chr14:49498547-49506787	2017-01-13	157-1-17	NOTEST	0.642282	0	#NAME?	0	1	1	no
4933430H16Rik	4933430H16Rik	4933430H16Rik	chr7:90086447-90119901	2017-01-13	157-1-17	NOTEST	0	0	0	0	1	1	no
4933430I17Rik	4933430I17Rik	4933430I17Rik	chr4:62186402-62209027	2017-01-13	157-1-17	NOTEST	0	0	0	0	1	1	no
4933430M04Rik	4933430M04Rik	4933430M04Rik	chr11:24381908-24469951	2017-01-13	157-1-17	NOTEST	0	0	0	0	1	1	no
4933430N04Rik	4933430N04Rik	4933430N04Rik	chr8:9125411-9132288	2017-01-13	157-1-17	NOTEST	0	0	0	0	1	1	no
4933431E20Rik	4933431E20Rik	4933431E20Rik	chr3:107680147-107701603	2017-01-13	157-1-17	NOTEST	0.0880668	0	#NAME?	0	1	1	no
4933431G14Rik	4933431G14Rik	4933431G14Rik	chr6:72047601-72104564	2017-01-13	157-1-17	NOTEST	0	0	0	0	1	1	no
4933432G23Rik	4933432G23Rik	4933432G23Rik	chr9:118338956-118346166	2017-01-13	157-1-17	NOTEST	0	0	0	0	1	1	no
4933432I03Rik	4933432I03Rik	4933432I03Rik	chr14:103386628-103433020	2017-01-13	157-1-17	NOTEST	0	0	0	0	1	1	no
4933432I09Rik	4933432I09Rik	4933432I09Rik	chr16:18209778-18213956	2017-01-13	157-1-17	NOTEST	0	0	0	0	1	1	no
4933432K03Rik	4933432K03Rik	4933432K03Rik	chr7:128730899-128733350	2017-01-13	157-1-17	NOTEST	0	0	0	0	1	1	no
4933433C11Rik	4933433C11Rik	4933433C11Rik	chr2:25068078-25070150	2017-01-13	157-1-17	NOTEST	0.373161	0	#NAME?	0	1	1	no
4933433F19Rik	4933433F19Rik	4933433F19Rik	chr8:31678866-31686045	2017-01-13	157-1-17	NOTEST	0	0	0	0	1	1	no
4933433G08Rik	4933433G08Rik	4933433G08Rik	chr9:60950818-60953193	2017-01-13	157-1-17	NOTEST	0	0	0	0	1	1	no
4933433G15Rik	4933433G15Rik	4933433G15Rik	chr9:75257990-75263344	2017-01-13	157-1-17	NOTEST	0	0	0	0	1	1	no
4933433G19Rik	4933433G19Rik	4933433G19Rik	chr13:67013033-67133341	2017-01-13	157-1-17	NOTEST	0.533364	0.344433	-0.630898	0	1	1	no
4933433H22Rik	4933433H22Rik	4933433H22Rik	chr17:84477999-84489215	2017-01-13	157-1-17	NOTEST	0	0	0	0	1	1	no
4933434E20Rik	4933434E20Rik	4933434E20Rik	chr3:89802681-89872269	2017-01-13	157-1-17	OK	142.942	78.804	-0.859089	-0.30767	0.81255	0.982367	no
4933434I20Rik	4933434I20Rik	4933434I20Rik	chr8:85872370-85903301	2017-01-13	157-1-17	NOTEST	0	0	0	0	1	1	no
4933436E23Rik	4933436E23Rik	4933436E23Rik	chr1:141276028-141299429	2017-01-13	157-1-17	NOTEST	0	0	0	0	1	1	no
4933436H12Rik	4933436H12Rik	4933436H12Rik	chr7:75562309-75571019	2017-01-13	157-1-17	NOTEST	0	0	0	0	1	1	no
4933436I01Rik	4933436I01Rik	4933436I01Rik	chrX:65173038-65174625	2017-01-13	157-1-17	NOTEST	0	0	0	0	1	1	no
4933438B17Rik	4933438B17Rik	4933438B17Rik	chr5:127511158-127568899	2017-01-13	157-1-17	NOTEST	0	0	0	0	1	1	no
4933438K21Rik	4933438K21Rik	4933438K21Rik	chr4:146437474-146442545	2017-01-13	157-1-17	NOTEST	0	0	0	0	1	1	no
4933439C10Rik	4933439C10Rik	4933439C10Rik	chr11:59299022-59324569	2017-01-13	157-1-17	NOTEST	0	0.883483	inf	0	1	1	no
4933439K11Rik	4933439K11Rik	4933439K11Rik	chr1:174451260-174480937	2017-01-13	157-1-17	NOTEST	0	0	0	0	1	1	no
4933440J02Rik	4933440J02Rik	4933440J02Rik	chr10:111023774-111031329	2017-01-13	157-1-17	NOTEST	0	0	0	0	1	1	no
4933440M02Rik	4933440M02Rik	4933440M02Rik	chr7:132475295-132493300	2017-01-13	157-1-17	NOTEST	0	0	0	0	1	1	no
5031410I06Rik	5031410I06Rik	5031410I06Rik	chr5:26344960-26431854	2017-01-13	157-1-17	NOTEST	0	0	0	0	1	1	no
5031414D18Rik	5031414D18Rik	5031414D18Rik	chr14:75415833-75452339	2017-01-13	157-1-17	NOTEST	0.187153	0.241731	0.369188	0	1	1	no
5031425E22Rik	5031425E22Rik	5031425E22Rik	chr5:22937625-22940171	2017-01-13	157-1-17	NOTEST	1.95534	3.40952	0.802145	0	1	1	no
5031425F14Rik	5031425F14Rik	5031425F14Rik	chr2:166272950-166284270	2017-01-13	157-1-17	NOTEST	0.319574	0	#NAME?	0	1	1	no
5031426D15Rik	5031426D15Rik	5031426D15Rik	chr2:6460743-7317825	2017-01-13	157-1-17	NOTEST	1.18163	0.864873	-0.450213	0	1	1	no
5031434C07Rik	5031434C07Rik	5031434C07Rik	chr6:112223751-112280417	2017-01-13	157-1-17	NOTEST	0	0.155132	inf	0	1	1	no
5031434O11Rik	5031434O11Rik	5031434O11Rik	chr3:51319239-51371038	2017-01-13	157-1-17	NOTEST	0	0	0	0	1	1	no
5031439G07Rik	5031439G07Rik	5031439G07Rik	chr15:84776149-84818401	2017-01-13	157-1-17	OK	8.82603	10.3582	0.230931	0.354856	0.70635	0.967737	no
5033403H07Rik	5033403H07Rik	5033403H07Rik	chr5:53364250-53383531	2017-01-13	157-1-17	NOTEST	0	0	0	0	1	1	no
5033404E19Rik	5033404E19Rik	5033404E19Rik	chr1:187321184-187321893	2017-01-13	157-1-17	NOTEST	0	0	0	0	1	1	no
5033406O09Rik	5033406O09Rik	5033406O09Rik	chr12:113180201-113182693	2017-01-13	157-1-17	NOTEST	0.600235	0.387632	-0.63084	0	1	1	no
5133400J02Rik	5133400J02Rik	5133400J02Rik	chr11:51003334-51033920	2017-01-13	157-1-17	NOTEST	0.623284	0	#NAME?	0	1	1	no
5330411J11Rik	5330411J11Rik	5330411J11Rik	chr2:59220549-59224739	2017-01-13	157-1-17	NOTEST	0	0	0	0	1	1	no
5330413P13Rik	5330413P13Rik	5330413P13Rik	chr2:131645741-131673392	2017-01-13	157-1-17	NOTEST	0	0	0	0	1	1	no
5330417C22Rik	5330417C22Rik	5330417C22Rik	chr3:108260986-108339440	2017-01-13	157-1-17	NOTEST	1.32049	1.13706	-0.215765	0	1	1	no
5330426P16Rik	5330426P16Rik	5330426P16Rik	chr16:50726863-50732886	2017-01-13	157-1-17	NOTEST	0.284121	0.183486	-0.630836	0	1	1	no
5330434G04Rik	5330434G04Rik	5330434G04Rik	chrX:102568332-102587093	2017-01-13	157-1-17	NOTEST	0	0	0	0	1	1	no
5330439B14Rik	5330439B14Rik	5330439B14Rik	chr6:142536381-142650794	2017-01-13	157-1-17	NOTEST	0.770146	0.497352	-0.630864	0	1	1	no
5430401F13Rik	5430401F13Rik	5430401F13Rik	chr6:131493779-131503775	2017-01-13	157-1-17	NOTEST	0	0	0	0	1	1	no
5430402E10Rik	5430402E10Rik	5430402E10Rik	chrX:75233629-75238906	2017-01-13	157-1-17	NOTEST	0	0	0	0	1	1	no
5430402O13Rik	5430402O13Rik	5430402O13Rik	chr6:50516641-50546589	2017-01-13	157-1-17	NOTEST	0	0.400805	inf	0	1	1	no
5430403N17Rik	5430403N17Rik	5430403N17Rik	chr8:36927138-36946011	2017-01-13	157-1-17	NOTEST	0	0.125903	inf	0	1	1	no
5430405H02Rik	5430405H02Rik	5430405H02Rik	chr2:156665742-156688681	2017-01-13	157-1-17	OK	4.49052	4.92351	0.132805	0.136825	0.8936	0.986814	no
5430416N02Rik	5430416N02Rik	5430416N02Rik	chr5:100849860-100858554	2017-01-13	157-1-17	NOTEST	1.07991	2.09193	0.953929	0	1	1	no
5430416O09Rik	5430416O09Rik	5430416O09Rik	chr4:43742905-43747406	2017-01-13	157-1-17	NOTEST	0.236031	0.0762168	-1.6308	0	1	1	no
5430417L22Rik	5430417L22Rik	5430417L22Rik	chr2:118571497-118574543	2017-01-13	157-1-17	OK	4.35143	3.33063	-0.385694	-0.521143	0.60485	0.959786	no
5430419D17Rik	5430419D17Rik	5430419D17Rik	chr7:138317915-138394459	2017-01-13	157-1-17	NOTEST	0	0	0	0	1	1	no
5430421F17Rik	5430421F17Rik	5430421F17Rik	chr8:26413121-26416742	2017-01-13	157-1-17	NOTEST	0	0.141418	inf	0	1	1	no
5430421N21Rik	5430421N21Rik	5430421N21Rik	chr15:101315560-101321943	2017-01-13	157-1-17	NOTEST	0.294715	0	#NAME?	0	1	1	no
5430425K12Rik	5430425K12Rik	5430425K12Rik	chr13:81079663-81087858	2017-01-13	157-1-17	NOTEST	0	0	0	0	1	1	no
5430427M07Rik	5430427M07Rik	5430427M07Rik	chr12:92236931-92786285	2017-01-13	157-1-17	NOTEST	0	0	0	0	1	1	no
5430427O19Rik	5430427O19Rik	5430427O19Rik	chrX:83115611-83136838	2017-01-13	157-1-17	NOTEST	0.757008	0.651854	-0.21576	0	1	1	no
5430428K19Rik	5430428K19Rik	5430428K19Rik	chrX:5977262-6210835	2017-01-13	157-1-17	NOTEST	0	0	0	0	1	1	no
5430434I15Rik	5430434I15Rik	5430434I15Rik	chr3:38102072-38107041	2017-01-13	157-1-17	NOTEST	0	0	0	0	1	1	no
5430435G22Rik	5430435G22Rik	5430435G22Rik	chr1:133585271-133610041	2017-01-13	157-1-17	OK	3.75196	4.20847	0.165652	0.218961	0.82625	0.983256	no
5430437J10Rik	5430437J10Rik	5430437J10Rik	chr15:5446317-5544983	2017-01-13	157-1-17	NOTEST	0.950601	0.92082	-0.0459212	0	1	1	no
5430440P10Rik	5430440P10Rik	5430440P10Rik	chr14:105826775-105836933	2017-01-13	157-1-17	NOTEST	0	0	0	0	1	1	no
5530400C23Rik	5530400C23Rik	5530400C23Rik	chr6:133242233-133245808	2017-01-13	157-1-17	NOTEST	0	0	0	0	1	1	no
5530401A14Rik	5530401A14Rik	5530401A14Rik	chr11:80693664-81781898	2017-01-13	157-1-17	NOTEST	0	0	0	0	1	1	no
5530601H04Rik	5530601H04Rik	5530601H04Rik	chrX:102236192-102265463	2017-01-13	157-1-17	NOTEST	0.259698	0.419294	0.69113	0	1	1	no
5730403I07Rik	5730403I07Rik	5730403I07Rik	chr9:77214218-77247223	2017-01-13	157-1-17	NOTEST	0	0	0	0	1	1	no
5730405O15Rik	5730405O15Rik	5730405O15Rik	chrX:12619140-12622421	2017-01-13	157-1-17	NOTEST	0	0	0	0	1	1	no
5730408K05Rik	5730408K05Rik	5730408K05Rik	chr19:8958367-8965249	2017-01-13	157-1-17	NOTEST	2.50939	0	#NAME?	0	1	1	no
5730409E04Rik	5730409E04Rik	5730409E04Rik	chr4:126287097-126291615	2017-01-13	157-1-17	OK	1.72978	3.90509	1.17477	1.41658	0.1603	0.945498	no
5730412P04Rik	5730412P04Rik	5730412P04Rik	chrX:132639141-132649959	2017-01-13	157-1-17	NOTEST	0	0	0	0	1	1	no
5730416F02Rik	5730416F02Rik	5730416F02Rik	chrX:106196823-106197635	2017-01-13	157-1-17	NOTEST	0.750899	0.484894	-0.630952	0	1	1	no
5730420D15Rik	5730420D15Rik	5730420D15Rik	chr10:94880008-94891274	2017-01-13	157-1-17	NOTEST	0	0	0	0	1	1	no
5730422E09Rik	5730422E09Rik	5730422E09Rik	chr5:149931140-149993612	2017-01-13	157-1-17	NOTEST	0	0	0	0	1	1	no
5730435O14Rik	5730435O14Rik	5730435O14Rik	chr10:41258654-41307559	2017-01-13	157-1-17	NOTEST	0	0	0	0	1	1	no
5730455P16Rik	5730455P16Rik	5730455P16Rik	chr11:80173993-80191517	2017-01-13	157-1-17	OK	9.20142	6.07908	-0.598002	-0.908745	0.36085	0.945498	no
5730457N03Rik	5730457N03Rik	5730457N03Rik	chr6:52258382-52268372	2017-01-13	157-1-17	NOTEST	0	0	0	0	1	1	no
5730460C07Rik	5730460C07Rik	5730460C07Rik	chr3:153452268-153455051	2017-01-13	157-1-17	NOTEST	0	0	0	0	1	1	no
5730480H06Rik	5730480H06Rik	5730480H06Rik	chr5:48780741-49676898	2017-01-13	157-1-17	NOTEST	0.298943	0.579175	0.954129	0	1	1	no
5730488B01Rik	5730488B01Rik	5730488B01Rik	chr4:44544377-44723312	2017-01-13	157-1-17	NOTEST	0	0	0	0	1	1	no
5730507C01Rik	5730507C01Rik	5730507C01Rik	chr12:18521315-18542060	2017-01-13	157-1-17	NOTEST	1.01038	0.783002	-0.367805	0	1	1	no
5730508B09Rik	5730508B09Rik	5730508B09Rik	chr3:127572605-127599241	2017-01-13	157-1-17	NOTEST	3.59809	2.95735	-0.282924	0	1	1	no
5730522E02Rik	5730522E02Rik	5730522E02Rik	chr11:25516845-26110576	2017-01-13	157-1-17	NOTEST	0	0	0	0	1	1	no
5730559C18Rik	5730559C18Rik	5730559C18Rik	chr1:138110098-138130857	2017-01-13	157-1-17	NOTEST	0.326111	0.421215	0.369193	0	1	1	no
5830403L16Rik	5830403L16Rik	5830403L16Rik	chr1:155696671-155698325	2017-01-13	157-1-17	NOTEST	0	0	0	0	1	1	no
5830411N06Rik	5830411N06Rik	5830411N06Rik	chr7:147433199-147485690	2017-01-13	157-1-17	NOTEST	0	0	0	0	1	1	no
5830415F09Rik	5830415F09Rik	5830415F09Rik	chr4:46389846-46402295	2017-01-13	157-1-17	OK	3.71745	1.30948	-1.50532	-1.37095	0.19565	0.945498	no
5830416I19Rik	5830416I19Rik	5830416I19Rik	chr5:64436211-64441465	2017-01-13	157-1-17	NOTEST	0.377542	0.487643	0.369187	0	1	1	no
5830416P10Rik	5830416P10Rik	5830416P10Rik	chr19:53515701-53539286	2017-01-13	157-1-17	NOTEST	0	0.0581605	inf	0	1	1	no
5830417I10Rik	5830417I10Rik	5830417I10Rik	chr3:88580978-88636409	2017-01-13	157-1-17	NOTEST	0.380777	0.614792	0.69115	0	1	1	no
5830418K08Rik	5830418K08Rik	5830418K08Rik	chr9:15087780-15162232	2017-01-13	157-1-17	NOTEST	0.703362	0.867204	0.302104	0	1	1	no
5830418P13Rik	5830418P13Rik	5830418P13Rik	chr9:103325907-103382658	2017-01-13	157-1-17	NOTEST	0	0	0	0	1	1	no
5830428M24Rik	5830428M24Rik	5830428M24Rik	chr12:70565773-70576537	2017-01-13	157-1-17	NOTEST	0	0	0	0	1	1	no
5830432E09Rik	5830432E09Rik	5830432E09Rik	chr7:142729506-142877977	2017-01-13	157-1-17	NOTEST	0	0	0	0	1	1	no
5830444B04Rik	5830444B04Rik	5830444B04Rik	chr4:154775077-154817219	2017-01-13	157-1-17	NOTEST	0	0.115401	inf	0	1	1	no
5830454E08Rik	5830454E08Rik	5830454E08Rik	chr9:120486447-120487190	2017-01-13	157-1-17	NOTEST	0	0.54667	inf	0	1	1	no
5830473C10Rik	5830473C10Rik	5830473C10Rik	chr5:90990234-91026932	2017-01-13	157-1-17	NOTEST	0	0	0	0	1	1	no
5930403L14Rik	5930403L14Rik	5930403L14Rik	chr4:153690233-154010982	2017-01-13	157-1-17	NOTEST	0	0.162213	inf	0	1	1	no
5930412G12Rik	5930412G12Rik	5930412G12Rik	chr5:129085004-129106562	2017-01-13	157-1-17	NOTEST	0	0.268717	inf	0	1	1	no
5930430L01Rik	5930430L01Rik	5930430L01Rik	chr5:149801631-149806791	2017-01-13	157-1-17	NOTEST	0.136206	0.93902	2.78536	0	1	1	no
5930438M14Rik	5930438M14Rik	5930438M14Rik	chr13:102002081-102017506	2017-01-13	157-1-17	NOTEST	0	0	0	0	1	1	no
6030407O03Rik	6030407O03Rik	6030407O03Rik	chr1:73664954-73911040	2017-01-13	157-1-17	NOTEST	0	0	0	0	1	1	no
6030408B16Rik	6030408B16Rik	6030408B16Rik	chr15:101123642-101127857	2017-01-13	157-1-17	NOTEST	0.25966	0.335379	0.36917	0	1	1	no
6030419C18Rik	6030419C18Rik	6030419C18Rik	chr9:58336409-58347549	2017-01-13	157-1-17	NOTEST	1.65626	3.51449	1.08538	0	1	1	no
6030440G07Rik	6030440G07Rik	6030440G07Rik	chr12:112232607-112252082	2017-01-13	157-1-17	NOTEST	0	0.332071	inf	0	1	1	no
6030443J06Rik	6030443J06Rik	6030443J06Rik	chr5:22056230-22063989	2017-01-13	157-1-17	NOTEST	0	0.0718168	inf	0	1	1	no
6030458C11Rik	6030458C11Rik	6030458C11Rik	chr15:12737931-12754412	2017-01-13	157-1-17	OK	7.53419	6.84342	-0.138736	-0.209271	0.8289	0.983256	no
6030466F02Rik	6030466F02Rik	6030466F02Rik	chr8:126257857-126263841	2017-01-13	157-1-17	NOTEST	0	0	0	0	1	1	no
6030468B19Rik	6030468B19Rik	6030468B19Rik	chr11:117658973-117668622	2017-01-13	157-1-17	NOTEST	0	0	0	0	1	1	no
6030469F06Rik	6030469F06Rik	6030469F06Rik	chr12:31853726-31870787	2017-01-13	157-1-17	NOTEST	0	0	0	0	1	1	no
6030498E09Rik	6030498E09Rik	6030498E09Rik	chrX:36125956-36315865	2017-01-13	157-1-17	NOTEST	0	0	0	0	1	1	no
6230400D17Rik	6230400D17Rik	6230400D17Rik	chr14:21521233-21523647	2017-01-13	157-1-17	NOTEST	0.51712	0	#NAME?	0	1	1	no
6330403A02Rik	6330403A02Rik	6330403A02Rik	chr1:182362503-182413635	2017-01-13	157-1-17	NOTEST	0.0721315	0.419259	2.53914	0	1	1	no
6330403K07Rik	6330403K07Rik	6330403K07Rik	chr11:70845442-70847119	2017-01-13	157-1-17	NOTEST	0	0	0	0	1	1	no
6330407A03Rik	6330407A03Rik	6330407A03Rik	chr4:3605267-3718759	2017-01-13	157-1-17	NOTEST	0.55855	0	#NAME?	0	1	1	no
6330408A02Rik	6330408A02Rik	6330408A02Rik	chr7:13844315-13896776	2017-01-13	157-1-17	NOTEST	1.31126	0.940927	-0.478799	0	1	1	no
6330409D20Rik	6330409D20Rik	6330409D20Rik	chr2:32576574-32610527	2017-01-13	157-1-17	NOTEST	0	0.32305	inf	0	1	1	no
6330410L21Rik	6330410L21Rik	6330410L21Rik	chr3:129380492-129466800	2017-01-13	157-1-17	NOTEST	0	0	0	0	1	1	no
6330415B21Rik	6330415B21Rik	6330415B21Rik	chr6:76831630-77929661	2017-01-13	157-1-17	NOTEST	0.227228	0	#NAME?	0	1	1	no
6330416G13Rik	6330416G13Rik	6330416G13Rik	chr4:63221393-63247387	2017-01-13	157-1-17	OK	3.74393	3.02238	-0.308871	-0.427792	0.66125	0.961886	no
6330418K02Rik	6330418K02Rik	6330418K02Rik	chr5:138700885-138713982	2017-01-13	157-1-17	NOTEST	0	0	0	0	1	1	no
6330419J24Rik	6330419J24Rik	6330419J24Rik	chrX:53627762-53631647	2017-01-13	157-1-17	NOTEST	0	0.206855	inf	0	1	1	no
6330549D23Rik	6330549D23Rik	6330549D23Rik	chr3:96405055-96433742	2017-01-13	157-1-17	NOTEST	2.61811	2.02897	-0.367775	0	1	1	no
6430411K18Rik	6430411K18Rik	6430411K18Rik	chr12:110828378-110833613	2017-01-13	157-1-17	NOTEST	0	0.37369	inf	0	1	1	no
6430503K07Rik	6430503K07Rik	6430503K07Rik	chr2:147003281-147157417	2017-01-13	157-1-17	NOTEST	0	0	0	0	1	1	no
6430531B16Rik	6430531B16Rik	6430531B16Rik	chr7:147158201-147164654	2017-01-13	157-1-17	NOTEST	0	0	0	0	1	1	no
6430548M08Rik	6430548M08Rik	6430548M08Rik	chr8:122638051-122689207	2017-01-13	157-1-17	NOTEST	0.859159	2.22042	1.36984	0	1	1	no
6430550D23Rik	6430550D23Rik	6430550D23Rik	chr2:155826178-155833713	2017-01-13	157-1-17	NOTEST	0	0	0	0	1	1	no
6430562O15Rik	6430562O15Rik	6430562O15Rik	chr13:100114740-100185516	2017-01-13	157-1-17	NOTEST	0.301697	0.974181	1.69109	0	1	1	no
6430571L13Rik	6430571L13Rik	6430571L13Rik	chr9:107242970-107252014	2017-01-13	157-1-17	NOTEST	0.195035	0.62978	1.69111	0	1	1	no
6430573F11Rik	6430573F11Rik	6430573F11Rik	chr8:37552244-37576067	2017-01-13	157-1-17	NOTEST	0	0	0	0	1	1	no
6430584L05Rik	6430584L05Rik	6430584L05Rik	chr6:55346880-55362279	2017-01-13	157-1-17	NOTEST	0	0	0	0	1	1	no
6430706D22Rik	6430706D22Rik	6430706D22Rik	chr1:90123594-90174154	2017-01-13	157-1-17	NOTEST	1.14087	2.024	0.827078	0	1	1	no
6430710C18Rik	6430710C18Rik	6430710C18Rik	chr2:72583902-72651774	2017-01-13	157-1-17	NOTEST	0	0	0	0	1	1	no
6530402F18Rik	6530402F18Rik	6530402F18Rik	chr2:29050340-29108513	2017-01-13	157-1-17	NOTEST	0.448289	1.02173	1.18852	0	1	1	no
6530411M01Rik	6530411M01Rik	6530411M01Rik	chr17:9340583-9360887	2017-01-13	157-1-17	NOTEST	0	0	0	0	1	1	no
6720416L17Rik	6720416L17Rik	6720416L17Rik	chr2:74586478-74600953	2017-01-13	157-1-17	OK	2.23873	3.94308	0.816642	0.923875	0.3435	0.945498	no
6720468P15Rik	6720468P15Rik	6720468P15Rik	chr19:57583053-57587278	2017-01-13	157-1-17	NOTEST	0.402298	0	#NAME?	0	1	1	no
6720483E21Rik	6720483E21Rik	6720483E21Rik	chr1:20878730-20880554	2017-01-13	157-1-17	NOTEST	0	0.32231	inf	0	1	1	no
6720489N17Rik	6720489N17Rik	6720489N17Rik	chr13:62704374-62725542	2017-01-13	157-1-17	NOTEST	0.188151	0.729063	1.95415	0	1	1	no
6820408C15Rik	6820408C15Rik	6820408C15Rik	chr2:152241322-152270066	2017-01-13	157-1-17	NOTEST	0	0.415884	inf	0	1	1	no
6820431F20Rik	6820431F20Rik	6820431F20Rik	chr8:19981359-20020392	2017-01-13	157-1-17	NOTEST	0.308535	0.664196	1.10617	0	1	1	no
7420426K07Rik	7420426K07Rik	7420426K07Rik	chr9:98803537-98805041	2017-01-13	157-1-17	NOTEST	0	0	0	0	1	1	no
7420461P10Rik	7420461P10Rik	7420461P10Rik	chr1:164569280-164588350	2017-01-13	157-1-17	NOTEST	0	0	0	0	1	1	no
7420700N18Rik	7420700N18Rik	7420700N18Rik	chr8:32478220-32492910	2017-01-13	157-1-17	NOTEST	0	0	0	0	1	1	no
7420701I03Rik	7420701I03Rik	7420701I03Rik	chr12:11054618-11085547	2017-01-13	157-1-17	NOTEST	0	0	0	0	1	1	no
7530416G11Rik	7530416G11Rik	7530416G11Rik	chr15:85323165-85333657	2017-01-13	157-1-17	NOTEST	0.477777	0	#NAME?	0	1	1	no
7630403G23Rik	7630403G23Rik	7630403G23Rik	chr9:33849955-33866604	2017-01-13	157-1-17	NOTEST	0	0	0	0	1	1	no
8030411F24Rik	8030411F24Rik	8030411F24Rik	chr2:148607744-148611672	2017-01-13	157-1-17	NOTEST	0	0	0	0	1	1	no
8030423F21Rik	8030423F21Rik	8030423F21Rik	chr5:52998788-53010250	2017-01-13	157-1-17	NOTEST	0	0	0	0	1	1	no
8030423J24Rik	8030423J24Rik	8030423J24Rik	chr13:71021825-71023381	2017-01-13	157-1-17	NOTEST	0	0	0	0	1	1	no
8030442B05Rik	8030442B05Rik	8030442B05Rik	chr2:11259992-11320127	2017-01-13	157-1-17	NOTEST	0	0	0	0	1	1	no
8030443G20Rik	8030443G20Rik	8030443G20Rik	chr4:108551674-108644682	2017-01-13	157-1-17	NOTEST	1.96048	0	#NAME?	0	1	1	no
8030462N17Rik	8030462N17Rik	8030462N17Rik	chr18:77872019-77952749	2017-01-13	157-1-17	OK	4.98837	4.60225	-0.116228	-0.168713	0.86175	0.984458	no
8430408G22Rik	8430408G22Rik	8430408G22Rik	chr6:116583025-116623854	2017-01-13	157-1-17	OK	2.0585	3.71552	0.851973	0.430154	0.6866	0.965409	no
8430419L09Rik	8430419L09Rik	8430419L09Rik	chr6:135148004-135186258	2017-01-13	157-1-17	NOTEST	1.37272	2.73347	0.993696	0	1	1	no
8430422H06Rik	8430422H06Rik	8430422H06Rik	chr18:14390814-14437051	2017-01-13	157-1-17	NOTEST	0	0	0	0	1	1	no
8430423G03Rik	8430423G03Rik	8430423G03Rik	chr5:149761825-149763234	2017-01-13	157-1-17	NOTEST	0	0.676595	inf	0	1	1	no
8430426J06Rik	8430426J06Rik	8430426J06Rik	chr15:81073083-81082292	2017-01-13	157-1-17	NOTEST	0	0.476297	inf	0	1	1	no
8430427H17Rik	8430427H17Rik	8430427H17Rik	chr2:153233196-153355707	2017-01-13	157-1-17	OK	3.8387	3.40939	-0.171102	-0.253513	0.79575	0.979846	no
8430429K09Rik	8430429K09Rik	8430429K09Rik	chr11:3315975-3379834	2017-01-13	157-1-17	NOTEST	0	0.400749	inf	0	1	1	no
8430431K14Rik	8430431K14Rik	8430431K14Rik	chr19:30638976-31839523	2017-01-13	157-1-17	NOTEST	0	0	0	0	1	1	no
8430436N08Rik	8430436N08Rik	8430436N08Rik	chr4:7487834-7500948	2017-01-13	157-1-17	NOTEST	0	0	0	0	1	1	no
8430437L04Rik	8430437L04Rik	8430437L04Rik	chr2:72541566-72567525	2017-01-13	157-1-17	NOTEST	0	0	0	0	1	1	no
9030025P20Rik	9030025P20Rik	9030025P20Rik	chr17:15115827-15128541	2017-01-13	157-1-17	NOTEST	0	0.771585	inf	0	1	1	no
9030204H09Rik	9030204H09Rik	9030204H09Rik	chr2:35606745-35835144	2017-01-13	157-1-17	NOTEST	0	0	0	0	1	1	no
9030404E10Rik	9030404E10Rik	9030404E10Rik	chr16:30021927-30039565	2017-01-13	157-1-17	NOTEST	0	0	0	0	1	1	no
9030612E09Rik	9030612E09Rik	9030612E09Rik	chr10:42894504-42896371	2017-01-13	157-1-17	NOTEST	0	0	0	0	1	1	no
9030617O03Rik	9030617O03Rik	9030617O03Rik	chr12:102017332-102110820	2017-01-13	157-1-17	NOTEST	0.605689	2.44478	2.01305	0	1	1	no
9030619P08Rik	9030619P08Rik	9030619P08Rik	chr15:75258035-75262259	2017-01-13	157-1-17	NOTEST	0	0	0	0	1	1	no
9030624G23Rik	9030624G23Rik	9030624G23Rik	chr12:24728066-24782134	2017-01-13	157-1-17	NOTEST	0.887356	0.716328	-0.308893	0	1	1	no
9030624J02Rik	9030624J02Rik	9030624J02Rik	chr7:125883784-125985005	2017-01-13	157-1-17	OK	9.37098	9.38491	0.00214276	0.00328635	0.98885	0.991837	no
9030625G05Rik	9030625G05Rik	9030625G05Rik	chr18:75132417-75141201	2017-01-13	157-1-17	NOTEST	0	0	0	0	1	1	no
9130008F23Rik	9130008F23Rik	9130008F23Rik	chr17:41012430-41017507	2017-01-13	157-1-17	NOTEST	0.468383	0.302485	-0.630824	0	1	1	no
9130011E15Rik	9130011E15Rik	9130011E15Rik	chr19:45892633-46072978	2017-01-13	157-1-17	OK	5.10407	5.27405	0.0472636	0.0677318	0.94715	0.99085	no
9130015A21Rik	9130015A21Rik	9130015A21Rik	chr12:36356962-36379790	2017-01-13	157-1-17	NOTEST	0	0	0	0	1	1	no
9130015L21Rik	9130015L21Rik	9130015L21Rik	chr2:159842388-159866356	2017-01-13	157-1-17	NOTEST	0	0	0	0	1	1	no
9130019O22Rik	9130019O22Rik	9130019O22Rik	chr7:134525773-134530680	2017-01-13	157-1-17	NOTEST	0.374077	0.241586	-0.630797	0	1	1	no
9130019P16Rik	9130019P16Rik	9130019P16Rik	chr6:53989925-54380215	2017-01-13	157-1-17	NOTEST	0	0	0	0	1	1	no
9130023H24Rik	9130023H24Rik	9130023H24Rik	chr7:135377964-135388614	2017-01-13	157-1-17	NOTEST	0.813904	0.700845	-0.215762	0	1	1	no
9130024F11Rik	9130024F11Rik	9130024F11Rik	chr1:57028312-57032040	2017-01-13	157-1-17	NOTEST	0	0.0839539	inf	0	1	1	no
9130204L05Rik	9130204L05Rik	9130204L05Rik	chr3:90892058-90894727	2017-01-13	157-1-17	NOTEST	0	0	0	0	1	1	no
9130209A04Rik	9130209A04Rik	9130209A04Rik	chr18:47612321-47630522	2017-01-13	157-1-17	NOTEST	0	0	0	0	1	1	no
9130221F21Rik	9130221F21Rik	9130221F21Rik	chr6:71963889-71992522	2017-01-13	157-1-17	NOTEST	0	0	0	0	1	1	no
9130221H12Rik	9130221H12Rik	9130221H12Rik	chr7:26013277-26022870	2017-01-13	157-1-17	OK	17.0992	18.3307	0.100332	0.0680146	0.9487	0.99085	no
9130227L01Rik	9130227L01Rik	9130227L01Rik	chr1:55988084-56028942	2017-01-13	157-1-17	NOTEST	0	0.173691	inf	0	1	1	no
9130230L23Rik	9130230L23Rik	9130230L23Rik	chr5:66379166-66395524	2017-01-13	157-1-17	NOTEST	0	0	0	0	1	1	no
9130401M01Rik	9130401M01Rik	9130401M01Rik	chr15:57853826-57865849	2017-01-13	157-1-17	OK	3.73211	5.0881	0.447134	0.490959	0.63445	0.961583	no
9130409I23Rik	9130409I23Rik	9130409I23Rik	chr1:182981367-182990798	2017-01-13	157-1-17	OK	26.7519	12.7392	-1.07037	-1.6214	0.10425	0.945498	no
9230009I02Rik	9230009I02Rik	9230009I02Rik	chr11:50898588-50905337	2017-01-13	157-1-17	NOTEST	0	0	0	0	1	1	no
9230102K24Rik	9230102K24Rik	9230102K24Rik	chr10:110037705-110053017	2017-01-13	157-1-17	NOTEST	0.416185	0	#NAME?	0	1	1	no
9230102O04Rik	9230102O04Rik	9230102O04Rik	chr2:9802872-9811167	2017-01-13	157-1-17	NOTEST	0	0	0	0	1	1	no
9230104L09Rik	9230104L09Rik	9230104L09Rik	chr2:148672449-148676670	2017-01-13	157-1-17	NOTEST	0	0	0	0	1	1	no
9230105E05Rik	9230105E05Rik	9230105E05Rik	chr10:119798330-119913991	2017-01-13	157-1-17	NOTEST	0	0	0	0	1	1	no
9230110C19Rik	9230110C19Rik	9230110C19Rik	chr9:8021671-8042823	2017-01-13	157-1-17	NOTEST	1.97812	0.638731	-1.63085	0	1	1	no
9230110F15Rik	9230110F15Rik	9230110F15Rik	chr9:35645913-35651735	2017-01-13	157-1-17	NOTEST	0	0	0	0	1	1	no
9230112D13Rik	9230112D13Rik	9230112D13Rik	chr14:35324806-35335987	2017-01-13	157-1-17	NOTEST	0	0	0	0	1	1	no
9230112J17Rik	9230112J17Rik	9230112J17Rik	chr9:60371773-60393689	2017-01-13	157-1-17	NOTEST	0	0.138865	inf	0	1	1	no
9230114K14Rik	9230114K14Rik	9230114K14Rik	chr5:52581919-52589223	2017-01-13	157-1-17	NOTEST	0.717605	0	#NAME?	0	1	1	no
9230116L04Rik	9230116L04Rik	9230116L04Rik	chr12:80130149-80204926	2017-01-13	157-1-17	NOTEST	0	0	0	0	1	1	no
9230116N13Rik	9230116N13Rik	9230116N13Rik	chr1:138308492-138336797	2017-01-13	157-1-17	NOTEST	0	0	0	0	1	1	no
9330020H09Rik	9330020H09Rik	9330020H09Rik	chr15:98373641-98401295	2017-01-13	157-1-17	NOTEST	0.284166	0.275279	-0.0458388	0	1	1	no
9330102E08Rik	9330102E08Rik	9330102E08Rik	chr6:128119717-128133821	2017-01-13	157-1-17	NOTEST	0	0	0	0	1	1	no
9330111N05Rik	9330111N05Rik	9330111N05Rik	chr13:81103334-81218856	2017-01-13	157-1-17	NOTEST	0	0	0	0	1	1	no
9330117O12Rik	9330117O12Rik	9330117O12Rik	chr18:54771397-54799524	2017-01-13	157-1-17	NOTEST	0	0	0	0	1	1	no
9330133O14Rik	9330133O14Rik	9330133O14Rik	chr8:124967555-124975222	2017-01-13	157-1-17	NOTEST	0.700028	1.24324	0.828622	0	1	1	no
9330151L19Rik	9330151L19Rik	9330151L19Rik	chr12:70290824-70300855	2017-01-13	157-1-17	NOTEST	0.586603	0.757671	0.369185	0	1	1	no
9330158H04Rik	9330158H04Rik	9330158H04Rik	chr6:36283137-36474774	2017-01-13	157-1-17	NOTEST	0.157998	0.102038	-0.630805	0	1	1	no
9330159F19Rik	9330159F19Rik	9330159F19Rik	chr10:28931448-28950585	2017-01-13	157-1-17	NOTEST	0	0.217596	inf	0	1	1	no
9330159M07Rik	9330159M07Rik	9330159M07Rik	chr9:88734001-88753708	2017-01-13	157-1-17	NOTEST	0	0	0	0	1	1	no
9330162012Rik	9330162012Rik	9330162012Rik	chr13:24997468-25030918	2017-01-13	157-1-17	NOTEST	0	0	0	0	1	1	no
9330162B11Rik	9330162B11Rik	9330162B11Rik	chr1:189432884-190038763	2017-01-13	157-1-17	NOTEST	0	0	0	0	1	1	no
9330175E14Rik	9330175E14Rik	9330175E14Rik	chr8:96957026-96959003	2017-01-13	157-1-17	NOTEST	0	0.664537	inf	0	1	1	no
9330175M20Rik	9330175M20Rik	9330175M20Rik	chr1:51275229-51390623	2017-01-13	157-1-17	NOTEST	0	0	0	0	1	1	no
9330178D15Rik	9330178D15Rik	9330178D15Rik	chr3:155639317-155671556	2017-01-13	157-1-17	NOTEST	0	0	0	0	1	1	no
9330179D12Rik	9330179D12Rik	9330179D12Rik	chr6:127075726-127162437	2017-01-13	157-1-17	NOTEST	0	0.649521	inf	0	1	1	no
9330182L06Rik	9330182L06Rik	9330182L06Rik	chr5:9266192-9480717	2017-01-13	157-1-17	NOTEST	0.414355	0.1338	-1.63079	0	1	1	no
9330182O14Rik	9330182O14Rik	9330182O14Rik	chr15:39965910-39981556	2017-01-13	157-1-17	NOTEST	0	0	0	0	1	1	no
9330188P03Rik	9330188P03Rik	9330188P03Rik	chr14:105988765-105993146	2017-01-13	157-1-17	NOTEST	0	0.336219	inf	0	1	1	no
9430007A20Rik	9430007A20Rik	9430007A20Rik	chr4:144109724-144119256	2017-01-13	157-1-17	NOTEST	0	0	0	0	1	1	no
9430008C03Rik	9430008C03Rik	9430008C03Rik	chr2:158179435-158187258	2017-01-13	157-1-17	NOTEST	0.669608	0.901009	0.428224	0	1	1	no
9430014N10Rik	9430014N10Rik	9430014N10Rik	chr15:93735286-93757542	2017-01-13	157-1-17	NOTEST	0	0	0	0	1	1	no
9430015G10Rik	9430015G10Rik	9430015G10Rik	chr4:155484106-155501372	2017-01-13	157-1-17	NOTEST	0.595728	1.02596	0.784244	0	1	1	no
9430016H08Rik	9430016H08Rik	9430016H08Rik	chr1:57445087-57472802	2017-01-13	157-1-17	OK	14.6893	10.8037	-0.443244	-0.546336	0.5843	0.957696	no
9430018G01Rik	9430018G01Rik	9430018G01Rik	chr6:43295005-43616174	2017-01-13	157-1-17	NOTEST	0	0	0	0	1	1	no
9430019J16Rik	9430019J16Rik	9430019J16Rik	chr2:75274113-75282236	2017-01-13	157-1-17	NOTEST	0	0	0	0	1	1	no
9430020K01Rik	9430020K01Rik	9430020K01Rik	chr18:4634926-4682867	2017-01-13	157-1-17	OK	2.45733	4.39827	0.839846	1.25302	0.20055	0.945498	no
9430021M05Rik	9430021M05Rik	9430021M05Rik	chr2:162486898-162500940	2017-01-13	157-1-17	NOTEST	0	0	0	0	1	1	no
9430037G07Rik	9430037G07Rik	9430037G07Rik	chr9:88490162-88494081	2017-01-13	157-1-17	NOTEST	0	0.398	inf	0	1	1	no
9430038I01Rik	9430038I01Rik	9430038I01Rik	chr7:144567251-144602439	2017-01-13	157-1-17	NOTEST	0.496402	1.60283	1.69104	0	1	1	no
9430041J12Rik	9430041J12Rik	9430041J12Rik	chr7:4025726-4088528	2017-01-13	157-1-17	NOTEST	0	0	0	0	1	1	no
9430060I03Rik	9430060I03Rik	9430060I03Rik	chr1:94830119-94847167	2017-01-13	157-1-17	NOTEST	0	0	0	0	1	1	no
9430069I07Rik	9430069I07Rik	9430069I07Rik	chr15:34236435-34365995	2017-01-13	157-1-17	NOTEST	1.2373	0.798918	-0.631072	0	1	1	no
9430076C15Rik	9430076C15Rik	9430076C15Rik	chr6:53237288-53347210	2017-01-13	157-1-17	NOTEST	0	0.104708	inf	0	1	1	no
9430083A17Rik	9430083A17Rik	9430083A17Rik	chr13:51193106-51196096	2017-01-13	157-1-17	NOTEST	0	0	0	0	1	1	no
9430091E24Rik	9430091E24Rik	9430091E24Rik	chr8:113618644-113669398	2017-01-13	157-1-17	NOTEST	0.195339	0.504653	1.36931	0	1	1	no
9530002B09Rik	9530002B09Rik	9530002B09Rik	chr4:122366501-122382378	2017-01-13	157-1-17	NOTEST	0	0	0	0	1	1	no
9530003J23Rik	9530003J23Rik	9530003J23Rik	chr10:116670808-116675737	2017-01-13	157-1-17	NOTEST	0	0	0	0	1	1	no
9530026F06Rik	9530026F06Rik	9530026F06Rik	chr1:61435275-61452748	2017-01-13	157-1-17	NOTEST	0	0	0	0	1	1	no
9530026P05Rik	9530026P05Rik	9530026P05Rik	chr6:92890575-93061743	2017-01-13	157-1-17	NOTEST	0	0	0	0	1	1	no
9530027J09Rik	9530027J09Rik	9530027J09Rik	chrX:45610110-45638603	2017-01-13	157-1-17	NOTEST	1.23691	0.998493	-0.308915	0	1	1	no
9530036O11Rik	9530036O11Rik	9530036O11Rik	chr5:28783379-29045749	2017-01-13	157-1-17	NOTEST	0.168262	0	#NAME?	0	1	1	no
9530051G07Rik	9530051G07Rik	9530051G07Rik	chrX:149472171-149507458	2017-01-13	157-1-17	NOTEST	0	0	0	0	1	1	no
9530052E02Rik	9530052E02Rik	9530052E02Rik	chr8:10986963-11054541	2017-01-13	157-1-17	NOTEST	0	0	0	0	1	1	no
9530053A07Rik	9530053A07Rik	9530053A07Rik	chr7:28914484-28949830	2017-01-13	157-1-17	NOTEST	0	0.153393	inf	0	1	1	no
9530059O14Rik	9530059O14Rik	9530059O14Rik	chr9:122481618-122489765	2017-01-13	157-1-17	NOTEST	0	0	0	0	1	1	no
9530068E07Rik	9530068E07Rik	9530068E07Rik	chr11:52209929-52222225	2017-01-13	157-1-17	OK	9.51058	18.1648	0.933536	1.41086	0.16285	0.945498	no
9530077C05Rik	9530077C05Rik	9530077C05Rik	chr9:22216020-22249123	2017-01-13	157-1-17	NOTEST	0.703293	1.21118	0.784213	0	1	1	no
9530080O11Rik	9530080O11Rik	9530080O11Rik	chr4:95626401-95690965	2017-01-13	157-1-17	NOTEST	0	0	0	0	1	1	no
9530082P21Rik	9530082P21Rik	9530082P21Rik	chr17:23886202-23891032	2017-01-13	157-1-17	NOTEST	2.78728	2.90012	0.0572515	0	1	1	no
9530091C08Rik	9530091C08Rik	9530091C08Rik	chr9:68501592-69236053	2017-01-13	157-1-17	NOTEST	0	0.190385	inf	0	1	1	no
9630001P10Rik	9630001P10Rik	9630001P10Rik	chr5:45920943-46036708	2017-01-13	157-1-17	NOTEST	0	0.22691	inf	0	1	1	no
9630013A20Rik	9630013A20Rik	9630013A20Rik	chr14:84843369-84936867	2017-01-13	157-1-17	NOTEST	0	0	0	0	1	1	no
9630028B13Rik	9630028B13Rik	9630028B13Rik	chr1:187253235-187265698	2017-01-13	157-1-17	NOTEST	0	0	0	0	1	1	no
9630028H03Rik	9630028H03Rik	9630028H03Rik	chr2:135406265-135408956	2017-01-13	157-1-17	NOTEST	0	0	0	0	1	1	no
9630033F20Rik	9630033F20Rik	9630033F20Rik	chr6:127035133-127059570	2017-01-13	157-1-17	NOTEST	0.398463	0.857782	1.10617	0	1	1	no
9830107B12Rik	9830107B12Rik	9830107B12Rik	chr17:48262554-48283257	2017-01-13	157-1-17	NOTEST	0	0.175041	inf	0	1	1	no
9830132P13Rik	9830132P13Rik	9830132P13Rik	chr3:127619088-127658138	2017-01-13	157-1-17	NOTEST	0	0	0	0	1	1	no
9830147E19Rik	9830147E19Rik	9830147E19Rik	chr7:49864895-49897974	2017-01-13	157-1-17	NOTEST	0.0953179	0.246234	1.36921	0	1	1	no
9830166K06Rik	9830166K06Rik	9830166K06Rik	chr19:8726285-8737825	2017-01-13	157-1-17	NOTEST	0	0	0	0	1	1	no
9930012K11Rik	9930012K11Rik	9930012K11Rik	chr14:70554211-70559309	2017-01-13	157-1-17	NOTEST	0.514224	1.4944	1.5391	0	1	1	no
9930014A18Rik	9930014A18Rik	9930014A18Rik	chr15:60650550-60662955	2017-01-13	157-1-17	NOTEST	0.279049	0.480577	0.784248	0	1	1	no
9930021J03Rik	9930021J03Rik	9930021J03Rik	chr19:29788891-29880499	2017-01-13	157-1-17	OK	4.04266	3.21628	-0.329914	-0.503213	0.5969	0.95868	no
9930104L06Rik	9930104L06Rik	9930104L06Rik	chr4:124614291-124621905	2017-01-13	157-1-17	NOTEST	0.33456	0.324096	-0.0458451	0	1	1	no
9930111H07Rik	9930111H07Rik	9930111H07Rik	chr1:87671845-87681269	2017-01-13	157-1-17	NOTEST	0.739991	0	#NAME?	0	1	1	no
9930111J21Rik1	9930111J21Rik1	9930111J21Rik1	chr11:48758850-48792900	2017-01-13	157-1-17	NOTEST	1.18936	0.984256	-0.273078	0	1	1	no
9930111J21Rik2	9930111J21Rik2	9930111J21Rik2	chr11:48851161-48948889	2017-01-13	157-1-17	NOTEST	0	0	0	0	1	1	no
A130010J15Rik	A130010J15Rik	A130010J15Rik	chr1:194999662-195027740	2017-01-13	157-1-17	NOTEST	0.935956	0.863513	-0.116224	0	1	1	no
A130077B15Rik	A130077B15Rik	A130077B15Rik	chr10:122002078-122006947	2017-01-13	157-1-17	OK	3.51812	4.92276	0.484663	0.643546	0.52485	0.952166	no
A1bg	A1bg	A1bg	chr15:60749143-60752825	2017-01-13	157-1-17	NOTEST	0	0	0	0	1	1	no
A1cf	A1cf	A1cf	chr19:31943250-32023896	2017-01-13	157-1-17	NOTEST	0	0	0	0	1	1	no
A230001M10Rik	A230001M10Rik	A230001M10Rik	chr3:102066327-102092694	2017-01-13	157-1-17	NOTEST	0	0	0	0	1	1	no
A230009B12Rik	A230009B12Rik	A230009B12Rik	chr17:10595877-11033057	2017-01-13	157-1-17	NOTEST	0	0	0	0	1	1	no
A230020J21Rik	A230020J21Rik	A230020J21Rik	chr1:192829710-192853660	2017-01-13	157-1-17	NOTEST	1.58352	1.43169	-0.145418	0	1	1	no
A230028O05Rik	A230028O05Rik	A230028O05Rik	chr16:25059724-25069144	2017-01-13	157-1-17	NOTEST	0	0.114243	inf	0	1	1	no
A230046K03Rik	A230046K03Rik	A230046K03Rik	chr10:83006685-83059218	2017-01-13	157-1-17	OK	14.5071	6.28091	-1.20771	-1.80629	0.0793	0.945498	no
A230050P20Rik	A230050P20Rik	A230050P20Rik	chr9:20673085-20684154	2017-01-13	157-1-17	OK	4.02267	3.99667	-0.00935433	-0.0106698	0.95575	0.99085	no
A230056J06Rik	A230056J06Rik	A230056J06Rik	chr13:59681536-59686584	2017-01-13	157-1-17	NOTEST	0	0	0	0	1	1	no
A230056P14Rik	A230056P14Rik	A230056P14Rik	chr7:63217900-63274943	2017-01-13	157-1-17	NOTEST	0	0	0	0	1	1	no
A230057D06Rik	A230057D06Rik	A230057D06Rik	chr7:68850735-69072460	2017-01-13	157-1-17	NOTEST	0	0	0	0	1	1	no
A230065H16Rik	A230065H16Rik	A230065H16Rik	chr12:112645019-112650288	2017-01-13	157-1-17	NOTEST	0	0	0	0	1	1	no
A230070E04Rik	A230070E04Rik	A230070E04Rik	chr14:68737601-68749428	2017-01-13	157-1-17	NOTEST	1.11168	2.15378	0.954128	0	1	1	no
A230072C01Rik	A230072C01Rik	A230072C01Rik	chrX:20528790-20564475	2017-01-13	157-1-17	NOTEST	0.872366	0.563321	-0.630975	0	1	1	no
A230072E10Rik	A230072E10Rik	A230072E10Rik	chrX:147632620-147776422	2017-01-13	157-1-17	NOTEST	0	0.383439	inf	0	1	1	no
A230073K19Rik	A230073K19Rik	A230073K19Rik	chr7:66484119-66562097	2017-01-13	157-1-17	OK	11.6444	6.60109	-0.818855	-0.469199	0.62025	0.959866	no
A230077H06Rik	A230077H06Rik	A230077H06Rik	chr7:48104522-48153694	2017-01-13	157-1-17	NOTEST	0	0	0	0	1	1	no
A230103J11Rik	A230103J11Rik	A230103J11Rik	chr8:87560813-87591019	2017-01-13	157-1-17	OK	11.9065	9.86284	-0.271677	-0.160813	0.8482	0.984225	no
A230108P19Rik	A230108P19Rik	A230108P19Rik	chr2:6109510-6242657	2017-01-13	157-1-17	NOTEST	0	0	0	0	1	1	no
A2m	A2m	A2m	chr6:121586190-121629256	2017-01-13	157-1-17	NOTEST	0.102569	0.198724	0.954171	0	1	1	no
A330009N23Rik	A330009N23Rik	A330009N23Rik	chr15:101051621-101063187	2017-01-13	157-1-17	NOTEST	0	1.03964	inf	0	1	1	no
A330021E22Rik	A330021E22Rik	A330021E22Rik	chr5:5580981-5664232	2017-01-13	157-1-17	OK	28.7696	11.0896	-1.37534	-2.05917	0.04895	0.945498	no
A330023F24Rik	A330023F24Rik	A330023F24Rik	chr1:196843592-196864102	2017-01-13	157-1-17	NOTEST	0.595895	0.369642	-0.688928	0	1	1	no
A330032B11Rik	A330032B11Rik	A330032B11Rik	chr19:37095780-37281961	2017-01-13	157-1-17	NOTEST	0.533834	0.172376	-1.63083	0	1	1	no
A330033J07Rik	A330033J07Rik	A330033J07Rik	chr13:48139599-48359405	2017-01-13	157-1-17	NOTEST	0	0	0	0	1	1	no
A330035P11Rik	A330035P11Rik	A330035P11Rik	chr14:122497160-122506196	2017-01-13	157-1-17	NOTEST	0	0	0	0	1	1	no
A330040F15Rik	A330040F15Rik	A330040F15Rik	chr19:12648014-12671056	2017-01-13	157-1-17	NOTEST	0	0	0	0	1	1	no
A330041J22Rik	A330041J22Rik	A330041J22Rik	chr9:86474969-86595286	2017-01-13	157-1-17	NOTEST	0	0.180356	inf	0	1	1	no
A330048O09Rik	A330048O09Rik	A330048O09Rik	chr13:48367786-48369253	2017-01-13	157-1-17	OK	9.84794	6.35905	-0.63101	-0.642492	0.5399	0.955845	no
A330049N07Rik	A330049N07Rik	A330049N07Rik	chr10:72436050-72549453	2017-01-13	157-1-17	NOTEST	0	0	0	0	1	1	no
A330050F15Rik	A330050F15Rik	A330050F15Rik	chr17:69788665-69838573	2017-01-13	157-1-17	NOTEST	0	0	0	0	1	1	no
A330069E16Rik	A330069E16Rik	A330069E16Rik	chr2:91077302-91078514	2017-01-13	157-1-17	NOTEST	1.32781	0.428722	-1.63093	0	1	1	no
A330070K13Rik	A330070K13Rik	A330070K13Rik	chr5:130845327-131316515	2017-01-13	157-1-17	NOTEST	0	0	0	0	1	1	no
A330074K22Rik	A330074K22Rik	A330074K22Rik	chr8:122728333-122752130	2017-01-13	157-1-17	NOTEST	0	0.25885	inf	0	1	1	no
A330076C08Rik	A330076C08Rik	A330076C08Rik	chr13:44288957-44311856	2017-01-13	157-1-17	NOTEST	0	0	0	0	1	1	no
A330076H08Rik	A330076H08Rik	A330076H08Rik	chr7:69088786-69127245	2017-01-13	157-1-17	NOTEST	0	0	0	0	1	1	no
A330093E20Rik	A330093E20Rik	A330093E20Rik	chr18:45719807-46204914	2017-01-13	157-1-17	OK	5.82002	5.63794	-0.0458551	-0.0201945	0.24105	0.945498	no
A330102I10Rik	A330102I10Rik	A330102I10Rik	chr13:29106282-29132205	2017-01-13	157-1-17	NOTEST	0	0	0	0	1	1	no
A3galt2	A3galt2	A3galt2	chr4:128436501-128446542	2017-01-13	157-1-17	NOTEST	0	0	0	0	1	1	no
A430005L14Rik	A430005L14Rik	A430005L14Rik	chr4:153331345-153336033	2017-01-13	157-1-17	OK	6.65536	3.40922	-0.965073	-0.962857	0.3158	0.945498	no
A430033K04Rik	A430033K04Rik	A430033K04Rik	chr5:139064086-139090054	2017-01-13	157-1-17	NOTEST	0.623609	0.805474	0.369195	0	1	1	no
A430035B10Rik	A430035B10Rik	A430035B10Rik	chr6:8457058-8459161	2017-01-13	157-1-17	NOTEST	0	0	0	0	1	1	no
A430078G23Rik	A430078G23Rik	A430078G23Rik	chr8:3353414-3390299	2017-01-13	157-1-17	NOTEST	0.331536	0.214111	-0.630807	0	1	1	no
A430088P11Rik	A430088P11Rik	A430088P11Rik	chr15:80502276-80530855	2017-01-13	157-1-17	NOTEST	0.662032	0.712593	0.106178	0	1	1	no
A430089I19Rik	A430089I19Rik	A430089I19Rik	chrUn_random:1585650-1589928	2017-01-13	157-1-17	NOTEST	0	0	0	0	1	1	no
A430090L17Rik	A430090L17Rik	A430090L17Rik	chr13:114584715-114947669	2017-01-13	157-1-17	NOTEST	0	0	0	0	1	1	no
A430093F15Rik	A430093F15Rik	A430093F15Rik	chr19:10815436-10860533	2017-01-13	157-1-17	NOTEST	0	0	0	0	1	1	no
A430105I19Rik	A430105I19Rik	A430105I19Rik	chr2:118579880-118588397	2017-01-13	157-1-17	OK	2.13248	4.26276	0.999259	1.40341	0.17095	0.945498	no
A430107P09Rik	A430107P09Rik	A430107P09Rik	chr14:54285614-54288010	2017-01-13	157-1-17	NOTEST	0.450435	0.290895	-0.630822	0	1	1	no
A4galt	A4galt	A4galt	chr15:83057151-83082204	2017-01-13	157-1-17	OK	2.66731	4.90779	0.879686	1.0522	0.28765	0.945498	no
A4gnt	A4gnt	A4gnt	chr9:99512920-99522786	2017-01-13	157-1-17	NOTEST	0	0	0	0	1	1	no
A530006G24Rik	A530006G24Rik	A530006G24Rik	chr2:147536428-147543368	2017-01-13	157-1-17	NOTEST	0	0	0	0	1	1	no
A530013C23Rik	A530013C23Rik	A530013C23Rik	chr2:167516258-167522913	2017-01-13	157-1-17	NOTEST	0	0.307104	inf	0	1	1	no
A530016L24Rik	A530016L24Rik	A530016L24Rik	chr12:113727658-113738138	2017-01-13	157-1-17	NOTEST	0	0	0	0	1	1	no
A530032D15Rik	A530032D15Rik	A530032D15Rik	chr1:85084713-85106428	2017-01-13	157-1-17	NOTEST	0	0.949804	inf	0	1	1	no
A530046M15Rik	A530046M15Rik	A530046M15Rik	chr13:15899075-15919370	2017-01-13	157-1-17	NOTEST	0	0	0	0	1	1	no
A530050N04Rik	A530050N04Rik	A530050N04Rik	chr18:61629878-61644261	2017-01-13	157-1-17	NOTEST	0	0	0	0	1	1	no
A530053G22Rik	A530053G22Rik	A530053G22Rik	chr6:60229036-60353701	2017-01-13	157-1-17	NOTEST	0	0	0	0	1	1	no
A530054K11Rik	A530054K11Rik	A530054K11Rik	chr13:67717937-67738690	2017-01-13	157-1-17	NOTEST	1.74991	1.48702	-0.23486	0	1	1	no
A530058N18Rik	A530058N18Rik	A530058N18Rik	chr2:113835336-113858028	2017-01-13	157-1-17	NOTEST	0	0	0	0	1	1	no
A530064D06Rik	A530064D06Rik	A530064D06Rik	chr17:48288845-48304207	2017-01-13	157-1-17	NOTEST	0	0.348609	inf	0	1	1	no
A530065N20Rik	A530065N20Rik	A530065N20Rik	chr13:60131071-60218030	2017-01-13	157-1-17	NOTEST	0	0.0838588	inf	0	1	1	no
A530072M11Rik	A530072M11Rik	A530072M11Rik	chr4:16091256-16193372	2017-01-13	157-1-17	NOTEST	0.277752	0	#NAME?	0	1	1	no
A530088E08Rik	A530088E08Rik	A530088E08Rik	chr17:32527605-32541753	2017-01-13	157-1-17	NOTEST	0.287687	0	#NAME?	0	1	1	no
A530099J19Rik	A530099J19Rik	A530099J19Rik	chr13:19819285-19824820	2017-01-13	157-1-17	NOTEST	0.178274	0.230263	0.36919	0	1	1	no
A630001G21Rik	A630001G21Rik	A630001G21Rik	chr1:87613657-87633181	2017-01-13	157-1-17	NOTEST	1.0572	0.682746	-0.630832	0	1	1	no
A630007B06Rik	A630007B06Rik	A630007B06Rik	chr19:56865452-56888173	2017-01-13	157-1-17	OK	5.92682	6.0314	0.025235	0.036599	0.97715	0.99085	no
A630010A05Rik	A630010A05Rik	A630010A05Rik	chr16:14562409-14621377	2017-01-13	157-1-17	NOTEST	0	0	0	0	1	1	no
A630012P03Rik	A630012P03Rik	A630012P03Rik	chrX:49625603-49972224	2017-01-13	157-1-17	NOTEST	0	0	0	0	1	1	no
A630019I02Rik	A630019I02Rik	A630019I02Rik	chr13:93810669-93914679	2017-01-13	157-1-17	NOTEST	0	2.65431	inf	0	1	1	no
A630020A06	A630020A06	A630020A06	chr15:3946038-3965858	2017-01-13	157-1-17	NOTEST	0	0	0	0	1	1	no
A630023A22Rik	A630023A22Rik	A630023A22Rik	chr14:34864315-34915940	2017-01-13	157-1-17	NOTEST	0.809586	0.261411	-1.63087	0	1	1	no
A630023P12Rik	A630023P12Rik	A630023P12Rik	chr5:110943941-110954998	2017-01-13	157-1-17	NOTEST	0	0	0	0	1	1	no
A630033H20Rik	A630033H20Rik	A630033H20Rik	chrX:104344265-104369000	2017-01-13	157-1-17	NOTEST	0.655581	0.211537	-1.63186	0	1	1	no
A630066F11Rik	A630066F11Rik	A630066F11Rik	chr10:7350033-7384421	2017-01-13	157-1-17	NOTEST	0	0	0	0	1	1	no
A630072M18Rik	A630072M18Rik	A630072M18Rik	chr5:20398841-20462216	2017-01-13	157-1-17	NOTEST	0.264048	0.454743	0.78425	0	1	1	no
A630073D07Rik	A630073D07Rik	A630073D07Rik	chr6:132575128-132577529	2017-01-13	157-1-17	NOTEST	0	0	0	0	1	1	no
A630075F10Rik	A630075F10Rik	A630075F10Rik	chr2:169886739-169896278	2017-01-13	157-1-17	NOTEST	0	0	0	0	1	1	no
A630076J17Rik	A630076J17Rik	A630076J17Rik	chr3:107033531-107036949	2017-01-13	157-1-17	NOTEST	0	0	0	0	1	1	no
A630077J23Rik	A630077J23Rik	A630077J23Rik	chr4:43764730-43772336	2017-01-13	157-1-17	NOTEST	0	0	0	0	1	1	no
A630089N07Rik	A630089N07Rik	A630089N07Rik	chr16:98283676-98303604	2017-01-13	157-1-17	OK	1.90072	4.60312	1.27607	1.44792	0.14905	0.945498	no
A630095E13Rik	A630095E13Rik	A630095E13Rik	chr9:36443338-36446187	2017-01-13	157-1-17	NOTEST	0	0	0	0	1	1	no
A630095N17Rik	A630095N17Rik	A630095N17Rik	chr1:75216669-75228668	2017-01-13	157-1-17	NOTEST	0	0	0	0	1	1	no
A730006G06Rik	A730006G06Rik	A730006G06Rik	chr17:48201738-48227870	2017-01-13	157-1-17	NOTEST	0	0	0	0	1	1	no
A730008H23Rik	A730008H23Rik	A730008H23Rik	chr1:90123594-90174154	2017-01-13	157-1-17	NOTEST	0.329307	0.831974	1.33711	0	1	1	no
A730017C20Rik	A730017C20Rik	A730017C20Rik	chr18:59222034-59236614	2017-01-13	157-1-17	NOTEST	0	0.183986	inf	0	1	1	no
A730017L22Rik	A730017L22Rik	A730017L22Rik	chr2:130698276-130732132	2017-01-13	157-1-17	NOTEST	0	1.49834	inf	0	1	1	no
A730018C14Rik	A730018C14Rik	A730018C14Rik	chr12:113649233-113661409	2017-01-13	157-1-17	NOTEST	0	0	0	0	1	1	no
A730020E08Rik	A730020E08Rik	A730020E08Rik	chr6:61125597-62332857	2017-01-13	157-1-17	NOTEST	0.3141	0	#NAME?	0	1	1	no
A730020M07Rik	A730020M07Rik	A730020M07Rik	chr3:121337855-121349371	2017-01-13	157-1-17	NOTEST	0	1.51274	inf	0	1	1	no
A730036I17Rik	A730036I17Rik	A730036I17Rik	chr2:129044704-129061342	2017-01-13	157-1-17	NOTEST	0	0	0	0	1	1	no
A730043L09Rik	A730043L09Rik	A730043L09Rik	chr9:62090402-62091907	2017-01-13	157-1-17	NOTEST	0	0	0	0	1	1	no
A730046J19Rik	A730046J19Rik	A730046J19Rik	chrX:140588237-140600817	2017-01-13	157-1-17	NOTEST	0	0	0	0	1	1	no
A730056A06Rik	A730056A06Rik	A730056A06Rik	chr7:80455265-80564785	2017-01-13	157-1-17	NOTEST	0	0.10987	inf	0	1	1	no
A730082K24Rik	A730082K24Rik	A730082K24Rik	chr7:122092163-122127481	2017-01-13	157-1-17	NOTEST	0	0	0	0	1	1	no
A730085K08Rik	A730085K08Rik	A730085K08Rik	chr9:122291139-122307919	2017-01-13	157-1-17	NOTEST	0	0	0	0	1	1	no
A730090H04Rik	A730090H04Rik	A730090H04Rik	chr11:95001760-95020361	2017-01-13	157-1-17	NOTEST	0	0	0	0	1	1	no
A730090N16Rik	A730090N16Rik	A730090N16Rik	chr3:64913289-65182147	2017-01-13	157-1-17	NOTEST	0	0.25057	inf	0	1	1	no
A730098P11Rik	A730098P11Rik	A730098P11Rik	chr16:24392641-24992664	2017-01-13	157-1-17	NOTEST	1.47956	1.01525	-0.543326	0	1	1	no
A830009L08Rik	A830009L08Rik	A830009L08Rik	chr13:91508594-91527690	2017-01-13	157-1-17	NOTEST	0.175947	0	#NAME?	0	1	1	no
A830010M20Rik	A830010M20Rik	A830010M20Rik	chr5:107926763-107941575	2017-01-13	157-1-17	NOTEST	0.419649	0.27102	-0.630783	0	1	1	no
A830018L16Rik	A830018L16Rik	A830018L16Rik	chr1:11404185-11965983	2017-01-13	157-1-17	NOTEST	0.888274	1.02978	0.213256	0	1	1	no
A830019L24Rik	A830019L24Rik	A830019L24Rik	chr3:142906018-142920960	2017-01-13	157-1-17	NOTEST	0	0	0	0	1	1	no
A830052D11Rik	A830052D11Rik	A830052D11Rik	chr18:32518710-32595394	2017-01-13	157-1-17	NOTEST	0.493729	0.637679	0.369112	0	1	1	no
A830080D01Rik	A830080D01Rik	A830080D01Rik	chrX:155970599-156031013	2017-01-13	157-1-17	NOTEST	0.4346	0.654902	0.59159	0	1	1	no
A830082K12Rik	A830082K12Rik	A830082K12Rik	chr13:78328235-78375825	2017-01-13	157-1-17	NOTEST	0.217937	0.140746	-0.63082	0	1	1	no
A830082N09Rik	A830082N09Rik	A830082N09Rik	chr10:33707021-33714861	2017-01-13	157-1-17	NOTEST	0.240064	0.15504	-0.630781	0	1	1	no
A930001A20Rik	A930001A20Rik	A930001A20Rik	chr3:14971200-15002727	2017-01-13	157-1-17	NOTEST	0	0	0	0	1	1	no
A930001C03Rik	A930001C03Rik	A930001C03Rik	chr19:4425456-4477143	2017-01-13	157-1-17	NOTEST	0	0.829806	inf	0	1	1	no
A930003A15Rik	A930003A15Rik	A930003A15Rik	chr16:19876660-19884367	2017-01-13	157-1-17	NOTEST	0	0.362095	inf	0	1	1	no
A930003O13Rik	A930003O13Rik	A930003O13Rik	chr5:22244728-22781415	2017-01-13	157-1-17	NOTEST	0.262035	0	#NAME?	0	1	1	no
A930004D18Rik	A930004D18Rik	A930004D18Rik	chr2:17946815-17959368	2017-01-13	157-1-17	NOTEST	0.151623	0.0979204	-0.630804	0	1	1	no
A930005H10Rik	A930005H10Rik	A930005H10Rik	chr3:115584496-115591048	2017-01-13	157-1-17	NOTEST	1.07733	2.93424	1.44553	0	1	1	no
A930006I01Rik	A930006I01Rik	A930006I01Rik	chr2:103178757-103212921	2017-01-13	157-1-17	NOTEST	0	0	0	0	1	1	no
A930006K02Rik	A930006K02Rik	A930006K02Rik	chr16:91465348-91470368	2017-01-13	157-1-17	NOTEST	0	0	0	0	1	1	no
A930007I19Rik	A930007I19Rik	A930007I19Rik	chr19:29578152-29596477	2017-01-13	157-1-17	NOTEST	0	0	0	0	1	1	no
A930009A15Rik	A930009A15Rik	A930009A15Rik	chr10:114887369-115024836	2017-01-13	157-1-17	NOTEST	0	0	0	0	1	1	no
A930011G23Rik	A930011G23Rik	A930011G23Rik	chr5:99726262-100158079	2017-01-13	157-1-17	NOTEST	0	0	0	0	1	1	no
A930011O12Rik	A930011O12Rik	A930011O12Rik	chr14:65206951-65212798	2017-01-13	157-1-17	NOTEST	0	0	0	0	1	1	no
A930012L18Rik	A930012L18Rik	A930012L18Rik	chr18:44584713-44971836	2017-01-13	157-1-17	NOTEST	0.211991	0.136906	-0.630819	0	1	1	no
A930013F10Rik	A930013F10Rik	A930013F10Rik	chr8:23738590-23763909	2017-01-13	157-1-17	NOTEST	0.206175	0.5326	1.36918	0	1	1	no
A930015D03Rik	A930015D03Rik	A930015D03Rik	chr17:36131448-36175119	2017-01-13	157-1-17	NOTEST	0	1.48633	inf	0	1	1	no
A930016O22Rik	A930016O22Rik	A930016O22Rik	chr7:19996442-20006932	2017-01-13	157-1-17	OK	0.640397	29.3195	5.51675	3.08068	0.05765	0.945498	no
A930017M01Rik	A930017M01Rik	A930017M01Rik	chr15:44712939-44716289	2017-01-13	157-1-17	NOTEST	0	0	0	0	1	1	no
A930018P22Rik	A930018P22Rik	A930018P22Rik	chr2:103962925-103964903	2017-01-13	157-1-17	NOTEST	0	0	0	0	1	1	no
A930019D19Rik	A930019D19Rik	A930019D19Rik	chr2:146067034-146337740	2017-01-13	157-1-17	NOTEST	0	0	0	0	1	1	no
A930024E05Rik	A930024E05Rik	A930024E05Rik	chr5:123439362-123448350	2017-01-13	157-1-17	NOTEST	0	0	0	0	1	1	no
A930041C12Rik	A930041C12Rik	A930041C12Rik	chr5:107963729-108090872	2017-01-13	157-1-17	NOTEST	0	0	0	0	1	1	no
AA387883	AA387883	AA387883	chr19:52997670-53001421	2017-01-13	157-1-17	NOTEST	0	0	0	0	1	1	no
AA388235	AA388235	AA388235	chr17:34118436-34122303	2017-01-13	157-1-17	NOTEST	0.3752	0.403852	0.106168	0	1	1	no
AA413626	AA413626	AA413626	chr11:4795345-4828868	2017-01-13	157-1-17	NOTEST	0	0	0	0	1	1	no
AA414768	AA414768	AA414768	chrX:12513998-12515667	2017-01-13	157-1-17	NOTEST	0.624776	0.806959	0.369157	0	1	1	no
AA415398	AA415398	AA415398	chr4:119202922-119211374	2017-01-13	157-1-17	NOTEST	0	0.174407	inf	0	1	1	no
AA465934	AA465934	AA465934	chr11:83105200-83112479	2017-01-13	157-1-17	NOTEST	2.443	0	#NAME?	0	1	1	no
AA467197	AA467197	AA467197	chr2:122463622-122466812	2017-01-13	157-1-17	OK	27.1812	5.40042	-2.33146	-2.46263	0.03895	0.945498	no
AA474331	AA474331	AA474331	chr10:39612565-39619044	2017-01-13	157-1-17	NOTEST	0	1.02166	inf	0	1	1	no
AA536875	AA536875	AA536875	chr14:123567724-123575398	2017-01-13	157-1-17	NOTEST	0.270819	0	#NAME?	0	1	1	no
AA543186	AA543186	AA543186	chr2:25182969-25188091	2017-01-13	157-1-17	NOTEST	0	0	0	0	1	1	no
AA543401	AA543401	AA543401	chr9:106795155-107134240	2017-01-13	157-1-17	NOTEST	0	0	0	0	1	1	no
AA545190	AA545190	AA545190	chr6:10921467-10924378	2017-01-13	157-1-17	NOTEST	0	0	0	0	1	1	no
AA619741	AA619741	AA619741	chr1:34690379-34693055	2017-01-13	157-1-17	NOTEST	0	0	0	0	1	1	no
AA792892	AA792892	AA792892	chr5:94806364-94813359	2017-01-13	157-1-17	NOTEST	0	0	0	0	1	1	no
AA986860	AA986860	AA986860	chr1:132628552-132641199	2017-01-13	157-1-17	NOTEST	1.86251	2.73371	0.553617	0	1	1	no
AA987161	AA987161	AA987161	chr13:67690375-67710644	2017-01-13	157-1-17	NOTEST	0.69257	0.511174	-0.438146	0	1	1	no
AB041803	AB041803	AB041803	chr6:31043562-31168474	2017-01-13	157-1-17	OK	4.07033	1.31415	-1.63102	-1.01999	0.2897	0.945498	no
AB124611	AB124611	AB124611	chr9:21330620-21349775	2017-01-13	157-1-17	OK	4.06284	4.08797	0.00889875	0.00951369	0.9761	0.99085	no
AF067063	AF067063	AF067063	chrUn_random:125697-127960	2017-01-13	157-1-17	NOTEST	0	0	0	0	1	1	no
AF251705	AF251705	AF251705	chr11:114858082-114863194	2017-01-13	157-1-17	OK	17.6036	20.8414	0.243582	0.359524	0.71185	0.969434	no
AF357355	AF357355	AF357355	chr12:110842154-110899921	2017-01-13	157-1-17	NOTEST	0	0	0	0	1	1	no
AF357359	AF357359	AF357359	chr12:110842154-110899921	2017-01-13	157-1-17	NOTEST	0	0	0	0	1	1	no
AF357399	AF357399	AF357399	chr7:29135707-29137717	2017-01-13	157-1-17	OK	206.759	131.717	-0.650507	-0.0478792	0.6253	0.9604	no
AF357425	AF357425	AF357425	chr12:110842154-110899921	2017-01-13	157-1-17	NOTEST	0	0	0	0	1	1	no
AF357426	AF357426	AF357426	chr12:110842154-110899921	2017-01-13	157-1-17	NOTEST	0	0	0	0	1	1	no
AF366264	AF366264	AF366264	chr8:13835230-13838089	2017-01-13	157-1-17	NOTEST	0.172505	0.222812	0.369191	0	1	1	no
AF529169	AF529169	AF529169	chr9:89484871-89517824	2017-01-13	157-1-17	NOTEST	0.113375	0.14644	0.369206	0	1	1	no
AI115009	AI115009	AI115009	chr3:152058966-152344396	2017-01-13	157-1-17	NOTEST	0.277584	0.358529	0.369165	0	1	1	no
AI118078	AI118078	AI118078	chr9:55174755-55286151	2017-01-13	157-1-17	NOTEST	1.03929	0.268473	-1.95275	0	1	1	no
AI182371	AI182371	AI182371	chr2:34937380-34956205	2017-01-13	157-1-17	NOTEST	0.31017	0.40062	0.369175	0	1	1	no
AI197445	AI197445	AI197445	chr13:108259901-108269268	2017-01-13	157-1-17	NOTEST	0	0.195403	inf	0	1	1	no
AI314180	AI314180	AI314180	chr4:58812902-58925597	2017-01-13	157-1-17	OK	44.5603	31.5312	-0.498976	-0.683911	0.49445	0.951802	no
AI314278	AI314278	AI314278	chr7:96574815-96580587	2017-01-13	157-1-17	NOTEST	0.211112	0.272677	0.369182	0	1	1	no
AI317395	AI317395	AI317395	chr10:39721378-39745074	2017-01-13	157-1-17	NOTEST	0	0	0	0	1	1	no
AI413582	AI413582	AI413582	chr17:27700713-27702672	2017-01-13	157-1-17	OK	40	21.7504	-0.878954	-1.22474	0.2166	0.945498	no
AI414108	AI414108	AI414108	chr9:27160269-27165128	2017-01-13	157-1-17	NOTEST	0.0984287	0.25427	1.36921	0	1	1	no
AI427809	AI427809	AI427809	chr4:53274227-53283104	2017-01-13	157-1-17	OK	3.00359	3.87949	0.369177	0.436035	0.6587	0.961886	no
AI429214	AI429214	AI429214	chr8:38056628-38058587	2017-01-13	157-1-17	NOTEST	1.30421	0.842264	-0.630831	0	1	1	no
AI450353	AI450353	AI450353	chr11:83105200-83112479	2017-01-13	157-1-17	NOTEST	0	0	0	0	1	1	no
AI462493	AI462493	AI462493	chr19:8954503-8955423	2017-01-13	157-1-17	OK	2.18471	5.64312	1.36905	1.16184	0.25345	0.945498	no
AI463170	AI463170	AI463170	chr12:77634546-77680026	2017-01-13	157-1-17	NOTEST	0	0	0	0	1	1	no
AI464131	AI464131	AI464131	chr4:41442633-41450108	2017-01-13	157-1-17	NOTEST	0.115372	1.49019	3.69113	0	1	1	no
AI467606	AI467606	AI467606	chr7:134234949-134237563	2017-01-13	157-1-17	NOTEST	2.13658	2.9321	0.456631	0	1	1	no
AI504432	AI504432	AI504432	chr3:106842421-106857240	2017-01-13	157-1-17	NOTEST	0.514851	0.332503	-0.630787	0	1	1	no
AI506816	AI506816	AI506816	chr5:23198078-23218485	2017-01-13	157-1-17	NOTEST	0.822481	1.32792	0.691111	0	1	1	no
AI507597	AI507597	AI507597	chr4:141170147-141174548	2017-01-13	157-1-17	NOTEST	0	0.446839	inf	0	1	1	no
AI593442	AI593442	AI593442	chr9:52481136-52487885	2017-01-13	157-1-17	NOTEST	0	0	0	0	1	1	no
AI597479	AI597479	AI597479	chr1:43155554-43172791	2017-01-13	157-1-17	NOTEST	1.40817	1.81885	0.369199	0	1	1	no
AI606473	AI606473	AI606473	chr3:153993784-153997651	2017-01-13	157-1-17	NOTEST	0.700785	0.603429	-0.215786	0	1	1	no
AI607873	AI607873	AI607873	chr1:175653558-175671940	2017-01-13	157-1-17	OK	5.58807	8.6613	0.632234	0.950026	0.33685	0.945498	no
AI646519	AI646519	AI646519	chr2:147187278-147188529	2017-01-13	157-1-17	NOTEST	0	0	0	0	1	1	no
AI661453	AI661453	AI661453	chr17:47549682-47607587	2017-01-13	157-1-17	NOTEST	0.284711	0.612909	1.10618	0	1	1	no
AI662270	AI662270	AI662270	chr11:83037077-83040086	2017-01-13	157-1-17	OK	4.93955	6.62522	0.423588	0.511347	0.6107	0.959786	no
AI747448	AI747448	AI747448	chr3:144573884-144595493	2017-01-13	157-1-17	NOTEST	0	0	0	0	1	1	no
AI837181	AI837181	AI837181	chr19:5425143-5427316	2017-01-13	157-1-17	OK	27.585	27.3894	-0.0102666	-0.0156706	0.9896	0.991984	no
AI839979	AI839979	AI839979	chr5:31871964-31873770	2017-01-13	157-1-17	NOTEST	0.471876	0.609457	0.369117	0	1	1	no
AI846148	AI846148	AI846148	chr19:7430953-7458047	2017-01-13	157-1-17	NOTEST	3.22755	1.85443	-0.799468	0	1	1	no
AI847159	AI847159	AI847159	chr2:129003883-129006409	2017-01-13	157-1-17	NOTEST	0	0	0	0	1	1	no
AI848285	AI848285	AI848285	chr15:82037381-82043245	2017-01-13	157-1-17	NOTEST	1.71643	0.554236	-1.63084	0	1	1	no
AI854517	AI854517	AI854517	chr7:86644911-86679289	2017-01-13	157-1-17	NOTEST	0	0	0	0	1	1	no
AI854703	AI854703	AI854703	chr6:48578165-48583687	2017-01-13	157-1-17	NOTEST	1.08778	1.14158	0.0696399	0	1	1	no
AI987944	AI987944	AI987944	chr7:48628299-48648749	2017-01-13	157-1-17	NOTEST	0.558481	0.976802	0.806558	0	1	1	no
AK010878	AK010878	AK010878	chr12:103978039-103996020	2017-01-13	157-1-17	NOTEST	2.86368	1.45788	-0.973995	0	1	1	no
AK129341	AK129341	AK129341	chr9:8076632-8134294	2017-01-13	157-1-17	NOTEST	0.133052	0.0859276	-0.630799	0	1	1	no
AU015228	AU015228	AU015228	chr2:129926129-129929111	2017-01-13	157-1-17	NOTEST	0	0	0	0	1	1	no
AU015791	AU015791	AU015791	chr12:106751642-106753458	2017-01-13	157-1-17	NOTEST	0	0	0	0	1	1	no
AU015836	AU015836	AU015836	chrX:91213994-91220809	2017-01-13	157-1-17	NOTEST	0.163813	0	#NAME?	0	1	1	no
AU016765	AU016765	AU016765	chr17:64863428-64904930	2017-01-13	157-1-17	NOTEST	0	0	0	0	1	1	no
AU018091	AU018091	AU018091	chr7:3154659-3169204	2017-01-13	157-1-17	NOTEST	0	0	0	0	1	1	no
AU018829	AU018829,Gm16367	AU018829,Gm16367	chrUn_random:2204168-2216886	2017-01-13	157-1-17	NOTEST	0	0	0	0	1	1	no
AU019823	AU019823	AU019823	chr9:50412005-50433105	2017-01-13	157-1-17	OK	3.96592	2.75659	-0.524773	-0.457274	0.6558	0.961583	no
AU019990	AU019990	AU019990	chr2:132423931-132478800	2017-01-13	157-1-17	NOTEST	0	0	0	0	1	1	no
AU021063	AU021063	AU021063	chr15:101051621-101063187	2017-01-13	157-1-17	NOTEST	1.20162	0	#NAME?	0	1	1	no
AU021092	AU021092	AU021092	chr16:5211911-5222392	2017-01-13	157-1-17	OK	5.09147	7.58774	0.575588	0.713075	0.47795	0.951802	no
AU022252	AU022252	AU022252	chr4:118897742-118905329	2017-01-13	157-1-17	OK	7.98226	5.51048	-0.534619	-0.723102	0.4765	0.951802	no
AU022751	AU022751	AU022751	chrX:5658335-5660538	2017-01-13	157-1-17	NOTEST	0	0	0	0	1	1	no
AU022754	AU022754	AU022754	chr15:85365866-85424138	2017-01-13	157-1-17	NOTEST	0	0	0	0	1	1	no
AU022793	AU022793	AU022793	chr15:39794194-39799061	2017-01-13	157-1-17	NOTEST	0.55017	0.532953	-0.0458717	0	1	1	no
AU023762	AU023762	AU023762	chr9:113405863-113496270	2017-01-13	157-1-17	NOTEST	0.231823	0	#NAME?	0	1	1	no
AU040320	AU040320	AU040320	chr4:126430798-126645167	2017-01-13	157-1-17	OK	9.89496	10.4866	0.0837839	0.0554894	0.87565	0.984834	no
AU040972	AU040972	AU040972	chr11:79153393-79395111	2017-01-13	157-1-17	NOTEST	0	0	0	0	1	1	no
AU041133	AU041133	AU041133	chr10:81590757-81615810	2017-01-13	157-1-17	NOTEST	1.69615	1.09539	-0.630813	0	1	1	no
AV039307	AV039307	AV039307	chr2:120676391-120796451	2017-01-13	157-1-17	NOTEST	0	0	0	0	1	1	no
AV051173	AV051173	AV051173	chr4:116357569-116372605	2017-01-13	157-1-17	NOTEST	0	0.700611	inf	0	1	1	no
AV320801	AV320801,Gm15023	AV320801,Gm15023	chrX:132029126-132039133	2017-01-13	157-1-17	NOTEST	0	0	0	0	1	1	no
AW011738	AW011738	AW011738	chr4:155577392-155580137	2017-01-13	157-1-17	NOTEST	1.62213	1.74598	0.106155	0	1	1	no
AW046200	AW046200	AW046200	chr8:60002621-60142227	2017-01-13	157-1-17	NOTEST	0	0.228346	inf	0	1	1	no
AW112010	AW112010	AW112010	chr19:11122101-11125056	2017-01-13	157-1-17	OK	7.19409	6.71024	-0.100449	-0.105546	0.9236	0.99085	no
AW146154	AW146154	AW146154	chr7:48734243-48755260	2017-01-13	157-1-17	NOTEST	0.99985	0.830212	-0.268231	0	1	1	no
AW209491	AW209491	AW209491	chr13:14722511-14730469	2017-01-13	157-1-17	OK	10.003	5.60994	-0.834376	-1.15531	0.25555	0.945498	no
AW495222	AW495222	AW495222	chr13:94444390-94522778	2017-01-13	157-1-17	NOTEST	0	0	0	0	1	1	no
AW549542	AW549542	AW549542	chr5:120020137-120030367	2017-01-13	157-1-17	NOTEST	0	0.755481	inf	0	1	1	no
AW549877	AW549877	AW549877	chr15:3932034-3945752	2017-01-13	157-1-17	NOTEST	3.00457	3.27446	0.124098	0	1	1	no
AW551984	AW551984	AW551984	chr9:39394980-39411709	2017-01-13	157-1-17	NOTEST	0.111909	0.64966	2.53736	0	1	1	no
AW554918	AW554918	AW554918	chr18:25327520-25625822	2017-01-13	157-1-17	NOTEST	0.445123	0.287471	-0.630788	0	1	1	no
AW822252	AW822252	AW822252	chrX:51000098-51019755	2017-01-13	157-1-17	NOTEST	0	0	0	0	1	1	no
AY074887	AY074887	AY074887	chr9:54798063-54805837	2017-01-13	157-1-17	NOTEST	2.76992	2.38483	-0.215957	0	1	1	no
AY358078	AY358078	AY358078	chr14:52419720-52446034	2017-01-13	157-1-17	NOTEST	0	0	0	0	1	1	no
AY512915	AY512915	AY512915	chr6:95240567-95283987	2017-01-13	157-1-17	NOTEST	0	0	0	0	1	1	no
AY512931	AY512931	AY512931	chr8:46146055-46150772	2017-01-13	157-1-17	NOTEST	0	0.539884	inf	0	1	1	no
AY761184	AY761184	AY761184	chr8:22812995-22814119	2017-01-13	157-1-17	NOTEST	0	0	0	0	1	1	no
AY761185	AY761185	AY761185	chr8_random:264606-265659	2017-01-13	157-1-17	NOTEST	0	0	0	0	1	1	no
Aaas	Aaas	Aaas	chr15:102168677-102181190	2017-01-13	157-1-17	OK	9.37019	8.25175	-0.183377	-0.260114	0.7934	0.979846	no
Aacs	Aacs	Aacs	chr5:125956242-125997773	2017-01-13	157-1-17	OK	4.474	5.5795	0.31857	0.454404	0.649	0.961583	no
Aadac	Aadac	Aadac	chr3:59835709-59844079	2017-01-13	157-1-17	NOTEST	0	0	0	0	1	1	no
Aadacl2	Aadacl2	Aadacl2	chr3:59810664-59829342	2017-01-13	157-1-17	NOTEST	0	0	0	0	1	1	no
Aadacl3	Aadacl3	Aadacl3	chr4:144043673-144053659	2017-01-13	157-1-17	NOTEST	0	0	0	0	1	1	no
Aadat	Aadat	Aadat	chr8:62984920-63024474	2017-01-13	157-1-17	NOTEST	1.4521	1.12532	-0.367804	0	1	1	no
Aaed1	Aaed1	Aaed1	chr13:64393143-64414018	2017-01-13	157-1-17	OK	20.229	11.5264	-0.811486	-1.115	0.25735	0.945498	no
Aagab	Aagab	Aagab	chr9:63450461-63489696	2017-01-13	157-1-17	OK	8.98321	8.02331	-0.163034	-0.243072	0.8022	0.981715	no
Aak1	Aak1	Aak1	chr6:86799510-86953221	2017-01-13	157-1-17	NOTEST	1.11572	2.30575	1.04727	0	1	1	no
Aamdc	Aamdc	Aamdc	chr7:104698840-104728007	2017-01-13	157-1-17	OK	25.3198	13.838	-0.871628	-1.16536	0.26195	0.945498	no
Aamp	Aamp	Aamp	chr1:74326413-74331312	2017-01-13	157-1-17	OK	99.3191	73.119	-0.441824	-0.625411	0.52665	0.953419	no
Aanat	Aanat	Aanat	chr11:116455000-116458994	2017-01-13	157-1-17	NOTEST	0	0	0	0	1	1	no
Aar2	Aar2	Aar2	chr2:156373311-156394708	2017-01-13	157-1-17	OK	4.37877	4.10499	-0.0931451	-0.132618	0.8909	0.986635	no
Aard	Aard	Aard	chr15:51871652-51877269	2017-01-13	157-1-17	NOTEST	0	0	0	0	1	1	no
Aars	Aars	Aars	chr8:113557741-113579469	2017-01-13	157-1-17	OK	14.8744	20.055	0.431129	0.659893	0.50165	0.951802	no
Aars2	Aars2	Aars2	chr17:45643789-45657792	2017-01-13	157-1-17	NOTEST	0.291299	0.940628	1.69113	0	1	1	no
Aarsd1	Aarsd1	Aarsd1	chr11:101268153-101278747	2017-01-13	157-1-17	OK	25.1193	17.0067	-0.562695	-0.84742	0.3854	0.946481	no
Aasdh	Aasdh	Aasdh	chr5:77304959-77334539	2017-01-13	157-1-17	NOTEST	1.18135	0.593399	-0.993369	0	1	1	no
Aasdhppt	Aasdhppt	Aasdhppt	chr9:4294792-4309494	2017-01-13	157-1-17	OK	9.27684	4.65976	-0.993379	-1.43728	0.1568	0.945498	no
Aass	Aass	Aass	chr6:23022172-23082986	2017-01-13	157-1-17	NOTEST	1.70299	1.18442	-0.523883	0	1	1	no
Aatf	Aatf	Aatf	chr11:84236357-84327003	2017-01-13	157-1-17	OK	12.9054	10.1864	-0.34133	-0.504535	0.60285	0.959619	no
Aatk	Aatk	Aatk	chr11:119868631-119908459	2017-01-13	157-1-17	NOTEST	2.02593	2.55818	0.336537	0	1	1	no
Abat	Abat	Abat	chr16:8513521-8621660	2017-01-13	157-1-17	NOTEST	2.89527	3.54083	0.29039	0	1	1	no
Abca1	Abca1	Abca1	chr4:53043660-53172767	2017-01-13	157-1-17	OK	6.60861	9.27192	0.488521	0.738491	0.4621	0.951802	no
Abca12	Abca12	Abca12	chr1:71289663-71461484	2017-01-13	157-1-17	NOTEST	0.0564467	0.0729096	0.36922	0	1	1	no
Abca13	Abca13	Abca13	chr11:9091944-9584262	2017-01-13	157-1-17	NOTEST	0	0	0	0	1	1	no
Abca14	Abca14	Abca14	chr7:127347477-127468866	2017-01-13	157-1-17	NOTEST	0	0	0	0	1	1	no
Abca15	Abca15	Abca15	chr7:127472197-127551201	2017-01-13	157-1-17	NOTEST	0	0	0	0	1	1	no
Abca16	Abca16	Abca16	chr7:127553160-127688327	2017-01-13	157-1-17	NOTEST	0	0	0	0	1	1	no
Abca17	Abca17	Abca17	chr17:24401223-24484197	2017-01-13	157-1-17	NOTEST	0	0	0	0	1	1	no
Abca2	Abca2	Abca2	chr2:25284193-25304059	2017-01-13	157-1-17	OK	10.6741	13.7872	0.369219	0.544669	0.5802	0.957696	no
Abca3	Abca3	Abca3	chr17:24488967-24551458	2017-01-13	157-1-17	OK	1.47769	4.75104	1.6849	2.1299	0.03545	0.945498	no
Abca4	Abca4	Abca4	chr3:121747377-121882979	2017-01-13	157-1-17	NOTEST	0.130116	0.168065	0.369218	0	1	1	no
Abca5	Abca5	Abca5	chr11:110130682-110199030	2017-01-13	157-1-17	NOTEST	1.76156	1.79824	0.0297333	0	1	1	no
Abca6	Abca6	Abca6	chr11:110038135-110113090	2017-01-13	157-1-17	NOTEST	0	0.687341	inf	0	1	1	no
Abca7	Abca7	Abca7	chr10:79460359-79478317	2017-01-13	157-1-17	NOTEST	0.788854	1.20418	0.610224	0	1	1	no
Abca8a	Abca8a	Abca8a	chr11:109886947-109957251	2017-01-13	157-1-17	NOTEST	1.27001	3.22613	1.34497	0	1	1	no
Abca8b	Abca8b	Abca8b	chr11:109794719-109857130	2017-01-13	157-1-17	NOTEST	0	0.544923	inf	0	1	1	no
Abca9	Abca9	Abca9	chr11:109962135-110029467	2017-01-13	157-1-17	OK	2.04033	4.1483	1.02372	1.47498	0.14785	0.945498	no
Abcb10	Abcb10	Abcb10	chr8:126476358-126507022	2017-01-13	157-1-17	NOTEST	1.00521	1.87542	0.899721	0	1	1	no
Abcb11	Abcb11	Abcb11	chr2:69076338-69180673	2017-01-13	157-1-17	NOTEST	0	0	0	0	1	1	no
Abcb1a	Abcb1a	Abcb1a	chr5:8660091-8748570	2017-01-13	157-1-17	NOTEST	0.479983	2.10789	2.13474	0	1	1	no
Abcb1b	Abcb1b	Abcb1b	chr5:8798146-8866314	2017-01-13	157-1-17	NOTEST	0.110665	0.21441	0.954169	0	1	1	no
Abcb4	Abcb4	Abcb4	chr5:8893720-8959226	2017-01-13	157-1-17	NOTEST	0	0.535033	inf	0	1	1	no
Abcb5	Abcb5	Abcb5	chr12:120106296-120204894	2017-01-13	157-1-17	NOTEST	0	0	0	0	1	1	no
Abcb6	Abcb6	Abcb6	chr1:75168214-75176857	2017-01-13	157-1-17	OK	12.5873	12.7898	0.0230167	0.0350383	0.9706	0.99085	no
Abcb7	Abcb7	Abcb7	chrX:101475903-101609185	2017-01-13	157-1-17	OK	7.75395	5.16751	-0.585463	-0.892612	0.3632	0.945498	no
Abcb8	Abcb8	Abcb8	chr5:23899973-23915765	2017-01-13	157-1-17	OK	2.17623	4.54065	1.06107	1.3497	0.19155	0.945498	no
Abcb9	Abcb9	Abcb9	chr5:124511865-124545807	2017-01-13	157-1-17	NOTEST	3.07328	2.55186	-0.268232	0	1	1	no
Abcc1	Abcc1	Abcc1	chr16:14361650-14474971	2017-01-13	157-1-17	OK	3.5181	4.18268	0.249632	0.375035	0.6994	0.96654	no
Abcc10	Abcc10	Abcc10	chr17:46434431-46464972	2017-01-13	157-1-17	NOTEST	2.16636	1.39908	-0.630789	0	1	1	no
Abcc12	Abcc12	Abcc12	chr8:89028739-89090489	2017-01-13	157-1-17	NOTEST	0	0	0	0	1	1	no
Abcc2	Abcc2	Abcc2	chr19:43856797-43912708	2017-01-13	157-1-17	NOTEST	0	0	0	0	1	1	no
Abcc3	Abcc3	Abcc3	chr11:94204608-94254290	2017-01-13	157-1-17	OK	1.52795	6.72246	2.13739	2.88068	0.011	0.945498	no
Abcc4	Abcc4	Abcc4	chr14:118881913-119105441	2017-01-13	157-1-17	OK	4.14986	2.73543	-0.601294	-0.880548	0.3689	0.945498	no
Abcc5	Abcc5	Abcc5	chr16:20331376-20426467	2017-01-13	157-1-17	OK	24.259	23.2147	-0.0634815	-0.0681603	0.9439	0.99085	no
Abcc6	Abcc6	Abcc6	chr7:53231749-53285656	2017-01-13	157-1-17	NOTEST	0	0	0	0	1	1	no
Abcc8	Abcc8	Abcc8	chr7:53359892-53435403	2017-01-13	157-1-17	NOTEST	0.0965018	0	#NAME?	0	1	1	no
Abcc9	Abcc9	Abcc9	chr6:142536381-142650794	2017-01-13	157-1-17	OK	2.4328	4.96175	1.02823	1.49739	0.12825	0.945498	no
Abcd1	Abcd1	Abcd1	chrX:70961935-70983626	2017-01-13	157-1-17	NOTEST	2.29251	3.42376	0.578652	0	1	1	no
Abcd2	Abcd2	Abcd2	chr15:90976301-91022238	2017-01-13	157-1-17	NOTEST	0.515237	0.776421	0.591605	0	1	1	no
Abcd3	Abcd3	Abcd3	chr3:121461827-121518133	2017-01-13	157-1-17	OK	11.8999	6.9444	-0.777022	-1.17254	0.24205	0.945498	no
Abcd4	Abcd4	Abcd4	chr12:85943480-85958416	2017-01-13	157-1-17	OK	5.91396	9.42095	0.671748	0.982557	0.31825	0.945498	no
Abce1	Abce1	Abce1	chr8:82207340-82235639	2017-01-13	157-1-17	OK	60.6757	31.4796	-0.946702	-1.30566	0.189	0.945498	no
Abcf1	Abcf1	Abcf1	chr17:36093763-36106695	2017-01-13	157-1-17	OK	8.86232	10.8444	0.291193	0.441996	0.66035	0.961886	no
Abcf2	Abcf2	Abcf2	chr5:24071158-24083285	2017-01-13	157-1-17	OK	20.7102	24.3748	0.23505	0.355553	0.7153	0.97094	no
Abcf3	Abcf3	Abcf3	chr16:20548675-20561676	2017-01-13	157-1-17	OK	14.8528	14.0046	-0.0848345	-0.1301	0.89765	0.986934	no
Abcg1	Abcg1	Abcg1	chr17:31194638-31254926	2017-01-13	157-1-17	OK	2.28543	5.48222	1.2623	1.85438	0.06065	0.945498	no
Abcg2	Abcg2	Abcg2	chr6:58546665-58642445	2017-01-13	157-1-17	OK	4.20487	4.52591	0.10615	0.14295	0.88395	0.984834	no
Abcg3	Abcg3	Abcg3	chr5:105364075-105411736	2017-01-13	157-1-17	NOTEST	0.323693	1.14975	1.82863	0	1	1	no
Abcg4	Abcg4	Abcg4	chr9:44081272-44096327	2017-01-13	157-1-17	NOTEST	0.133868	0.172909	0.369201	0	1	1	no
Abcg5	Abcg5	Abcg5	chr17:85057573-85099673	2017-01-13	157-1-17	NOTEST	0	0	0	0	1	1	no
Abcg8	Abcg8	Abcg8	chr17:85057573-85099673	2017-01-13	157-1-17	NOTEST	0	0	0	0	1	1	no
Abhd1	Abhd1	Abhd1	chr5:31235515-31651218	2017-01-13	157-1-17	NOTEST	0.826145	0.769518	-0.10244	0	1	1	no
Abhd10	Abhd10	Abhd10	chr16:45729837-45743068	2017-01-13	157-1-17	OK	6.87474	4.74974	-0.533457	-0.606908	0.53885	0.955845	no
Abhd11	Abhd11	Abhd11	chr5:135485021-135489027	2017-01-13	157-1-17	OK	9.0053	6.16904	-0.545728	-0.606667	0.536	0.955845	no
Abhd11os	Abhd11os	Abhd11os	chr5:135485021-135489027	2017-01-13	157-1-17	OK	6.14294	4.95782	-0.309223	-0.173184	0.8588	0.984283	no
Abhd12	Abhd12	Abhd12	chr2:150658250-150730467	2017-01-13	157-1-17	OK	34.5348	37.8979	0.134066	0.205022	0.83425	0.983864	no
Abhd12b	Abhd12b	Abhd12b	chr12:71255157-71284193	2017-01-13	157-1-17	NOTEST	0	0	0	0	1	1	no
Abhd13	Abhd13	Abhd13	chr8:9977716-9992154	2017-01-13	157-1-17	NOTEST	1.78796	1.45857	-0.293761	0	1	1	no
Abhd14a	Abhd14a	Abhd14a	chr9:106342381-106350009	2017-01-13	157-1-17	NOTEST	2.48198	2.89045	0.219799	0	1	1	no
Abhd14b	Abhd14b	Abhd14b	chr9:106350970-106355249	2017-01-13	157-1-17	OK	4.67968	3.48705	-0.424404	-0.47821	0.6258	0.960461	no
Abhd15	Abhd15	Abhd15	chr11:77328618-77334130	2017-01-13	157-1-17	NOTEST	0.601714	0.971493	0.691125	0	1	1	no
Abhd16a	Abhd16a	Abhd16a	chr17:35226235-35239932	2017-01-13	157-1-17	OK	31.0265	26.6595	-0.218854	-0.335587	0.73395	0.974214	no
Abhd16b	Abhd16b	Abhd16b	chr2:181227910-181229685	2017-01-13	157-1-17	NOTEST	0	0.18815	inf	0	1	1	no
Abhd17a	Abhd17a	Abhd17a	chr10:80046393-80053086	2017-01-13	157-1-17	OK	26.6801	24.6805	-0.112388	-0.170239	0.86	0.984458	no
Abhd17b	Abhd17b	Abhd17b	chr19:21727798-21760127	2017-01-13	157-1-17	OK	13.5099	9.76664	-0.468087	-0.709766	0.46465	0.951802	no
Abhd17c	Abhd17c	Abhd17c	chr7:91257865-91300403	2017-01-13	157-1-17	OK	17.7834	12.6477	-0.491659	-0.747916	0.45695	0.951802	no
Abhd2	Abhd2	Abhd2	chr7:86418151-86506487	2017-01-13	157-1-17	OK	9.33322	14.1373	0.599059	0.910967	0.3668	0.945498	no
Abhd3	Abhd3	Abhd3	chr18:10644408-10706694	2017-01-13	157-1-17	NOTEST	1.08794	1.40519	0.369167	0	1	1	no
Abhd4	Abhd4	Abhd4	chr14:54873803-54888844	2017-01-13	157-1-17	OK	10.6055	15.1756	0.516938	0.784428	0.41795	0.951802	no
Abhd5	Abhd5	Abhd5	chr9:122260733-122290641	2017-01-13	157-1-17	OK	4.66755	3.61725	-0.36777	-0.513218	0.61615	0.959786	no
Abhd6	Abhd6	Abhd6	chr14:8835415-8889069	2017-01-13	157-1-17	NOTEST	1.26185	1.14087	-0.145402	0	1	1	no
Abhd8	Abhd8	Abhd8	chr8:73980598-73987556	2017-01-13	157-1-17	OK	2.31335	4.14993	0.843101	0.960194	0.3516	0.945498	no
Abi1	Abi1	Abi1	chr2:22751041-22895761	2017-01-13	157-1-17	OK	29.1957	23.6152	-0.306041	-0.434798	0.6591	0.961886	no
Abi2	Abi2	Abi2	chr1:60466462-60538007	2017-01-13	157-1-17	OK	8.66532	9.45567	0.125926	0.192426	0.84345	0.983864	no
Abi3	Abi3	Abi3	chr11:95685813-95707045	2017-01-13	157-1-17	OK	2.50936	4.92647	0.973234	1.09109	0.27895	0.945498	no
Abi3bp	Abi3bp	Abi3bp	chr16:56477958-56690248	2017-01-13	157-1-17	OK	3.9834	5.62721	0.49842	0.723268	0.46665	0.951802	no
Abl1	Abl1	Abl1	chr2:31544056-31659882	2017-01-13	157-1-17	OK	4.77251	11.3314	1.24751	1.89286	0.06125	0.945498	no
Abl2	Abl2	Abl2	chr1:158488917-158579750	2017-01-13	157-1-17	NOTEST	1.9325	2.61617	0.436987	0	1	1	no
Ablim1	Ablim1	Ablim1	chr19:57107753-57290522	2017-01-13	157-1-17	OK	1.88423	4.80528	1.35065	1.9399	0.0476	0.945498	no
Ablim2	Ablim2	Ablim2	chr5:36100528-36227628	2017-01-13	157-1-17	NOTEST	0	0.884798	inf	0	1	1	no
Ablim3	Ablim3	Ablim3	chr18:61959046-62071506	2017-01-13	157-1-17	NOTEST	1.02799	1.25403	0.286747	0	1	1	no
Abo	Abo	Abo	chr2:26698022-26720515	2017-01-13	157-1-17	NOTEST	0	0	0	0	1	1	no
Abr	Abr	Abr	chr11:76230233-76391241	2017-01-13	157-1-17	OK	6.51994	12.2964	0.915306	1.39104	0.16135	0.945498	no
Abra	Abra	Abra	chr15:41696838-41701266	2017-01-13	157-1-17	OK	0.293771	6.64011	4.49844	2.61493	0.21575	0.945498	no
Abracl	Abracl	Abracl	chr10:17731066-17743058	2017-01-13	157-1-17	OK	37.7304	25.339	-0.574369	-0.849551	0.38695	0.946481	no
Abt1	Abt1	Abt1	chr13:23510229-23515735	2017-01-13	157-1-17	NOTEST	1.18527	1.39177	0.231704	0	1	1	no
Abtb1	Abtb1	Abtb1	chr6:88785907-88791929	2017-01-13	157-1-17	OK	5.18925	6.70247	0.369166	0.493347	0.62695	0.960601	no
Abtb2	Abtb2	Abtb2	chr2:103406466-103558580	2017-01-13	157-1-17	NOTEST	0.315688	0.747553	1.24368	0	1	1	no
Acaa1a	Acaa1a	Acaa1a	chr9:119250411-119259413	2017-01-13	157-1-17	OK	5.00694	9.51025	0.925554	1.23635	0.22465	0.945498	no
Acaa1b	Acaa1b	Acaa1b	chr9:119057160-119066211	2017-01-13	157-1-17	NOTEST	1.24955	1.41218	0.176511	0	1	1	no
Acaa2	Acaa2	Acaa2	chr18:74938865-74965861	2017-01-13	157-1-17	OK	3.53045	8.43579	1.25667	1.52063	0.15305	0.945498	no
Acaca	Acaca	Acaca	chr11:84008939-84215153	2017-01-13	157-1-17	OK	48.5921	56.9304	0.228477	0.281796	0.77005	0.97663	no
Acacb	Acacb	Acacb	chr5:114615526-114700767	2017-01-13	157-1-17	NOTEST	0.332057	1.07226	1.69115	0	1	1	no
Acad10	Acad10	Acad10	chr5:122071037-122110519	2017-01-13	157-1-17	NOTEST	0.536255	0.606066	0.176556	0	1	1	no
Acad11	Acad11	Acad11	chr9:103966032-104029976	2017-01-13	157-1-17	NOTEST	2.47682	1.97595	-0.325948	0	1	1	no
Acad12	Acad12	Acad12	chr5:122048289-122068947	2017-01-13	157-1-17	NOTEST	0.632754	0.817278	0.369182	0	1	1	no
Acad8	Acad8	Acad8	chr9:26781725-26807134	2017-01-13	157-1-17	OK	9.99398	8.67986	-0.203388	-0.30816	0.7566	0.975617	no
Acad9	Acad9	Acad9	chr3:35964921-35991779	2017-01-13	157-1-17	OK	4.44659	4.78616	0.106169	0.155955	0.87185	0.984834	no
Acadl	Acadl	Acadl	chr1:66877412-66909883	2017-01-13	157-1-17	OK	4.72473	7.96715	0.753833	1.01971	0.30225	0.945498	no
Acadm	Acadm	Acadm	chr3:153585316-153607607	2017-01-13	157-1-17	OK	6.65284	8.75202	0.395645	0.56076	0.57515	0.957696	no
Acads	Acads	Acads	chr5:115560307-115569355	2017-01-13	157-1-17	OK	5.76987	6.38776	0.146773	0.198091	0.84085	0.983864	no
Acadsb	Acadsb	Acadsb	chr7:138554114-138589725	2017-01-13	157-1-17	OK	6.11921	6.4924	0.0854048	0.12726	0.89265	0.986672	no
Acadvl	Acadvl	Acadvl	chr11:69823684-69828930	2017-01-13	157-1-17	OK	29.0774	30.4031	0.0643222	0.0958098	0.9207	0.99052	no
Acan	Acan	Acan	chr7:86198368-86259985	2017-01-13	157-1-17	NOTEST	0	0	0	0	1	1	no
Acap1	Acap1	Acap1	chr11:69695068-69709041	2017-01-13	157-1-17	NOTEST	0.402044	0.389466	-0.0458534	0	1	1	no
Acap2	Acap2	Acap2	chr16:30920639-31275783	2017-01-13	157-1-17	OK	4.44478	5.92934	0.415758	0.378784	0.70535	0.967557	no
Acap3	Acap3	Acap3	chr4:155265983-155281360	2017-01-13	157-1-17	OK	9.03368	7.41872	-0.284143	-0.433347	0.66215	0.962176	no
Acat1	Acat1	Acat1	chr9:53388626-53418455	2017-01-13	157-1-17	OK	39.1723	23.0577	-0.764584	-1.13933	0.2401	0.945498	no
Acat2	Acat2	Acat2	chr17:13135907-13153591	2017-01-13	157-1-17	OK	9.53789	7.89696	-0.272373	-0.397485	0.67865	0.964487	no
Acat3	Acat3	Acat3	chr17:13109194-13133262	2017-01-13	157-1-17	OK	6.66062	4.30146	-0.63083	-0.209151	0.68825	0.966188	no
Acbd3	Acbd3	Acbd3	chr1:182656173-182684335	2017-01-13	157-1-17	OK	16.8257	12.6774	-0.408408	-0.625728	0.5383	0.955845	no
Acbd4	Acbd4	Acbd4	chr11:102963001-102973513	2017-01-13	157-1-17	OK	4.89122	4.73817	-0.0458642	-0.0600862	0.95895	0.99085	no
Acbd5	Acbd5	Acbd5	chr2:22923720-22970032	2017-01-13	157-1-17	OK	10.1361	7.03505	-0.526875	-0.802599	0.42035	0.951802	no
Acbd6	Acbd6	Acbd6	chr1:157405249-157534363	2017-01-13	157-1-17	OK	17.6931	8.91237	-0.989308	-1.39818	0.1523	0.945498	no
Acbd7	Acbd7	Acbd7	chr2:3253439-3258269	2017-01-13	157-1-17	NOTEST	0	0	0	0	1	1	no
Accs	Accs	Accs	chr2:93673623-93690100	2017-01-13	157-1-17	NOTEST	1.56605	1.57873	0.0116311	0	1	1	no
Accsl	Accsl	Accsl	chr2:93695516-93709314	2017-01-13	157-1-17	NOTEST	0	0	0	0	1	1	no
Acd	Acd	Acd	chr8:108214805-108224995	2017-01-13	157-1-17	NOTEST	1.12406	3.1456	1.48462	0	1	1	no
Ace	Ace	Ace	chr11:105826920-105851278	2017-01-13	157-1-17	OK	2.15719	16.7327	2.95544	4.12571	0.0004	0.183979	no
Ace2	Ace2	Ace2	chrX:160577273-160626350	2017-01-13	157-1-17	NOTEST	0.1425	0.09202	-0.630943	0	1	1	no
Ace3	Ace3	Ace3	chr11:105855988-105866757	2017-01-13	157-1-17	NOTEST	0	0	0	0	1	1	no
Acer1	Acer1	Acer1	chr17:57092912-57121549	2017-01-13	157-1-17	NOTEST	0	0.398733	inf	0	1	1	no
Acer2	Acer2	Acer2	chr4:86520317-86578394	2017-01-13	157-1-17	NOTEST	1.48824	2.06741	0.474212	0	1	1	no
Acer3	Acer3	Acer3	chr7:105362169-105458037	2017-01-13	157-1-17	OK	23.0612	13.5883	-0.763103	-1.15689	0.25145	0.945498	no
Ache	Ache	Ache	chr5:137729481-137735694	2017-01-13	157-1-17	NOTEST	0.228189	1.03156	2.17653	0	1	1	no
Acin1	Acin1	Acin1	chr14:55260997-55309579	2017-01-13	157-1-17	OK	42.3295	54.9573	0.376646	0.444462	0.685	0.964905	no
Ackr1	Ackr1	Ackr1	chr1:175262016-175263634	2017-01-13	157-1-17	NOTEST	1.9171	2.78556	0.53904	0	1	1	no
Ackr2	Ackr2	Ackr2	chr9:121807472-121820189	2017-01-13	157-1-17	NOTEST	0.849385	0.526708	-0.689416	0	1	1	no
Ackr3	Ackr3	Ackr3	chr1:92100554-92112297	2017-01-13	157-1-17	OK	11.2452	6.4553	-0.800756	-1.14809	0.2514	0.945498	no
Ackr4	Ackr4	Ackr4	chr9:103966032-104029976	2017-01-13	157-1-17	NOTEST	0.480661	0.776034	0.691102	0	1	1	no
Acly	Acly	Acly	chr11:100337665-100389314	2017-01-13	157-1-17	OK	58.043	54.4004	-0.0935047	-0.12712	0.8955	0.986814	no
Acmsd	Acmsd	Acmsd	chr1:129625989-129670631	2017-01-13	157-1-17	NOTEST	0	0	0	0	1	1	no
Acn9	Acn9	Acn9	chr6:6906017-6989220	2017-01-13	157-1-17	OK	6.57701	5.94537	-0.145665	-0.127612	0.9015	0.986934	no
Acnat1	Acnat1	Acnat1	chr4:49456403-49463981	2017-01-13	157-1-17	NOTEST	0.0945902	0.305443	1.69114	0	1	1	no
Acnat2	Acnat2	Acnat2	chr4:49392716-49421023	2017-01-13	157-1-17	NOTEST	0	0	0	0	1	1	no
Aco1	Aco1	Aco1	chr4:40090297-40146042	2017-01-13	157-1-17	OK	4.11948	7.04659	0.774463	1.15863	0.23445	0.945498	no
Aco2	Aco2	Aco2	chr15:81702892-81756643	2017-01-13	157-1-17	OK	53.5863	74.5199	0.475761	0.652338	0.50895	0.951802	no
Acot1	Acot1	Acot1	chr12:85350451-85358619	2017-01-13	157-1-17	NOTEST	0	0	0	0	1	1	no
Acot10	Acot10	Acot10	chr15:20594968-20596505	2017-01-13	157-1-17	OK	3.7759	2.88182	-0.389843	-0.420965	0.68095	0.964905	no
Acot11	Acot11	Acot11	chr4:106406519-106472436	2017-01-13	157-1-17	NOTEST	0.503172	0.812402	0.691141	0	1	1	no
Acot12	Acot12	Acot12	chr13:91600701-91925753	2017-01-13	157-1-17	NOTEST	0	0	0	0	1	1	no
Acot13	Acot13	Acot13	chr13:24909823-24923358	2017-01-13	157-1-17	OK	18.9235	9.16459	-1.04604	-1.23387	0.22105	0.945498	no
Acot2	Acot2	Acot2	chr12:85328810-85334825	2017-01-13	157-1-17	NOTEST	2.52579	2.66919	0.0796704	0	1	1	no
Acot3	Acot3	Acot3	chr12:85393100-85400514	2017-01-13	157-1-17	OK	4.02552	1.11417	-1.85321	-1.97864	0.0698	0.945498	no
Acot4	Acot4	Acot4	chr12:85379328-85385673	2017-01-13	157-1-17	NOTEST	0.215884	0.13942	-0.63082	0	1	1	no
Acot5	Acot5	Acot5	chr12:85410274-85416969	2017-01-13	157-1-17	NOTEST	0	0	0	0	1	1	no
Acot6	Acot6	Acot6	chr12:85441603-85450733	2017-01-13	157-1-17	NOTEST	0.282894	0.182693	-0.630836	0	1	1	no
Acot7	Acot7	Acot7	chr4:151552208-151645964	2017-01-13	157-1-17	OK	11.8118	9.60736	-0.298017	-0.423927	0.67295	0.964133	no
Acot8	Acot8	Acot8	chr2:164611520-164630381	2017-01-13	157-1-17	OK	10.6218	9.35365	-0.183427	-0.174961	0.86835	0.98471	no
Acot9	Acot9	Acot9	chrX:151697042-151732050	2017-01-13	157-1-17	OK	20.4276	11.4331	-0.837301	-1.24506	0.2053	0.945498	no
Acox1	Acox1	Acox1	chr11:116033196-116076632	2017-01-13	157-1-17	OK	4.47486	7.49826	0.744713	1.0357	0.30215	0.945498	no
Acox2	Acox2	Acox2	chr14:9058024-9091533	2017-01-13	157-1-17	NOTEST	0	0.131758	inf	0	1	1	no
Acox3	Acox3	Acox3	chr5:35923875-35956450	2017-01-13	157-1-17	OK	2.80834	4.33707	0.627001	0.880631	0.3795	0.946481	no
Acoxl	Acoxl	Acoxl	chr2:127680363-127949628	2017-01-13	157-1-17	NOTEST	0	0	0	0	1	1	no
Acp1	Acp1	Acp1	chr12:31569188-31596477	2017-01-13	157-1-17	OK	14.6736	8.35556	-0.812412	-1.2452	0.20945	0.945498	no
Acp2	Acp2	Acp2	chr2:91043068-91077223	2017-01-13	157-1-17	OK	7.72377	7.64854	-0.0141203	-0.0199041	0.98605	0.991291	no
Acp5	Acp5	Acp5	chr9:21931170-21940190	2017-01-13	157-1-17	OK	19.5075	32.0708	0.717229	1.09174	0.27175	0.945498	no
Acp6	Acp6	Acp6	chr3:96962699-96980499	2017-01-13	157-1-17	NOTEST	0.884714	1.9045	1.10613	0	1	1	no
Acpp	Acpp	Acpp	chr9:104190569-104240052	2017-01-13	157-1-17	OK	147.263	92.8228	-0.665844	-0.881235	0.35195	0.945498	no
Acpt	Acpt	Acpt	chr7:51508456-51512574	2017-01-13	157-1-17	NOTEST	0	0	0	0	1	1	no
Acr	Acr	Acr	chr15:89398756-89405016	2017-01-13	157-1-17	NOTEST	0	0	0	0	1	1	no
Acrbp	Acrbp	Acrbp	chr6:124999944-125013283	2017-01-13	157-1-17	NOTEST	0	0.839842	inf	0	1	1	no
Acrv1	Acrv1	Acrv1	chr9:36500804-36506422	2017-01-13	157-1-17	NOTEST	0.513069	0.331328	-0.630893	0	1	1	no
Acsbg1	Acsbg1	Acsbg1	chr9:54452803-54509692	2017-01-13	157-1-17	NOTEST	0.178135	0.115042	-0.63081	0	1	1	no
Acsbg2	Acsbg2	Acsbg2	chr17:56982526-57013870	2017-01-13	157-1-17	NOTEST	0	0.123025	inf	0	1	1	no
Acsf2	Acsf2	Acsf2	chr11:94418415-94463100	2017-01-13	157-1-17	NOTEST	1.75858	2.47794	0.494725	0	1	1	no
Acsf3	Acsf3	Acsf3	chr8:125299404-125341781	2017-01-13	157-1-17	NOTEST	0.685759	1.32861	0.95414	0	1	1	no
Acsl1	Acsl1	Acsl1	chr8:47556395-47621404	2017-01-13	157-1-17	OK	5.59138	6.82082	0.286741	0.431495	0.6505	0.961583	no
Acsl3	Acsl3	Acsl3	chr1:78654399-78704318	2017-01-13	157-1-17	OK	67.5285	32.1039	-1.07275	-1.48319	0.13665	0.945498	no
Acsl4	Acsl4	Acsl4	chrX:138752535-138825078	2017-01-13	157-1-17	NOTEST	2.87302	2.84593	-0.0136664	0	1	1	no
Acsl5	Acsl5	Acsl5	chr19:55327858-55371118	2017-01-13	157-1-17	OK	4.6628	8.7328	0.905248	1.3323	0.18	0.945498	no
Acsl6	Acsl6	Acsl6	chr11:54117325-54175041	2017-01-13	157-1-17	NOTEST	0.194167	0.627258	1.69176	0	1	1	no
Acsm1	Acsm1	Acsm1	chr7:126761341-126806029	2017-01-13	157-1-17	NOTEST	0.499787	0	#NAME?	0	1	1	no
Acsm2	Acsm2	Acsm2	chr7:126697853-126744208	2017-01-13	157-1-17	NOTEST	0.434566	0.140269	-1.63138	0	1	1	no
Acsm3	Acsm3	Acsm3	chr7:126904436-126937572	2017-01-13	157-1-17	NOTEST	0.194748	0	#NAME?	0	1	1	no
Acsm4	Acsm4	Acsm4	chr7:126833539-126858080	2017-01-13	157-1-17	NOTEST	0	0	0	0	1	1	no
Acsm5	Acsm5	Acsm5	chr7:126669778-126686874	2017-01-13	157-1-17	NOTEST	0	0	0	0	1	1	no
Acss1	Acss1	Acss1	chr2:150443846-150494668	2017-01-13	157-1-17	NOTEST	3.37827	3.40353	0.0107464	0	1	1	no
Acss2	Acss2	Acss2	chr2:155343778-155388479	2017-01-13	157-1-17	OK	8.53624	5.28781	-0.69093	-0.998524	0.31295	0.945498	no
Acss2os	Acss2os	Acss2os	chr2:155343778-155388479	2017-01-13	157-1-17	NOTEST	2.14466	1.38484	-0.631031	0	1	1	no
Acss3	Acss3	Acss3	chr10:106373219-106560720	2017-01-13	157-1-17	NOTEST	0.400639	0.307034	-0.383906	0	1	1	no
Acta1	Acta1	Acta1	chr8:126415657-126418675	2017-01-13	157-1-17	OK	241.127	839.948	1.80051	2.00268	0.05205	0.945498	no
Acta2	Acta2	Acta2	chr19:34314825-34329863	2017-01-13	157-1-17	OK	87.4122	86.9258	-0.00804948	-0.0111488	0.9902	0.992358	no
Actb	Actb	Actb	chr5:143664794-143668403	2017-01-13	157-1-17	OK	597.113	723.515	0.27702	0.283643	0.77785	0.977314	no
Actbl2	Actbl2	Actbl2	chr13:112045220-112047957	2017-01-13	157-1-17	NOTEST	2.35046	2.68562	0.192311	0	1	1	no
Actc1	Actc1	Actc1	chr2:113873024-113878547	2017-01-13	157-1-17	OK	73.6725	86.1867	0.226338	0.337166	0.7372	0.974502	no
Actg1	Actg1	Actg1	chr11:120207003-120209798	2017-01-13	157-1-17	OK	783.867	820.559	0.0659974	0.0655427	0.94425	0.99085	no
Actg2	Actg2	Actg2	chr6:83462902-83486245	2017-01-13	157-1-17	OK	19.3499	18.611	-0.0561738	-0.0840245	0.93205	0.99085	no
Actl10	Actl10	Actl10	chr2:154370140-154384589	2017-01-13	157-1-17	NOTEST	0	0.227819	inf	0	1	1	no
Actl11	Actl11	Actl11	chr9:107830799-107834792	2017-01-13	157-1-17	NOTEST	0	0	0	0	1	1	no
Actl6a	Actl6a	Actl6a	chr3:32607467-32625893	2017-01-13	157-1-17	OK	44.611	22.78	-0.969632	-1.45506	0.1599	0.945498	no
Actl6b	Actl6b	Actl6b	chr5:137994782-138010801	2017-01-13	157-1-17	NOTEST	0	0	0	0	1	1	no
Actl7a	Actl7a	Actl7a	chr4:56756293-56757797	2017-01-13	157-1-17	NOTEST	0	0	0	0	1	1	no
Actl7b	Actl7b	Actl7b	chr4:56752876-56754297	2017-01-13	157-1-17	NOTEST	0	0	0	0	1	1	no
Actl9	Actl9	Actl9	chr17:33569843-33571212	2017-01-13	157-1-17	NOTEST	0	0	0	0	1	1	no
Actn1	Actn1	Actn1	chr12:81268528-81361358	2017-01-13	157-1-17	OK	14.3847	21.5091	0.58041	0.886796	0.3644	0.945498	no
Actn2	Actn2	Actn2	chr13:12361693-12432999	2017-01-13	157-1-17	OK	4.44839	22.8763	2.3625	3.41274	0.00215	0.481765	no
Actn3	Actn3	Actn3	chr19:4861215-4877909	2017-01-13	157-1-17	OK	1.53635	32.6323	4.40872	5.37816	0.00085	0.297126	no
Actn4	Actn4	Actn4	chr7:29666674-29747299	2017-01-13	157-1-17	OK	56.137	72.8368	0.375716	0.503626	0.6108	0.959786	no
Actr10	Actr10	Actr10	chr12:72038843-72065704	2017-01-13	157-1-17	OK	17.4035	8.60404	-1.01629	-1.54346	0.12655	0.945498	no
Actr1a	Actr1a	Actr1a	chr19:46451303-46470225	2017-01-13	157-1-17	OK	23.0975	27.0364	0.22717	0.346131	0.72145	0.972384	no
Actr1b	Actr1b	Actr1b	chr1:36756046-36766770	2017-01-13	157-1-17	OK	17.3546	25.4146	0.550343	0.836505	0.40305	0.949431	no
Actr2	Actr2	Actr2	chr11:19962306-20012954	2017-01-13	157-1-17	OK	96.3796	66.3421	-0.538803	-0.702667	0.465	0.951802	no
Actr3	Actr3	Actr3	chr1:127289481-127332304	2017-01-13	157-1-17	OK	152.191	113.911	-0.417978	-0.53738	0.58835	0.957822	no
Actr3b	Actr3b	Actr3b	chr5:25265843-25356159	2017-01-13	157-1-17	OK	7.5924	4.51092	-0.751136	-0.971652	0.3358	0.945498	no
Actr5	Actr5	Actr5	chr2:158450648-158464947	2017-01-13	157-1-17	NOTEST	2.73941	1.49697	-0.871826	0	1	1	no
Actr6	Actr6	Actr6	chr10:89174717-89195040	2017-01-13	157-1-17	OK	15.2657	7.09818	-1.10477	-1.5807	0.121	0.945498	no
Actr8	Actr8	Actr8	chr14:30791522-30806407	2017-01-13	157-1-17	OK	7.16483	7.5576	0.076994	0.110467	0.91035	0.988012	no
Actrt1	Actrt1	Actrt1	chrX:43682183-43683522	2017-01-13	157-1-17	NOTEST	0	0	0	0	1	1	no
Actrt2	Actrt2	Actrt2	chr4:154040536-154041976	2017-01-13	157-1-17	NOTEST	0	0	0	0	1	1	no
Actrt3	Actrt3	Actrt3	chr3:30495994-30498792	2017-01-13	157-1-17	NOTEST	0.27118	0	#NAME?	0	1	1	no
Acvr1	Acvr1	Acvr1	chr2:58298848-58419239	2017-01-13	157-1-17	OK	11.3962	7.24477	-0.653541	-0.982334	0.3198	0.945498	no
Acvr1b	Acvr1b	Acvr1b	chr15:101004555-101043032	2017-01-13	157-1-17	OK	5.51518	8.4713	0.619175	0.922627	0.36	0.945498	no
Acvr1c	Acvr1c	Acvr1c	chr2:58119863-58210169	2017-01-13	157-1-17	NOTEST	0	0.0350006	inf	0	1	1	no
Acvr2a	Acvr2a	Acvr2a	chr2:48669628-48804787	2017-01-13	157-1-17	OK	7.44605	6.10557	-0.286348	-0.272186	0.7834	0.977897	no
Acvr2b	Acvr2b	Acvr2b	chr9:119311618-119342624	2017-01-13	157-1-17	NOTEST	0	1.97435	inf	0	1	1	no
Acvrl1	Acvrl1	Acvrl1	chr15:100958952-100975767	2017-01-13	157-1-17	OK	3.40121	8.69867	1.35475	1.93898	0.04605	0.945498	no
Acy1	Acy1	Acy1	chr9:106335311-106340567	2017-01-13	157-1-17	OK	8.12917	7.39729	-0.136111	-0.181753	0.85685	0.984283	no
Acy3	Acy3	Acy3	chr19:3986660-3990005	2017-01-13	157-1-17	NOTEST	0.352231	1.36481	1.95411	0	1	1	no
Acyp1	Acyp1	Acyp1	chr12:86613347-86621385	2017-01-13	157-1-17	NOTEST	2.0534	3.3148	0.690908	0	1	1	no
Acyp2	Acyp2	Acyp2	chr11:30405991-30549396	2017-01-13	157-1-17	OK	5.85842	10.0878	0.78403	0.793804	0.4416	0.951802	no
Ada	Ada	Ada	chr2:163552306-163575975	2017-01-13	157-1-17	OK	5.80871	6.31653	0.120915	0.159642	0.87075	0.984834	no
Adad1	Adad1	Adad1	chr3:36962577-37010434	2017-01-13	157-1-17	NOTEST	0	0	0	0	1	1	no
Adad2	Adad2	Adad2	chr8:122136646-122140826	2017-01-13	157-1-17	NOTEST	0	0	0	0	1	1	no
Adal	Adal	Adal	chr2:120963027-120982416	2017-01-13	157-1-17	NOTEST	0.806572	1.7773	1.13981	0	1	1	no
Adam10	Adam10	Adam10	chr9:70526807-70628036	2017-01-13	157-1-17	OK	144.086	73.1475	-0.97805	-1.19015	0.22705	0.945498	no
[truncated: 21,948 more rows]
